# Supplementary material for: Postnatal developmental trajectory of sex-biased gene expression in the mouse pituitary gland
Source: Biol Sex Differ. 2022 Oct 11;13:57. doi: 10.1186/s13293-022-00467-7 (PMC9552479; doi:10.1186/s13293-022-00467-7)
Supplement: Supplementary file 4 — Additional file 4: Table S3. Differential analysis results for gene expression. [file 13293_2022_467_MOESM4_ESM.xls]

## Sheet: d12 F-M
genes	logFC	logCPM	F	PValue	FDR	genename	WL1505_Pd12F1	WL1506_Pd12F2	WL1507_Pd12F3	WL1508_Pd12F4	WL1509_Pd12F5	WL1510_Pd12F6	WL1512_Pd12M2	WL1513_Pd12M3	WL1514_Pd12M4	WL1515_Pd12M5	WL1516_Pd12M6
ENSMUSG00000069045.11	-8.4526	6.37962	1106.53	1.2507e-37	1.91333e-33	Ddx3y	0	1	2.58496	2.32193	1	0	8.81378	8.68299	10.0056	9.15735	8.93958
ENSMUSG00000068457.14	-7.45891	4.70731	642.583	7.26621e-28	5.55792e-24	Uty	1	0	1.58496	2.32193	1	0	7.35755	7.44294	8.09803	7.60733	7.29462
ENSMUSG00000099876.1	-7.41821	3.64313	309.911	6.29315e-25	3.20909e-21	Gm29650	0	0	0	2	1	0	6.20945	5.61471	6.80735	6.64386	6.59991
ENSMUSG00000056673.14	-9.51019	3.52297	386.308	2.13347e-23	8.15945e-20	Kdm5d	0	0	0	0	1	0	6.02237	6.22882	6.80735	6.30378	6.61471
ENSMUSG00000069049.11	-7.52531	3.2335	261.293	4.11951e-20	1.26041e-16	Eif2s3y	0	0	0	1	1	0	5.49185	6.55459	7.19967	6.20945	5.72792
ENSMUSG00000086503.4	9.53863	9.54554	209.037	3.66337e-18	9.34038e-15	Xist	12.5925	12.3496	12.0199	12.1957	4.80735	12.4969	3.16993	1	0	3	3.45943
ENSMUSG00000100916.3	1.33256	6.97053	50.3936	4.53317e-09	9.90691e-06	Lhb	8.92778	8.8392	8.81378	8.9542	9.43254	8.78463	7.35755	7.19967	8.3443	7.91886	7.74819
ENSMUSG00000037369.17	0.696769	5.69707	27.3067	2.09301e-06	0.00400236	Kdm6a	7.74819	8.20457	8.13443	7.89482	7.39232	7.7879	7.03342	7.01123	7.09803	7.19967	7.29462
ENSMUSG00000042604.5	1.56194	2.33289	22.5829	1.20897e-05	0.0205498	Kcna4	5.42626	4.90689	5.35755	5.64386	4.85798	5.20945	4.45943	3.58496	3.90689	3.58496	3.45943
ENSMUSG00000025496.5	-3.30686	2.04045	22.0855	1.46335e-05	0.0223863	Drd4	1	0	0	1.58496	0	0	3.32193	3.70044	3.70044	1.58496	2.32193
ENSMUSG00000027577.14	0.796931	5.32835	21.0662	2.26333e-05	0.0314768	Chrna4	7.85798	7.74819	7.41785	7.49185	6.88264	7.86419	7.27612	6.52356	6.37504	7.15987	6.59991
ENSMUSG00000000214.11	2.38601	1.44652	20.6325	2.57549e-05	0.0328332	Th	4.85798	3.80735	5.12928	3.58496	4.24793	4.24793	2.32193	2.58496	2	2.32193	2.80735
ENSMUSG00000074001.3	2.38596	1.09345	16.7012	0.000126166	0.142042	Klhl40	4.75489	4.52356	5.16993	3.16993	3.58496	3.80735	2.58496	2.32193	1.58496	3.32193	2
ENSMUSG00000027475.9	0.458615	5.95144	16.6295	0.00012999	0.142042	Kif3b	7.67243	8.07146	8.07682	7.71425	7.87036	7.59991	7.33985	7.35755	7.59246	7.09803	7.62205
ENSMUSG00000045007.9	0.67031	4.36544	15.7541	0.000187646	0.191374	Tubg2	5.83289	5.88264	5.75489	5.97728	6.35755	5.85798	5.70044	4.58496	5.35755	5.52356	5.35755
ENSMUSG00000036594.15	1.77197	3.32423	15.4659	0.000253314	0.239937	H2-Aa	3.32193	3.45943	3.70044	3.58496	5.58496	5.90689	2.58496	3	2	4	3.32193
ENSMUSG00000036198.12	-0.506543	6.28255	14.9275	0.000266631	0.239937	Arhgap36	8.17493	8.23362	7.94837	7.66534	8.20457	7.87036	8.47573	8.49586	8.56224	8.52356	8.47168
ENSMUSG00000073421.6	1.69237	3.65935	14.2171	0.000453081	0.385069	H2-Ab1	4.16993	2.32193	3.58496	4.45943	4.90689	6.35755	4.08746	2.80735	3.70044	3.16993	3.45943
ENSMUSG00000028776.14	0.905369	3.47709	12.8442	0.000660406	0.488134	Tinagl1	5	5.20945	5.80735	5.45943	5.04439	5.16993	3.80735	4.64386	4.39232	4.08746	4.58496
ENSMUSG00000042581.14	0.726897	3.97388	12.8045	0.000672129	0.488134	Thsd7b	5.83289	6.24793	6.22882	6.37504	6.37504	6.58496	5.12928	5.70044	5.93074	5.49185	5.45943
ENSMUSG00000107121.1	1.33421	1.78635	12.7167	0.000698816	0.488134	1110006O24Rik	4.32193	3	4.58496	4.16993	3.45943	3.80735	2.58496	3.16993	2.80735	2	3.32193
ENSMUSG00000054134.14	-1.54772	2.08046	12.7514	0.000701984	0.488134	Umodl1	3.45943	4.45943	3.58496	3.16993	2.80735	3.90689	5.24793	4.32193	3.90689	5.42626	5.20945
ENSMUSG00000050711.7	0.468656	10.3198	12.5868	0.000756942	0.503465	Scg2	12.3608	12.2755	12.3542	12.3625	12.4689	12.3734	11.9009	11.9274	11.956	11.9961	12.0967
ENSMUSG00000032309.15	-0.633981	3.9616	12.3214	0.000833481	0.513875	Fbxo22	5.2854	5.70044	5.42626	5.39232	5.32193	5.20945	5.45943	5.9542	6.24793	6.08746	5.70044
ENSMUSG00000027120.6	1.69725	7.35342	12.8864	0.000839774	0.513875	Fshb	9.85331	9.50581	9.56605	9.8857	9.9542	10.1674	8.03892	8.02791	8.65464	8.56605	8.42206
ENSMUSG00000024208.16	-0.410734	6.19591	12.0431	0.000944265	0.535807	Uqcc2	7.80735	7.80735	7.67243	7.74819	7.65821	7.78136	8.19967	7.91289	8.09803	8.16993	8.01681
ENSMUSG00000090698.2	-0.67886	4.32637	12.0398	0.000945665	0.535807	Apold1	5.52356	5.70044	5.78136	5.55459	5	5.78136	5.9542	6.2854	6.45943	6.32193	6
ENSMUSG00000042807.15	0.561073	4.12145	11.8079	0.0010498	0.573567	Hecw2	6.24793	6.61471	6.39232	6.55459	6.39232	6.79442	5.72792	5.90689	6.20945	6	6.04439
ENSMUSG00000051705.13	0.483301	4.7175	11.5905	0.00115835	0.584861	Senp8	6.14975	6.56986	6.32193	6.45943	6.74147	6.62936	6.16993	5.93074	6.02237	6	6.16993
ENSMUSG00000024084.8	0.917578	2.8301	11.547	0.00118142	0.584861	Qpct	4.70044	5	4.75489	4.85798	4.70044	5.42626	4.52356	4.08746	3.80735	4	4.24793
ENSMUSG00000054072.12	2.43674	4.50524	12.0553	0.00118517	0.584861	Iigp1	5.20945	4.80735	5.35755	5.52356	6.24793	9.49985	4.80735	4.9542	5	5.24793	4.58496
ENSMUSG00000102620.1	-1.66438	1.05226	10.8552	0.00162042	0.748376	Gm37675	1	1.58496	1.58496	2.32193	2.58496	2.32193	3.58496	3.16993	3	3.90689	2.32193
ENSMUSG00000025332.14	0.393957	5.75557	10.7824	0.00167558	0.748376	Kdm5c	7.66534	7.63662	7.70044	7.92481	7.33985	7.52356	7.35755	6.93074	7.3837	6.94251	7.35755
ENSMUSG00000057457.11	1.01911	2.7209	10.7809	0.00167676	0.748376	Phex	4.80735	5.32193	5.24793	5.39232	5.08746	5.78136	4.85798	4.52356	3.80735	4.45943	4.58496
ENSMUSG00000036766.12	0.334245	7.68112	10.7355	0.0017122	0.748376	Dner	9.39017	9.48382	9.31741	9.44708	9.46352	9.45738	9.11374	9.33092	9.14975	9.09011	8.85487
ENSMUSG00000020952.10	0.372604	6.43933	10.6187	0.00180704	0.750309	Scfd1	8.03892	8.61839	8.32643	8.26209	8.37938	8.11374	7.80735	7.86419	8.0607	7.93074	8.00562
ENSMUSG00000028270.12	1.52852	1.74224	10.6095	0.00181471	0.750309	Gbp2	2.80735	3	4.16993	3.45943	3.16993	4.90689	2	2.58496	2.80735	1.58496	3.16993
ENSMUSG00000048040.8	0.33195	6.50204	10.5015	0.00190765	0.767981	Arxes2	8.14975	8.02791	7.87036	8.10329	8.19967	8.03342	7.61471	7.70044	7.90087	7.87652	7.60733
ENSMUSG00000038879.8	0.464655	5.19051	10.3671	0.00203028	0.772749	Nipal2	6.33985	6.61471	6.71425	6.67243	7	6.78136	5.93074	5.83289	6.58496	6.44294	6.45943
ENSMUSG00000028943.18	0.629164	4.06508	10.3581	0.00203879	0.772749	Espn	7.14975	7.03342	7.14975	6.80735	6.75489	6.80735	6.56986	5.88264	5.85798	6.61471	6.18982
ENSMUSG00000028121.8	-1.31581	2.17266	10.1928	0.00220174	0.772749	Bcar3	2.58496	3.45943	3	2.58496	3.32193	2.58496	3.90689	4.24793	4.32193	2.58496	4.16993
ENSMUSG00000032174.5	0.770513	3.68127	10.1714	0.00222384	0.772749	Icam5	6.82018	6.39232	6.14975	6.32193	6.24793	6.37504	5.9542	5.42626	5.61471	5.42626	5.70044
ENSMUSG00000075307.3	0.957536	2.38716	10.1576	0.00223821	0.772749	Klhl41	4.64386	4.70044	4.32193	4.85798	4	5.39232	4.16993	3.70044	4	3.90689	3.32193
ENSMUSG00000024270.11	0.401308	6.51554	10.1566	0.0022392	0.772749	Slc39a6	8.50779	8.21432	8.28077	8.53138	8.37938	8.53528	8.21432	7.99435	7.73471	8.03892	8.06609
ENSMUSG00000059146.12	-0.554351	4.96793	10.0851	0.00231511	0.772749	Ntrk3	5.78136	5.78136	5.32193	5.61471	5.49185	5.52356	5.90689	6.50779	6.44294	5.70044	6.20945
ENSMUSG00000001131.11	0.855795	2.86729	10.0703	0.0023312	0.772749	Timp1	5.12928	5.32193	4.90689	5.45943	5.42626	5.39232	4.24793	5.16993	4.52356	3.90689	4.58496
ENSMUSG00000021342.14	0.896671	13.8337	10.4211	0.00237411	0.772749	Prl	9.04712	10.2854	9.53138	10.8971	10.6083	10.0238	8.97441	8.30378	9.66711	9.51767	9.42417
ENSMUSG00000060586.11	1.31411	4.46958	10.3316	0.00242701	0.773508	H2-Eb1	4.39232	3.70044	4.45943	4.24793	5.88264	6.74147	4.45943	4.24793	4.39232	3.80735	4.32193
ENSMUSG00000079363.7	2.47218	1.32726	10.0785	0.00256065	0.784859	Gbp4	2.80735	1.58496	1	2	2	5.90689	2	2.58496	2	2	0
ENSMUSG00000044694.2	1.08637	1.95116	9.85057	0.00258377	0.784859	2010007H06Rik	4.80735	4.85798	4.70044	5.42626	5.9542	5	3.45943	4.64386	4.32193	4.32193	3.70044
ENSMUSG00000022092.11	-0.654404	3.95751	9.82371	0.00261654	0.784859	Ppp3cc	5.58496	5.42626	5.12928	5.2854	5.58496	5.58496	6.2854	5.72792	6	5.90689	6.06609
ENSMUSG00000003051.13	-0.791132	3.02813	9.7117	0.00275798	0.804867	Elf3	4.75489	4.9542	4.45943	4.32193	4.85798	4.39232	5.85798	4.52356	4.85798	5.42626	5.16993
ENSMUSG00000029778.12	0.577325	4.88603	9.69174	0.00278847	0.804867	Adcyap1r1	6.93074	6.96578	6.90689	7.07682	7.46761	7.37504	6.20945	6.40939	6.74147	6.87036	6.89482
ENSMUSG00000015653.13	0.682202	3.72014	9.59819	0.00290947	0.824243	Steap2	5.70044	5.35755	5.93074	5.72792	5.90689	6.20945	4.9542	4.70044	5.52356	5.64386	5.12928
ENSMUSG00000029632.7	-0.618393	4.73551	9.40256	0.00319133	0.861196	Ndufa4	5.70044	6.16993	5.88264	6.45943	5.9542	6.10852	6.72792	6.47573	6.79442	6.45943	6.61471
ENSMUSG00000051678.4	0.738738	3.39463	9.40181	0.00319247	0.861196	Pcdhb6	4.80735	5.42626	4.52356	5.35755	4.70044	5.55459	4.75489	4.08746	4.70044	4.32193	4.32193
ENSMUSG00000028974.13	0.727793	3.49579	9.33847	0.00328975	0.861196	Dffa	4.90689	5.67243	5.04439	4.90689	6.06609	5.04439	4.32193	4.90689	4.58496	4.9542	4.45943
ENSMUSG00000022415.12	0.41537	5.40493	9.3061	0.00334067	0.861196	Syngr1	7.32193	7.34873	7.03342	7.37504	7.33092	7.33985	6.9542	6.89482	6.74147	7.02237	6.89482
ENSMUSG00000026347.13	0.880902	2.62735	9.302	0.00334718	0.861196	Tmem163	5.12928	5.20945	4.70044	4.58496	4.80735	5.16993	4.08746	4.16993	3.80735	4.39232	4.32193
ENSMUSG00000107881.1	0.868997	2.75578	9.28289	0.00337768	0.861196	Gm44250	4.90689	5.20945	4.70044	4.70044	4.52356	4.75489	3.32193	4.32193	4.08746	3.45943	4.58496
ENSMUSG00000081855.4	1.25698	1.59763	9.19062	0.00352912	0.885058	Rpl17-ps5	3.70044	2.80735	3.45943	4.16993	2.80735	4	2.32193	3.32193	2.32193	2.58496	2.32193
ENSMUSG00000028369.15	-0.950382	2.38978	9.03146	0.00380728	0.935713	Svep1	4.80735	3.70044	4.85798	4.32193	3.90689	4	5	5.32193	5.16993	5.24793	5.24793
ENSMUSG00000040661.6	0.547379	4.18818	9.00622	0.00385344	0.935713	Rad54l2	6.08746	6.40939	6.26679	5.90689	6.37504	6.06609	5.55459	5.90689	5.75489	5.70044	5.42626
ENSMUSG00000033020.7	-0.34763	7.52017	8.87235	0.00410833	0.951624	Polr2f	9.12928	9.26209	9.17991	9.03892	8.91289	8.96	9.54882	9.10852	9.45533	9.31061	9.33092
ENSMUSG00000021194.6	-0.387993	8.59029	8.88113	0.0041234	0.951624	Chga	10.1649	10.151	10.2276	10.0875	10.1935	10.0888	10.5565	10.5488	10.5803	10.5651	10.4686
ENSMUSG00000087174.7	0.549338	4.02157	8.8496	0.00415337	0.951624	5530601H04Rik	5.64386	5.90689	5.78136	6.06609	5.55459	5.83289	5.20945	5.49185	4.75489	5.20945	5.58496
ENSMUSG00000118386.1	1.32851	1.77289	8.84238	0.00416779	0.951624	AC147989.3	3.58496	3.45943	3.45943	3.16993	2	3.58496	2.80735	2.32193	2.58496	2	1.58496
ENSMUSG00000074872.2	0.930072	2.925	8.76811	0.004319	0.971647	Ctxn2	4.08746	5.04439	3.58496	4.70044	4.80735	4.64386	3.58496	2.80735	4.64386	3.70044	3.32193
ENSMUSG00000048439.15	0.837847	2.36323	8.55381	0.00478844	0.999779	Nupl2	4.08746	4.32193	4.16993	4.52356	4.39232	4.39232	2.80735	3.80735	3	3.58496	4.24793
ENSMUSG00000042229.9	-0.703536	3.25474	8.54396	0.00481125	0.999779	Rabif	4.39232	4	4.39232	4.75489	4.39232	4.58496	5	5.04439	5.52356	4.24793	5.20945
ENSMUSG00000031554.18	2.2878	0.922132	8.52972	0.00484445	0.999779	Adam5	3.32193	2.32193	2	2.32193	2.80735	2	0	0	1	2.32193	0
ENSMUSG00000025027.18	-0.41383	5.06881	8.42086	0.00510628	0.999779	Xpnpep1	6.74147	7.12928	6.85798	6.44294	6.62936	6.61471	7.16993	7	7.2854	7.02237	6.85798
ENSMUSG00000056267.14	0.514599	4.10381	8.3004	0.00541335	0.999779	Cep70	6.26679	6.10852	6.49185	5.83289	6.06609	6.2854	5.55459	5.88264	5.93074	5.67243	5.58496
ENSMUSG00000109274.1	-0.962098	2.28371	8.20081	0.00568185	0.999779	Gm45133	2	3.32193	3.80735	3.58496	2.80735	2.80735	3.58496	4.45943	4.45943	3.16993	4.08746
ENSMUSG00000023913.17	0.48119	4.67849	8.18174	0.00573483	0.999779	Pla2g7	6.16993	5.64386	5.80735	6.16993	6.12928	5.70044	5.64386	5.58496	5.04439	5.45943	5.58496
ENSMUSG00000030717.9	0.552366	4.69586	8.0983	0.00602788	0.999779	Nupr1	7.65821	7.36632	7.55459	7.62205	6.83289	7.92481	6.56986	7.66534	7.13955	7.03342	6.9542
ENSMUSG00000065126.1	-0.720556	4.16197	8.0877	0.00603515	0.999779	Snord104	5.39232	5.08746	4.45943	5.39232	4.64386	4.9542	5.88264	4.9542	5.93074	5.45943	5.64386
ENSMUSG00000030399.2	2.13706	2.40578	8.26849	0.00615438	0.999779	Ckm	4	3.80735	4.32193	4.80735	3.90689	3.90689	3.80735	1.58496	3.45943	2.58496	2
ENSMUSG00000039578.17	-0.811183	2.5182	8.02112	0.00620223	0.999779	Ccser1	3.58496	3.58496	4.32193	4	4.64386	3.80735	4.80735	5.04439	4.32193	4.39232	4.75489
ENSMUSG00000039768.16	-0.35507	4.96647	8.00346	0.00625602	0.999779	Dnajc11	6.56986	6.84549	6.32193	6.70044	6.90689	6.71425	7.16993	6.71425	6.80735	7.12928	7.07682
ENSMUSG00000036760.7	0.378152	6.38059	7.86187	0.00670526	0.999779	Kcnk9	8.51964	8.70736	8.61102	8.33092	8.64746	8.44708	8.35755	8.04985	8.31288	8.3443	8.13955
ENSMUSG00000060044.8	0.632794	2.87973	7.85463	0.00672912	0.999779	Tmem26	5.90689	5.42626	5.58496	5.32193	5.45943	5.70044	5.24793	5.08746	4.80735	4.85798	5.04439
ENSMUSG00000111905.1	-1.727	1.11403	7.84759	0.0067524	0.999779	Gm48045	0	2	1.58496	2.58496	0	2	3.70044	2.32193	2.80735	3.16993	3.32193
ENSMUSG00000028470.10	-0.304251	6.46433	7.81008	0.00687793	0.999779	Hint2	8.21917	8.13955	8.17991	8.08215	8.17991	8.09803	8.50383	8.36632	8.33539	8.56986	8.32193
ENSMUSG00000034532.9	-0.483672	4.33705	7.80299	0.00690195	0.999779	Fbxo16	5.75489	5.85798	5.93074	5.85798	5.32193	5.83289	6.14975	5.93074	6.2854	6.24793	6.26679
ENSMUSG00000025380.2	0.87513	2.23783	7.78467	0.00696435	0.999779	Fscn2	4.90689	4.64386	4.08746	4.52356	4.90689	5.32193	3.58496	4.32193	3.32193	4.32193	4.16993
ENSMUSG00000048540.8	0.923047	3.24739	7.82988	0.00702399	0.999779	Nhlh2	6.06609	5.83289	6.50779	5.52356	5.78136	5.61471	5.16993	4.90689	4.70044	4.9542	5.16993
ENSMUSG00000002981.10	-0.419299	6.11728	7.75093	0.00713714	0.999779	Clptm1	8.12928	8.17493	8.09276	7.7211	7.49185	7.67948	8.3837	7.96	8.17991	8.37504	8.13955
ENSMUSG00000030268.17	-0.868274	2.48897	7.61937	0.00755515	0.999779	Bcat1	3.70044	3.58496	3.45943	2.80735	3.90689	3.90689	4.70044	4.39232	3.32193	4.85798	4.24793
ENSMUSG00000072969.2	0.376936	5.53268	7.61783	0.00756089	0.999779	Armcx5	7.45121	7.40088	7.73471	7.18982	7.49985	7.59246	7.32193	7.08746	6.83289	7.19967	7.02237
ENSMUSG00000052456.9	-0.379983	5.47382	7.58545	0.00768274	0.999779	Asna1	7.41785	7.46761	7.3837	7.14975	7.20945	7.29462	7.71425	7.58496	7.81378	7.70044	7.22882
ENSMUSG00000030342.8	0.626071	4.41775	7.56689	0.00787875	0.999779	Cd9	6.26679	6.08746	6.39232	6.67243	6.79442	6.71425	5.61471	6.58496	5.58496	5.78136	5.85798
ENSMUSG00000026989.5	0.486079	5.93414	7.53674	0.00798877	0.999779	Dapl1	6.37504	7.08746	7.31288	6.90689	7	6.83289	6.47573	6.40939	7	6.82018	6
ENSMUSG00000047591.5	1.36196	1.10615	7.46908	0.00813804	0.999779	Mafa	4.16993	3.80735	3.80735	4.90689	2	3.32193	1.58496	3.32193	3.16993	3	3.16993
ENSMUSG00000061650.6	0.359885	5.25146	7.44729	0.0082264	0.999779	Med9	6.93074	7.09803	7.11894	7.06609	7.25739	7.13955	6.91886	6.75489	6.55459	6.83289	6.67243
ENSMUSG00000043313.6	0.761066	3.02582	7.38523	0.00848365	0.999779	Pcdhb19	5.32193	5.20945	5.24793	5.58496	5.20945	5.39232	4.80735	4.75489	4.08746	4.16993	5
ENSMUSG00000002769.9	-0.579644	5.06505	7.37935	0.00878718	0.999779	Gnmt	5.85798	6.24793	6.49185	6.2854	6.26679	6.42626	7.06609	6.62936	6.93074	6.83289	6.61471
ENSMUSG00000021798.14	1.34693	1.94785	7.30789	0.00881613	0.999779	Ldb3	3.80735	3.32193	3.80735	3.58496	1.58496	3.90689	2.58496	1.58496	2.58496	3	2.58496
ENSMUSG00000086944.1	0.532498	3.88036	7.3037	0.00883452	0.999779	Gm15859	5.2854	5.42626	5.75489	5.75489	6.02237	5.67243	5.20945	4.85798	5.64386	4.70044	5.39232
ENSMUSG00000078920.3	1.69916	1.31195	7.28894	0.00889968	0.999779	Ifi47	1	3.32193	2	2.80735	2.80735	4.70044	0	2.80735	1	2.80735	1
ENSMUSG00000044641.7	1.19026	1.42291	7.26438	0.00900918	0.999779	Pard6b	2.80735	4.08746	3	3.16993	2.80735	3.70044	2.58496	2.58496	2.58496	2	2.58496
ENSMUSG00000093930.2	-0.322345	6.92341	7.22925	0.0091683	0.999779	Hmgcs1	9.15228	8.77808	8.73132	8.89178	8.70044	9.01681	8.89482	9.07146	9.45327	9.08746	9.21432
ENSMUSG00000034958.11	0.379456	5.39691	7.22232	0.0092	0.999779	Atcay	7.32193	7.21917	6.88264	7.33985	7.20945	7.30378	6.71425	6.9542	7.01123	7.17991	6.24793
ENSMUSG00000038530.11	0.713895	6.45469	7.39764	0.00934	0.999779	Rgs4	8.8857	9.06609	9.2503	9.0954	8.96	8.90689	8.22882	8.26679	8.3443	8.29002	8.46352
ENSMUSG00000112302.1	0.362063	5.19971	7.14571	0.00955863	0.999779	Gm48226	7.02237	6.90689	6.59991	7.15987	7.18982	7.20945	6.64386	6.61471	6.72792	6.90689	6.55459
ENSMUSG00000100235.8	-1.30238	1.17851	7.14314	0.00957091	0.999779	Gm28557	2.80735	2.80735	2.32193	2.32193	0	2.32193	2.58496	3.80735	2.80735	3.58496	3.58496
ENSMUSG00000042050.8	-0.42053	4.83775	7.13861	0.0095926	0.999779	Wdr60	6.65821	6.74147	6.75489	6.67243	6.67243	6.12928	6.84549	7.22882	7.18982	7.04439	6.78136
ENSMUSG00000056055.13	-1.12225	1.92687	7.11824	0.00969078	0.999779	Sag	4.08746	3.32193	3.58496	3.90689	3.16993	3	2.80735	5.49185	4.39232	3.80735	4.58496
ENSMUSG00000059974.10	-0.6478	4.73914	7.19157	0.00969432	0.999779	Ntm	5.90689	5.72792	5.90689	6	5.80735	5.49185	6.2854	6.90689	6.02237	6.08746	6.04439
ENSMUSG00000028584.3	0.900738	2.43983	7.09543	0.00980196	0.999779	Lrrc38	4.45943	4.45943	4.24793	4.75489	4.24793	5.2854	3.70044	4.24793	3.58496	4	3.58496
ENSMUSG00000020019.4	0.738647	3.08358	7.09008	0.00982824	0.999779	Ntn4	5.20945	4.45943	5.83289	5.2854	5.61471	5.83289	4.70044	4.85798	4.75489	5.08746	3.90689
ENSMUSG00000037960.11	-0.537476	5.02214	7.08076	0.00987839	0.999779	Card19	5.78136	5.24793	6.22882	5.61471	5.55459	6.06609	6.49185	6	6.32193	6.18982	6.45943
ENSMUSG00000057246.16	0.598292	4.08767	7.0618	0.00996839	0.999779	BC051142	5.83289	6.49185	6.14975	5.64386	6.37504	6.44294	5.67243	5.80735	6	5.24793	5.32193
ENSMUSG00000030519.14	-0.848336	2.82372	7.04426	0.0100563	0.999779	Apba2	4.16993	4.70044	3.70044	4.08746	4.45943	4.70044	4.24793	4.80735	5.16993	5.52356	5.16993
ENSMUSG00000033596.5	0.459864	5.33786	7.03762	0.0100962	0.999779	Rfwd3	7.13955	6.94251	6.82018	7.30378	7.15987	7	6.90689	6.74147	6.47573	6.56986	6.42626
ENSMUSG00000024792.9	-0.3218	6.0645	7.03504	0.0101029	0.999779	Zfpl1	7.36632	7.59246	7.34873	7.3837	7.15987	7.42626	7.72792	7.45943	7.7211	7.67948	7.72792
ENSMUSG00000083306.1	-1.01471	2.08698	7.01849	0.010187	0.999779	Gm13868	4.24793	3	2.80735	3.45943	4	3.16993	4.58496	3.70044	4.24793	4.32193	4.75489
ENSMUSG00000022390.11	0.321461	5.07677	6.9951	0.0103073	0.999779	Zc3h7b	7.08746	7.18982	6.97728	7.09803	6.98868	7.13955	6.70044	7.02237	6.67243	6.91886	6.67243
ENSMUSG00000029304.14	0.894681	3.71654	7.05227	0.0104703	0.999779	Spp1	5.08746	5.72792	5.55459	5.2854	5.93074	5.52356	4.64386	4.24793	5.04439	5.39232	4.24793
ENSMUSG00000035863.14	-0.374984	5.46403	6.95654	0.0105087	0.999779	Palm	7.10852	7.07682	7.01123	6.84549	7.12928	7.03342	7.65105	6.88264	7.13955	7.19967	7.60733
ENSMUSG00000031595.9	-1.1203	1.82643	6.94384	0.0105759	0.999779	Pdgfrl	3.16993	3	3.58496	2.80735	4.32193	3.16993	3.45943	5.20945	4.16993	3.32193	4.45943
ENSMUSG00000039485.8	-0.641031	3.54357	6.93025	0.0106484	0.999779	Tspyl4	4.64386	4.90689	5.49185	5.08746	5.04439	4.58496	5.70044	5.20945	5.70044	5.52356	5.80735
ENSMUSG00000040282.13	-0.348135	4.80216	6.89863	0.010819	0.999779	BC052040	6.9542	6.61471	6.78136	6.71425	6.26679	6.71425	7.2384	6.87036	7	7.06609	6.91886
ENSMUSG00000026249.10	0.401534	7.02062	6.89829	0.0110774	0.999779	Serpine2	8.89178	8.86109	8.60733	8.85175	8.69349	8.90989	8.46352	8.54303	8.92184	8.46352	8.25267
ENSMUSG00000026627.7	-0.418246	4.79513	6.82311	0.0112384	0.999779	Tmem206	6.24793	6.30378	6.64386	6.40939	6.58496	6.83289	6.97728	6.78136	6.78136	6.88264	7.05528
ENSMUSG00000020363.6	-0.759815	2.9619	6.80092	0.0113648	0.999779	Gfpt2	4.70044	4.58496	4.08746	5	4.58496	4.58496	5.64386	5.55459	5	5.08746	4.80735
ENSMUSG00000064254.6	-0.452592	4.55428	6.7889	0.0114339	0.999779	Ethe1	5.88264	6.39232	5.75489	5.93074	6.02237	6.18982	6.78136	6.22882	6.20945	6.71425	6.06609
ENSMUSG00000026389.16	0.517274	3.60081	6.75204	0.0116486	0.999779	Steap3	5.55459	5.12928	5.2854	5.52356	5.64386	5	4.75489	5.16993	5.16993	4.16993	4.85798
ENSMUSG00000027533.10	1.00643	2.3761	6.74893	0.011667	0.999779	Fabp5	2.80735	4	4.32193	4.24793	3.58496	3.45943	2.58496	3.45943	2.32193	3.45943	2.80735
ENSMUSG00000035851.14	-0.266834	6.34168	6.73452	0.0117522	0.999779	Ythdc1	8.27146	8.17991	8.09276	8.05528	8.20945	8.14466	8.29921	8.43879	8.3837	8.40088	8.40088
ENSMUSG00000104369.1	-0.749766	2.86538	6.73337	0.011759	0.999779	Gm38082	4.58496	5.08746	4.80735	4.16993	4.39232	4.39232	4.90689	4.75489	5.12928	5.42626	5.42626
ENSMUSG00000039480.14	0.930696	2.1731	6.72331	0.011819	0.999779	Nt5dc1	3.45943	4.32193	4.08746	3.90689	4.39232	4.16993	2.80735	3.16993	3.70044	3.16993	3.16993
ENSMUSG00000028729.15	-0.303709	6.01635	6.72326	0.0118193	0.999779	Ebna1bp2	7.62936	7.45121	7.31288	7.56986	7.65105	7.50779	7.8009	7.73471	7.69349	7.85798	7.78136
ENSMUSG00000044338.9	-0.644071	3.45608	6.67896	0.012087	0.999779	Aplnr	6.14975	6.32193	6.32193	5.83289	5.83289	5.83289	6.79442	6.44294	6.75489	6.6865	6.37504
ENSMUSG00000063428.8	0.495393	4.20627	6.66021	0.0122023	0.999779	Ddo	6.32193	5.83289	5.9542	6.04439	6.24793	6.14975	5.88264	5.39232	5	5.78136	5.9542
ENSMUSG00000047495.15	-1.4031	1.16156	6.63115	0.0123832	0.999779	Dlgap2	0	2.80735	2.58496	1.58496	2.32193	2	3.32193	3.80735	3.45943	3	1
ENSMUSG00000030747.5	0.358628	5.34037	6.58869	0.0126528	0.999779	Dgat2	7.27612	7.44294	7.48382	7.24793	7.56986	7.33985	6.98868	7.04439	6.9542	7.14975	7.08746
ENSMUSG00000086171.7	0.376094	4.672	6.58731	0.0126616	0.999779	Pcsk2os1	6.12928	5.78136	5.75489	6.26679	6.16993	6.02237	5.49185	5.61471	6.06609	6	5.42626
ENSMUSG00000040472.15	-0.557695	3.56041	6.56515	0.0128048	0.999779	Rabggta	5.16993	4.9542	5.04439	5	5.20945	4.90689	5.20945	5.32193	5.83289	5.20945	5.88264
ENSMUSG00000024991.8	-0.235823	8.049	6.55757	0.0128542	0.999779	Eif3a	9.88417	9.66178	9.72281	9.72962	9.70563	9.62571	9.71596	10.1485	9.67419	9.99718	10.0755
ENSMUSG00000000787.12	0.322377	8.04636	6.5476	0.0129194	0.999779	Ddx3x	9.87498	10.0485	10.0389	9.96867	9.77149	10.0498	9.49185	9.53722	9.62753	9.60548	9.64566
ENSMUSG00000057409.7	-1.19703	1.62311	6.54441	0.0129404	0.999779	Zfp53	3.16993	2.80735	3.45943	3	1	2	3.32193	3.80735	4	4	3.16993
ENSMUSG00000040710.10	0.698119	2.22256	6.52446	0.0130723	0.999779	St8sia4	4.39232	5.04439	5.20945	4.90689	4.45943	4.90689	4.58496	4	3.90689	3.90689	4.58496
ENSMUSG00000062729.11	-0.479796	4.74788	6.47865	0.0133804	0.999779	Ppox	6.75489	6.42626	6.61471	6.42626	6.30378	6.30378	7.01123	6.72792	6.70044	6.90689	7.06609
ENSMUSG00000030761.15	-0.456297	4.16046	6.46676	0.0134616	0.999779	Myo7a	5.64386	5.55459	5.32193	5.32193	6.12928	5.85798	6.04439	6.10852	6.12928	6.12928	6.04439
ENSMUSG00000030500.6	0.61505	4.0327	6.46247	0.013491	0.999779	Slc17a6	5.39232	4.85798	5.61471	5.42626	5.32193	5.16993	4.45943	4.64386	5.08746	5.08746	4.39232
ENSMUSG00000055720.10	-1.20873	1.1669	6.44513	0.0136107	0.999779	Ubl7	2	2.32193	1.58496	2.32193	2.80735	2.32193	3.16993	3.45943	2.32193	3.45943	3.16993
ENSMUSG00000103220.1	0.90524	2.58389	6.42716	0.0137359	0.999779	Gm37728	4.64386	4.39232	4.58496	4.80735	4.08746	4.85798	2.58496	3.90689	3.90689	4.24793	3.70044
ENSMUSG00000031872.14	-0.629756	3.98893	6.40384	0.0139002	0.999779	Bean1	4.9542	5.45943	3.80735	5.49185	4.52356	5.24793	5.42626	6.08746	5.39232	5.16993	5.45943
ENSMUSG00000028778.15	0.927057	2.21123	6.40249	0.0139098	0.999779	Hcrtr1	4.08746	4.85798	4.32193	3.45943	3.90689	4.64386	3.80735	2.58496	3.45943	3.80735	3.45943
ENSMUSG00000096433.2	-0.568841	3.54801	6.39768	0.0139439	0.999779	Zfp994	4.85798	5	4.52356	4.64386	4.70044	5.20945	5.49185	5.45943	5.78136	5.45943	4.64386
ENSMUSG00000034245.10	0.289257	7.29853	6.39545	0.0139598	0.999779	Hdac11	8.58496	9.12412	8.76818	8.94251	8.8857	9.03892	8.59991	8.53528	8.71768	8.73132	8.50779
ENSMUSG00000053318.7	2.07793	1.14358	6.40311	0.0140421	0.999779	Slamf8	2.58496	0	1.58496	1	3	4.39232	2	0	1	0	1.58496
ENSMUSG00000029361.18	1.17554	1.64404	6.34276	0.0143405	0.999779	Nos1	4	4.52356	4.45943	4.16993	4.39232	4.52356	2.58496	2.58496	3.16993	3.80735	3.58496
ENSMUSG00000031885.14	0.454606	5.18765	6.33169	0.0144219	0.999779	Cbfb	6.55459	6.6865	6.87036	7	7.36632	6.85798	6.49185	6.20945	6.45943	6.64386	6.44294
ENSMUSG00000050248.11	0.545155	4.08851	6.32736	0.0144537	0.999779	Evc2	6.32193	6.08746	6.30378	6.24793	6.02237	6.67243	5.83289	6.26679	5.35755	5.75489	5.85798
ENSMUSG00000028480.14	-0.672124	3.19313	6.31605	0.0145376	0.999779	Glipr2	4.39232	4.52356	4.45943	4.64386	4.24793	3.45943	4.24793	5.12928	4.85798	4.75489	5.32193
ENSMUSG00000041740.16	-0.323399	6.86884	6.30211	0.0146416	0.999779	Rnf10	8.7879	8.43879	8.68299	8.63662	8.44294	8.66888	9.04712	8.86728	8.77149	8.96867	8.92481
ENSMUSG00000059248.13	-0.532015	4.19793	6.30158	0.0146456	0.999779	Sept9	6.06609	5.39232	5.55459	5.58496	5.70044	5.24793	6	5.93074	6.12928	6.02237	6.20945
ENSMUSG00000117080.1	-0.75206	2.51734	6.29993	0.0146579	0.999779	CT025867.1	3.70044	3.32193	3.70044	3.45943	4.24793	3.80735	4.24793	4	4.9542	4.24793	4.52356
ENSMUSG00000038695.13	-0.413951	5.24553	6.2709	0.0148774	0.999779	Josd2	6.82018	6.88264	7.02237	6.52356	6.30378	6.79442	7.08746	6.49185	7.03342	7.3837	7.15987
ENSMUSG00000024925.11	-0.452972	4.57115	6.24718	0.0150593	0.999779	Rnaseh2c	6.04439	6.20945	5.85798	6.12928	6.32193	5.9542	6.26679	6.42626	6.53916	6.49185	6.26679
ENSMUSG00000102630.1	1.03423	1.77636	6.24055	0.0151104	0.999779	Gm37289	3.45943	3.70044	4.32193	3.80735	4.58496	3.58496	2.32193	3.45943	2.80735	3.70044	3
ENSMUSG00000023353.14	-0.295641	6.89138	6.23832	0.0151277	0.999779	Agap3	8.47168	8.40939	8.29002	8.46352	8.43045	8.52356	8.76155	8.89482	8.70736	8.57743	8.47168
ENSMUSG00000021103.12	0.359972	5.0699	6.15361	0.0157999	0.999779	Mnat1	7	6.97728	6.98868	6.79442	7.33985	6.82018	6.24793	7.01123	6.59991	6.55459	6.88264
ENSMUSG00000038502.17	-0.266662	8.11888	6.14635	0.015859	0.999779	Ptov1	10.0808	10.2981	10.0458	9.91588	9.97871	9.90238	10.3597	9.98584	10.3576	10.2131	10.0647
ENSMUSG00000026111.15	0.699668	4.79785	6.17484	0.0160711	0.999779	Unc50	5.2854	5.61471	5.12928	5.64386	6.50779	5.35755	4.39232	5.08746	5.49185	4.58496	5.24793
ENSMUSG00000044221.14	0.322558	6.14725	6.10674	0.0161853	0.999779	Grsf1	7.91289	7.7879	7.82655	7.96	8.04985	7.84549	7.36632	7.72792	7.46761	7.70736	7.71425
ENSMUSG00000040543.16	0.66335	3.6724	6.10711	0.0161861	0.999779	Pitpnm3	5.35755	5.39232	5.12928	6.08746	5.45943	5.39232	5.12928	4.32193	5.08746	4.64386	5.04439
ENSMUSG00000071506.3	-0.798825	2.56945	6.08879	0.0163355	0.999779	Tmem139	3.16993	3.45943	3.80735	3.70044	2	2	3.16993	4	4.16993	4.08746	4.08746
ENSMUSG00000038537.1	-1.31959	2.34989	6.06003	0.0165805	0.999779	Mc3r	1.58496	2.32193	3	1.58496	1.58496	1	3.45943	3.58496	2.58496	3	2.80735
ENSMUSG00000003444.8	-0.632641	3.31415	6.05683	0.0166066	0.999779	Med29	4.39232	4.24793	4.90689	4.52356	5	4.75489	5.12928	5.24793	5.39232	5.49185	4.64386
ENSMUSG00000042647.13	0.578409	3.50615	6.04616	0.0166983	0.999779	Acad12	5.90689	5.32193	5.45943	5.52356	6	5.35755	4.32193	4.75489	5.58496	5.58496	4.85798
ENSMUSG00000025898.6	-0.308472	6.65738	6.01712	0.0169502	0.999779	Cwf19l2	8.49985	8.32643	8.29921	8.31741	8.20457	8.17991	8.39232	8.77479	8.74483	8.47978	8.54689
ENSMUSG00000027107.3	1.23531	1.28036	6.01132	0.017001	0.999779	Chrna1	3.45943	3.32193	3.32193	3.45943	3	3.58496	3	1	3.16993	1.58496	2.58496
ENSMUSG00000060802.8	0.60651	7.12343	6.14679	0.01708	0.999779	B2m	8.00562	7.59246	8.14466	7.90087	8.89178	9.22641	7.91289	7.91289	7.81378	7.99435	7.59246
ENSMUSG00000021457.14	-0.973708	1.87104	6.00023	0.0170986	0.999779	Syk	3.45943	3.16993	3.45943	3.80735	3.45943	3.90689	4.39232	4.70044	4.08746	3.90689	4.70044
ENSMUSG00000015165.16	-0.497168	7.50433	6.09001	0.0174204	0.999779	Hnrnpl	9.22882	8.77149	9.00843	9.01681	8.71081	8.92778	9.79928	9.07414	9.28077	9.35094	9.28309
ENSMUSG00000036718.17	-0.664653	2.57768	5.9432	0.01761	0.999779	Micall2	4.32193	4.52356	4.64386	4.52356	4.52356	4.08746	5.32193	5.12928	4.80735	4.9542	4.85798
ENSMUSG00000001054.9	-0.464995	4.18286	5.93333	0.0177001	0.999779	Rmnd5b	5.52356	5.61471	5.32193	5.75489	5.85798	5.20945	6.18982	5.67243	5.75489	6.24793	6.02237
ENSMUSG00000018322.10	0.37015	5.22903	5.92741	0.0177544	0.999779	Tomm34	6.83289	6.98868	6.6865	6.79442	7.11894	6.84549	6.56986	6.64386	6.53916	6.59991	6.33985
ENSMUSG00000046330.10	-0.300321	7.55596	5.92695	0.0177586	0.999779	Rpl37a	9.09011	9.31515	9.14975	8.90689	8.77808	8.97154	9.18488	9.16491	9.34873	9.46557	9.36194
ENSMUSG00000097167.1	-0.604345	2.54724	5.90593	0.0179528	0.999779	Gm16740	3.45943	4.16993	4.24793	4.16993	4.24793	4.24793	4.58496	4.75489	4.85798	4.45943	4.58496
ENSMUSG00000022026.7	0.485543	4.23271	5.87886	0.0182063	0.999779	Olfm4	6.16993	5.80735	5.75489	6.22882	6.39232	6.20945	5.88264	5.24793	5.78136	5.80735	5.64386
ENSMUSG00000038206.13	0.377601	4.33864	5.86699	0.0183188	0.999779	Fbxo8	5.78136	6.30378	6.18982	6.14975	6.39232	5.9542	5.90689	6.04439	5.61471	5.90689	5.52356
ENSMUSG00000052783.16	0.884997	2.08958	5.85623	0.0184212	0.999779	Grk4	4.64386	4	4.08746	4.24793	4	4.58496	3.16993	4.45943	2.80735	3.58496	3
ENSMUSG00000028753.12	0.511836	4.7501	5.87229	0.018466	0.999779	Vwa5b1	6.45943	6.49185	6.45943	6.80735	6.53916	7	6.18982	6.22882	6.45943	6.22882	5.85798
ENSMUSG00000059796.16	-0.376034	6.24244	5.863	0.018485	0.999779	Eif4a1	7.72792	8.09276	7.86419	7.66534	7.87652	7.75489	7.90689	8.13955	8.23362	8.03892	8.21917
ENSMUSG00000086055.1	-1.77433	1.00233	5.84105	0.0185668	0.999779	Gm13837	0	1.58496	0	0	2.32193	1.58496	2.58496	1.58496	1	2.32193	2.80735
ENSMUSG00000063142.15	0.260541	6.63428	5.8367	0.0186088	0.999779	Kcnma1	8.16491	8.45121	8.31288	8.17991	8.49985	8.59619	8.04985	8.07146	8.2854	8.27146	8.06609
ENSMUSG00000049100.15	0.846496	3.47927	5.78007	0.0191642	0.999779	Pcdh10	4.39232	3.80735	3.90689	4.08746	3.45943	4.16993	2.32193	3.32193	3	3.16993	3.80735
ENSMUSG00000008129.14	1.09811	1.247	5.76251	0.01934	0.999779	4930432K21Rik	4	3.32193	4.16993	3.58496	2.32193	4.64386	2	3.16993	3.16993	2.80735	3.16993
ENSMUSG00000031197.11	-0.293185	5.6862	5.75933	0.019372	0.999779	Vbp1	7.42626	7.70044	7.29462	7.40088	7.31288	7.10852	7.53138	7.47573	7.75489	7.8009	7.55459
ENSMUSG00000041710.4	-0.518785	3.64101	5.74267	0.0195407	0.999779	Trpc5	6.04439	5.72792	5.85798	6.10852	5.72792	6.2854	6.72792	6.18982	5.90689	6.59991	6.40939
ENSMUSG00000021716.14	-0.324295	5.10252	5.73089	0.0196608	0.999779	Srek1ip1	6.72792	6.85798	7.12928	6.80735	6.94251	6.71425	7.17991	7.40939	7.41785	6.6865	6.97728
ENSMUSG00000038902.14	-0.307653	5.69189	5.70802	0.0198964	0.999779	Pogz	7.70044	7.56224	7.76155	7.59246	7.2384	7.46761	7.92481	7.64386	7.77479	7.82655	7.93664
ENSMUSG00000014503.15	0.866307	2.10202	5.67783	0.0202121	0.999779	Pkd2l2	2.80735	3.80735	3.80735	4.08746	4.08746	4.39232	3.45943	3	3.58496	3.58496	1.58496
ENSMUSG00000019986.17	0.207816	8.21815	5.67702	0.0202205	0.999779	Ahi1	10.2276	10.224	10.0334	10.1984	10.2969	10.1421	9.87498	9.90989	10.0593	9.92778	10.0471
ENSMUSG00000041133.11	-0.235669	7.45332	5.65312	0.0204743	0.999779	Smc1a	9.46557	9.5812	9.31741	9.38802	9.17742	9.18982	9.37938	9.70217	9.77479	9.3966	9.53528
ENSMUSG00000090516.1	-1.67391	0.770708	5.64808	0.0205283	0.999779	Rps11-ps1	1	2	1.58496	1.58496	1	1.58496	1.58496	2.58496	3	2	3
ENSMUSG00000036907.9	1.05627	2.58554	5.6192	0.0208958	0.999779	C1ql2	4.39232	3.80735	3.58496	3.16993	4.45943	3.58496	3.16993	3.45943	3	1	3.16993
ENSMUSG00000058301.8	-0.268738	6.57155	5.60132	0.0210359	0.999779	Upf1	8.45121	8.5812	8.51175	8.61102	8.14466	8.37504	8.84549	8.35755	8.50779	8.7211	8.88264
ENSMUSG00000026678.10	-0.296879	6.49372	5.57101	0.0213721	0.999779	Rgs5	7.92481	7.77479	7.77479	8.08746	7.98299	7.75489	7.65105	8.39232	8.25267	7.91289	8.45533
ENSMUSG00000029467.15	0.240058	7.26202	5.56764	0.0214098	0.999779	Atp2a2	8.96578	9.33316	9.27146	9.15735	9.48784	9.18488	9.09803	8.86109	8.99435	9.00843	8.97154
ENSMUSG00000070803.6	-0.652934	3.07471	5.5637	0.021454	0.999779	Cited4	3.32193	4.45943	4.70044	4.45943	4.24793	4.39232	4.90689	4.39232	4.80735	4.85798	4.75489
ENSMUSG00000031928.15	0.485855	4.01349	5.53981	0.0217241	0.999779	Mre11a	5.93074	6.42626	6.08746	5.90689	6	6.16993	5.75489	5.97728	5.2854	5.35755	5.78136
ENSMUSG00000060981.7	-0.534677	4.53272	5.53945	0.0217282	0.999779	Hist1h4h	4.08746	4.80735	4.70044	4.52356	5.24793	4.64386	5	4.70044	5.35755	5.04439	5.49185
ENSMUSG00000027894.14	-0.438106	5.17239	5.53867	0.0218037	0.999779	Slc6a17	6.26679	6.71425	6.37504	6.26679	6.42626	6.35755	6.85798	6.40939	7.11894	6.52356	6.83289
ENSMUSG00000034098.14	1.07389	1.68442	5.51734	0.0219815	0.999779	Fstl5	3.32193	4.08746	3.70044	3.90689	3.70044	3.58496	3	3.70044	3	1.58496	2
ENSMUSG00000047021.14	-1.37911	0.859451	5.48235	0.0223887	0.999779	Cfap65	0	1.58496	2	1.58496	3.16993	2	2.80735	3.32193	3	3.16993	3.32193
ENSMUSG00000031351.15	-0.789399	2.1014	5.47999	0.0224164	0.999779	Zfp185	4	3.90689	4.24793	3.90689	3.32193	3.45943	5.08746	4.45943	4.08746	4.90689	4
ENSMUSG00000050530.14	-0.306948	6.32179	5.46809	0.0225569	0.999779	Fam171a1	8.00562	8.0607	8.07682	8.10329	7.85175	7.86419	8.13443	8.26209	8.12412	8.3966	8.5157
ENSMUSG00000031380.10	-0.466767	5.89702	5.5445	0.0225812	0.999779	Vegfd	7.99435	8.30834	7.75489	7.56224	7.57743	8.13955	7.97728	7.96578	8.21432	8.61839	8.60363
ENSMUSG00000002012.13	0.30153	6.16248	5.46092	0.022642	0.999779	Pnck	8.7211	8.83605	8.61102	8.53916	8.31741	8.66178	8.69	8.25267	7.94837	8.3966	8.21917
ENSMUSG00000060429.12	0.473629	4.17172	5.45992	0.0226539	0.999779	Sntb1	6.44294	6.18982	5.83289	6.18982	6.06609	6.30378	5.70044	5.70044	5.80735	6.14975	5.88264
ENSMUSG00000036356.15	0.425361	5.40918	5.46299	0.0227261	0.999779	Csgalnact1	6.82018	6.58496	6.72792	6.6865	6.67243	6.88264	6.33985	6.26679	5.9542	6.40939	6.59991
ENSMUSG00000028018.15	-0.671361	2.59872	5.44105	0.0228796	0.999779	Gstcd	4	3.58496	4.32193	3.16993	3.70044	4.16993	4.45943	4.52356	4.70044	4.45943	4.16993
ENSMUSG00000068615.4	0.605157	4.53685	5.51246	0.0229029	0.999779	Gjd2	7.25739	6.65821	7.17991	7.27612	6.49185	6.98868	6.78136	6.40939	5.58496	6.74147	6.12928
ENSMUSG00000034220.7	0.30789	6.12368	5.42577	0.0230642	0.999779	Gpc1	8.30378	8.43045	8.39232	8.224	8.07146	8.45943	8.31741	8.03342	8.10329	7.90087	7.6865
ENSMUSG00000043505.8	1.02895	1.60365	5.40264	0.0233466	0.999779	Gimap5	4.64386	4.32193	4	4.16993	3.80735	4.24793	3.32193	3.16993	3.80735	3	3.16993
ENSMUSG00000096964.1	-1.1931	1.44833	5.4005	0.0233728	0.999779	Gm6345	1.58496	3.32193	1.58496	2.58496	2.58496	2.32193	3.90689	2.32193	4	4.08746	1
ENSMUSG00000046491.10	-0.714726	2.89647	5.39348	0.0234594	0.999779	C1qtnf2	4.85798	4.80735	5.55459	5.32193	4.24793	4.85798	5.75489	6.49185	5.2854	5.42626	4.70044
ENSMUSG00000090258.7	-0.449161	3.85656	5.38892	0.0235158	0.999779	Churc1	5.80735	5.90689	5.61471	5.42626	5.39232	5.42626	6.18982	5.78136	6.06609	5.93074	6.06609
ENSMUSG00000029344.14	0.268045	5.54074	5.36305	0.0238385	0.999779	Tpst2	7.31288	7.2854	7.13955	7.2384	7.25739	7.49985	7.3837	7.04439	6.75489	6.90689	7.09803
ENSMUSG00000016763.15	-0.425514	4.14672	5.35997	0.0238772	0.999779	Scube1	6.14975	5.88264	5.78136	5.72792	5.72792	5.93074	6.02237	6.2854	6.04439	6.14975	6.39232
ENSMUSG00000025357.8	-0.6345	3.05158	5.35521	0.0239371	0.999779	Dgka	4.45943	4.32193	4.70044	4.24793	4.16993	4.16993	4.9542	4.58496	5.42626	4.70044	4.75489
ENSMUSG00000111496.1	-0.564749	3.44819	5.35262	0.0239699	0.999779	Gm47483	4.85798	4.75489	4.90689	5	5	4.85798	5.32193	5.70044	5.12928	5.75489	5.12928
ENSMUSG00000005893.14	0.230338	8.72058	5.35191	0.0239789	0.999779	Nr2c2	10.6733	10.6475	10.6046	10.7364	10.7125	10.7871	10.7228	10.4094	10.2912	10.5048	10.363
ENSMUSG00000041035.9	-0.283949	6.90583	5.3513	0.0239866	0.999779	Gm17018	8.62936	8.62571	8.65105	8.51175	8.54303	8.54689	8.97728	8.64746	8.90989	8.81057	8.82655
ENSMUSG00000021587.5	0.400175	7.24779	5.40143	0.0241536	0.999779	Pcsk1	8.73132	8.49985	8.61102	8.78463	8.33539	8.60733	8.47573	7.91289	8.19476	8.40088	8.32193
ENSMUSG00000027552.14	-0.567988	3.08783	5.33343	0.0242138	0.999779	E2f5	4.64386	5.78136	4.90689	4.39232	5.42626	5.16993	5.42626	5.24793	5.39232	5.80735	5.85798
ENSMUSG00000107191.1	-1.09701	1.99219	5.34072	0.0242553	0.999779	Gm43579	3	4	3.16993	2.32193	4	2.80735	3.70044	3.45943	4.64386	4.16993	5.04439
ENSMUSG00000024805.16	0.368229	4.41273	5.32735	0.0242915	0.999779	Pcgf5	6.45943	6.16993	6.12928	6.12928	6.39232	6.79442	5.75489	6.14975	6.10852	5.90689	6.14975
ENSMUSG00000020925.16	-0.451965	3.73867	5.32692	0.0242971	0.999779	Ccdc43	5.39232	5.12928	4.90689	5.24793	5.32193	5.08746	5.70044	5.52356	5.12928	5.58496	5.80735
ENSMUSG00000090210.7	-0.860623	1.9554	5.31419	0.0244609	0.999779	Itga10	2.80735	2.80735	3.16993	3.16993	2.32193	3.16993	3.16993	3.45943	4.08746	3.90689	3.70044
ENSMUSG00000041733.10	-0.420058	4.15859	5.31323	0.0244733	0.999779	Coq5	5.83289	5.52356	5.83289	5.72792	5.93074	5.32193	5.78136	6	6.37504	6.16993	5.90689
ENSMUSG00000027298.17	0.511143	4.45594	5.33763	0.0245264	0.999779	Tyro3	7.45121	7.22882	7.11894	7.3837	6.42626	7.35755	6.98868	7.11894	6.45943	5.88264	6.71425
ENSMUSG00000072884.10	1.325	1.01361	5.30078	0.0246347	0.999779	Gm10433	2	2.58496	1.58496	2.58496	2	3.45943	1	1.58496	1.58496	2	1
ENSMUSG00000074781.5	-0.381514	4.70202	5.29089	0.0247636	0.999779	Ube2n	6.61471	6.22882	6.75489	6.64386	6.47573	6.55459	7	6.47573	6.90689	6.97728	6.91886
ENSMUSG00000038766.16	0.345654	4.8021	5.28813	0.0247998	0.999779	Gabpb2	6.83289	6.55459	6.82018	6.70044	6.56986	6.6865	6.32193	6.52356	6.12928	6.30378	6.52356
ENSMUSG00000037553.14	-0.326531	5.31601	5.2848	0.0248436	0.999779	Zdhhc18	7.33092	6.80735	6.90689	7.31288	6.97728	7.11894	7.64386	7.42626	6.84549	7.59991	7.30378
ENSMUSG00000051223.14	-0.348116	5.26597	5.27637	0.0249545	0.999779	Bzw1	7.70736	7.37504	7.63662	7.31288	6.96578	6.70044	7.57743	7.87652	7.42626	7.31288	7.66534
ENSMUSG00000035632.16	-0.329028	5.78796	5.27376	0.024989	0.999779	Cnot3	7.56986	7.62205	7.69349	7.58496	7.39232	7.36632	7.87652	7.52356	7.76818	7.8009	7.86419
ENSMUSG00000020681.14	0.671577	2.99198	5.26727	0.0250748	0.999779	Ace	5.08746	4.52356	5.52356	5	4.80735	5.32193	3.45943	4.85798	4.32193	4	5.16993
ENSMUSG00000032577.16	0.400772	4.37813	5.25878	0.0251877	0.999779	Mapkapk3	6.02237	6.37504	6.12928	6.59991	6.33985	6.49185	5.93074	5.97728	5.83289	6.22882	5.9542
ENSMUSG00000043154.15	-0.304068	6.12575	5.25737	0.0252065	0.999779	Ppp2r3a	8.17493	8.00562	8.09803	7.7879	8.04439	8.03342	8.59991	8.33539	8.06609	8.41363	7.85175
ENSMUSG00000032305.15	-0.298287	5.30257	5.24749	0.0253385	0.999779	Fam219b	6.56986	6.90689	6.72792	6.83289	6.98868	6.74147	7.03342	6.96578	7.19967	7.02237	6.89482
ENSMUSG00000031980.9	-1.14928	1.50616	5.23677	0.0254827	0.999779	Agt	3.90689	3.32193	2	2.58496	2.58496	2	4.24793	4.45943	3.32193	3.32193	4.32193
ENSMUSG00000037820.15	0.303817	6.1523	5.23089	0.0255622	0.999779	Tgm2	6.83289	7.11894	7.35755	7.30378	7.35755	7.27612	6.85798	6.85798	7.09803	6.70044	7.14975
ENSMUSG00000024338.15	0.668912	3.76316	5.23439	0.0257215	0.999779	Psmb8	4.70044	4.85798	4.58496	4.80735	5.04439	6.42626	4.9542	4.32193	4.85798	4.9542	4.16993
ENSMUSG00000015467.14	1.01271	1.96493	5.2164	0.025759	0.999779	Egfl8	4.75489	3.70044	5	4.24793	3	4	3.16993	3.58496	3.58496	2.58496	3.70044
ENSMUSG00000045942.13	1.01114	1.45218	5.21522	0.0257752	0.999779	BC049762	3	2	3.70044	3.32193	3.16993	3.32193	2.32193	1.58496	2.32193	3	2.32193
ENSMUSG00000020311.17	0.240419	7.09004	5.21453	0.0257846	0.999779	Erlec1	8.78463	8.79442	8.94544	8.93369	9.16491	9.14211	8.71768	8.633	8.81698	8.7879	8.68299
ENSMUSG00000025792.9	-0.516371	3.64197	5.20198	0.0259567	0.999779	Slc25a10	5.88264	5.20945	5.55459	5.20945	5.12928	5.45943	6.16993	5.49185	5.45943	6.14975	5.9542
ENSMUSG00000108599.1	-0.752497	2.93895	5.20088	0.0259718	0.999779	Gm10616	3.90689	4.08746	1.58496	4.24793	4.16993	4.32193	5.08746	4.32193	4	4.16993	4.85798
ENSMUSG00000050397.4	-0.46371	5.17296	5.22363	0.0261445	0.999779	Foxl2	7.26679	6.75489	7.2384	7.01123	6.74147	6.45943	7.61471	6.93074	6.85798	7.66534	7.31288
ENSMUSG00000034926.3	-0.569723	3.92812	5.19548	0.0261925	0.999779	Dhcr24	5.80735	5.78136	5.52356	5.85798	5.55459	5.35755	5.75489	5.72792	6.12928	6.12928	6.52356
ENSMUSG00000020100.15	0.33256	5.61491	5.1819	0.0262344	0.999779	Slc29a3	7.24793	7.30378	7.33092	7.54689	7.05528	7.45121	7	7.07682	7.35755	6.78136	6.91886
ENSMUSG00000024644.17	-0.495102	3.61104	5.18185	0.0262351	0.999779	Cndp2	4.90689	5.49185	5.24793	4.9542	5.20945	4.90689	5.08746	5.35755	6.26679	5.35755	5.72792
ENSMUSG00000024899.7	-0.687088	3.28255	5.18566	0.0262441	0.999779	Papss2	4.85798	4.39232	4.64386	5.12928	4.58496	4.24793	5.35755	5.52356	5.58496	5.08746	5.32193
ENSMUSG00000084628.1	0.64751	4.11154	5.22289	0.0263405	0.999779	Gm22613	6.10852	5.88264	5.67243	5.80735	6.30378	6.12928	5.70044	5.72792	4.75489	5.24793	5.55459
ENSMUSG00000096768.7	0.902591	6.92871	5.28871	0.0263562	0.999779	Gm47283	8.84235	9.76984	8.43463	8.89785	6.85798	9.44294	8.08215	8.34873	8.09803	7.72792	7.57743
ENSMUSG00000050824.12	-0.6352	3.32627	5.16666	0.0264474	0.999779	Sstr5	4.39232	4.32193	4.08746	4.39232	4.39232	4.58496	5.08746	4.85798	5	5.16993	4.80735
ENSMUSG00000010290.7	-0.415049	3.78342	5.16021	0.026538	0.999779	AI597479	5.49185	5.32193	5.08746	4.80735	5.16993	5.24793	5.42626	5.49185	5.64386	5.24793	5.88264
ENSMUSG00000063455.16	-0.353623	5.45844	5.1595	0.0265481	0.999779	D630045J12Rik	7.13955	6.76818	7.04439	7.09803	7.05528	6.79442	7.30378	7.29462	7.21917	7.3837	7.45121
ENSMUSG00000043008.9	0.786932	2.0493	5.15863	0.0265603	0.999779	Klhl6	3.80735	4.75489	4.24793	4.85798	4.39232	4.32193	3	4.45943	4.39232	3.45943	3.45943
ENSMUSG00000026822.14	-1.04709	2.4497	5.15471	0.0266157	0.999779	Lcn2	1	2	0	2	2.58496	2.32193	2.32193	2.80735	2	3.16993	2.80735
ENSMUSG00000022210.7	-0.408475	4.30976	5.14015	0.0268223	0.999779	Dhrs4	6.47573	5.72792	6.22882	6.12928	6.02237	5.75489	6.18982	6.49185	6.53916	6.22882	6.76818
ENSMUSG00000031902.10	-0.290174	5.61752	5.13775	0.0268564	0.999779	Nfatc3	7.31288	7.35755	7.20945	7.53138	7.40939	7.14975	7.41785	7.62936	7.60733	7.5157	7.70736
ENSMUSG00000097545.7	-1.46888	1.76576	5.19792	0.0268933	0.999779	Mir124a-1hg	3.32193	3	2.80735	3.58496	3.32193	1.58496	3.45943	5.52356	3	3.45943	4.45943
ENSMUSG00000030917.13	-0.433469	4.1747	5.13036	0.0269621	0.999779	Tmem159	5.88264	5.64386	5.72792	5.61471	5.61471	5.75489	5.61471	6.08746	6.52356	6.20945	6.04439
ENSMUSG00000067931.6	-0.603362	3.01596	5.10907	0.027269	0.999779	Zfp948	4.64386	4.58496	4.16993	3.90689	4.08746	3.90689	4.45943	4.80735	4.64386	4.39232	5.12928
ENSMUSG00000037325.10	-0.64737	2.82915	5.1042	0.0273396	0.999779	Bbs7	3.58496	4.16993	4.80735	4.24793	3.58496	4.90689	5.16993	4.45943	4.64386	4.80735	5.24793
ENSMUSG00000025651.14	-0.253771	6.8756	5.09638	0.0274537	0.999779	Uqcrc1	8.75489	8.87344	8.77808	8.71425	8.71768	8.77149	8.93369	8.81057	9.17493	8.94544	8.82972
ENSMUSG00000067786.16	-0.258787	13.0227	5.09579	0.0274623	0.999779	Nnat	14.5985	14.8537	14.8139	14.7635	14.8008	14.7924	14.9465	14.6959	15.0394	15.102	15.1884
ENSMUSG00000017692.8	-0.855781	2.43241	5.09151	0.0275248	0.999779	Rhbdl3	3.90689	4.08746	4.08746	3.80735	2.80735	3.16993	4.52356	4	4	4.85798	3.70044
ENSMUSG00000026730.12	-1.08961	0.989045	5.0838	0.027638	0.999779	Pter	1.58496	1.58496	3.45943	1.58496	2.80735	3.16993	3.16993	3.32193	3.45943	3.58496	3.90689
ENSMUSG00000036862.15	-0.368044	4.81685	5.05166	0.0281151	0.999779	Dchs1	7.49185	7.2384	7.54689	7.33985	6.64386	6.88264	7.53916	7.67243	7.16993	7.39232	7.69349
ENSMUSG00000043702.9	-0.508837	4.05413	5.05117	0.0281225	0.999779	Pde12	5.45943	5.90689	5.90689	5.90689	5.04439	5.93074	6.10852	5.93074	6.14975	6.33985	6.20945
ENSMUSG00000007564.15	-0.240931	6.72701	5.04739	0.0281792	0.999779	Ppp2r1a	8.50383	8.52748	8.55459	8.29002	8.49586	8.51964	8.90989	8.36194	8.55842	8.79442	8.61471
ENSMUSG00000031647.10	-0.788738	2.31433	5.03024	0.028438	0.999779	Mfap3l	4.32193	3.90689	4.24793	3.58496	4.16993	3.16993	4.70044	4.85798	4.24793	4.58496	4.64386
ENSMUSG00000043065.12	0.357862	4.35941	5.02773	0.0284762	0.999779	Spice1	6.52356	6.94251	6.37504	6.32193	6.56986	6.49185	6.37504	6.04439	6.14975	6.14975	6.30378
ENSMUSG00000029723.16	-0.352839	5.33896	5.02218	0.0285606	0.999779	Tsc22d4	7.13955	7	7.10852	6.9542	7.26679	6.75489	7.24793	7.47573	7.66534	7.08746	7.24793
ENSMUSG00000035329.7	0.362613	5.57344	5.0217	0.0285678	0.999779	Fbxo33	6.82018	6.96578	6.9542	7.17991	7.71425	7.33092	6.76818	6.45943	7.17991	6.9542	6.87036
ENSMUSG00000077450.13	0.210985	6.76389	5.01988	0.0285956	0.999779	Rab11b	8.47168	8.63662	8.59246	8.53528	8.94544	8.54689	8.30834	8.5157	8.51964	8.44294	8.2854
ENSMUSG00000019373.11	0.28076	6.21843	5.00914	0.0287599	0.999779	Cops3	7.99435	8.08746	8.06609	8.09803	8.20945	8.15482	7.73471	7.8392	7.88874	7.7211	7.83289
ENSMUSG00000026495.8	-0.283128	6.35428	5.008	0.0287775	0.999779	Efcab2	8.05528	8.12928	7.98299	7.97154	7.77479	8.19476	8.36194	8.22882	8.21917	8.26209	8.40939
ENSMUSG00000078648.3	-0.509565	3.56927	4.9828	0.0291673	0.999779	Gm17546	5.39232	4	4.45943	4.58496	4.70044	4.80735	5.75489	5.42626	4.64386	5.04439	4.58496
ENSMUSG00000086003.7	0.805832	2.06003	4.98048	0.0292035	0.999779	B230206L02Rik	3.70044	4.58496	4.16993	3.90689	4	4.08746	2.80735	3.45943	3.45943	3.90689	3.16993
ENSMUSG00000041841.8	-0.266546	9.44516	4.96503	0.0294455	0.999779	Rpl37	11.062	11.245	11.0593	11.0512	10.8049	11.0126	11.2414	11.098	11.3371	11.3449	11.3304
ENSMUSG00000072893.12	0.437805	4.04278	4.95538	0.0295979	0.999779	4933439C10Rik	6.06609	6.50779	6.04439	6.12928	6.10852	6.16993	5.32193	5.97728	6.42626	5.61471	5.04439
ENSMUSG00000021708.17	-1.37121	1.96426	5.00294	0.0298904	0.999779	Rasgrf2	1.58496	3.32193	4.90689	3	3.16993	2	3.32193	4.39232	4.08746	5.12928	4.39232
ENSMUSG00000074896.3	1.06515	3.55472	5.02683	0.0299714	0.999779	Ifit3	4.24793	4.39232	4.58496	4.08746	4.52356	6.96578	4.24793	3.32193	4.52356	4.70044	4.24793
ENSMUSG00000097180.5	-0.942314	1.97399	4.93123	0.0299828	0.999779	2700038G22Rik	2.80735	2	2	3.70044	3.58496	2.58496	2.32193	3.58496	3.32193	3.16993	4.64386
ENSMUSG00000105378.1	-0.652294	2.46662	4.92481	0.030086	0.999779	Gm42515	3.45943	4.08746	3.45943	3.45943	4	3.80735	4.58496	4	4.16993	4.45943	4.24793
ENSMUSG00000086370.9	0.423939	3.911	4.91164	0.0302989	0.999779	Ftx	6	5.04439	5.42626	5.58496	5.83289	5.78136	5.45943	4.90689	4.70044	5.61471	5.39232
ENSMUSG00000026765.12	0.94345	1.51372	4.9099	0.0303271	0.999779	Lypd6b	4.24793	3.45943	3.90689	3	3.58496	3.90689	2.58496	3.45943	2.58496	3	3.32193
ENSMUSG00000056427.10	-0.931516	1.29001	4.89806	0.03052	0.999779	Slit3	3	3.45943	3	2.32193	2.58496	2	3.32193	4	2.80735	3.70044	3.45943
ENSMUSG00000100158.1	-0.582904	5.14056	4.97306	0.0307038	0.999779	Gm28119	7.62205	6.49185	6.98868	7.43463	6.85798	6.98868	7.26679	8.2854	7.30378	7.08746	8.09803
ENSMUSG00000022504.10	1.50643	1.31078	4.91893	0.0307418	0.999779	Ciita	1	2.32193	0	2	2.80735	5.70044	1.58496	2	1.58496	2.80735	3.16993
ENSMUSG00000107823.1	-1.05498	2.16382	4.88214	0.0308331	0.999779	Gm44436	2	2.80735	3.32193	3.58496	3	1	3.45943	4.08746	4.08746	4	3.16993
ENSMUSG00000106990.1	1.20606	1.47273	4.87742	0.0308597	0.999779	Gm42547	2.58496	3.16993	2	3.45943	1.58496	3.16993	2.80735	1	0	2.32193	2
ENSMUSG00000093674.7	-0.300686	7.89909	4.88522	0.0308988	0.999779	Rpl41	9.47978	9.57743	9.57365	9.56986	9.35315	9.24317	9.7039	9.43879	9.73132	9.65642	9.91886
ENSMUSG00000052428.10	-0.237677	6.66838	4.87307	0.0309317	0.999779	Tmco1	8.10852	8.27146	8.19476	8.32643	8.38802	8.18488	8.22882	8.41785	8.60733	8.56986	8.24793
ENSMUSG00000035615.12	-0.664009	3.07374	4.86507	0.0310648	0.999779	Frmpd1	4.32193	4.39232	4.70044	3.90689	4.45943	4.39232	5.20945	4.9542	5.12928	4.39232	5.20945
ENSMUSG00000021130.8	-0.343703	5.63564	4.85825	0.0311787	0.999779	Galnt16	6.52356	7.3837	7.32193	7.12928	7.01123	6.90689	7.53916	7.03342	7.67243	7.21917	7.58496
ENSMUSG00000036534.6	-0.349195	4.04066	4.8575	0.0311912	0.999779	Slc38a7	5.58496	5.70044	5.61471	5.49185	5.39232	5.72792	5.75489	5.97728	6.14975	5.90689	5.78136
ENSMUSG00000021635.14	0.301688	5.95626	4.85057	0.0313075	0.999779	Rad17	7.46761	7.65105	7.75489	7.45121	8.31741	7.91886	7.45943	7.67243	7.37504	7.44294	7.46761
ENSMUSG00000021003.10	-0.37882	4.36778	4.84729	0.0313627	0.999779	Galc	5.78136	5.97728	5.80735	6.18982	5.64386	5.70044	5.88264	6.16993	6.56986	6.20945	6.02237
ENSMUSG00000073555.1	1.49561	1.66788	4.90527	0.0314064	0.999779	Gm4951	3.16993	0	1.58496	2	4.45943	5.90689	2	3.45943	2.32193	3.32193	0
ENSMUSG00000039478.15	0.273189	5.48596	4.83183	0.0316241	0.999779	Micu3	7.31288	7.42626	7.26679	7.47573	7.34873	7.2384	7.04439	7	6.98868	7.25739	7.12928
ENSMUSG00000022580.13	-0.410718	4.05103	4.83122	0.0316345	0.999779	Rhpn1	5.80735	5.72792	5.75489	5.72792	5.93074	5.90689	6.24793	5.67243	6.45943	6.12928	6.14975
ENSMUSG00000054892.14	0.793704	1.77957	4.82839	0.0316826	0.999779	Txk	4	4.39232	3.58496	3.58496	3.32193	4.52356	4	2.32193	3.32193	3.16993	3.16993
ENSMUSG00000032796.8	0.582698	2.94996	4.80742	0.0320418	0.999779	Lama1	5.55459	5.39232	5.32193	5.35755	4.75489	4.70044	4.75489	4.70044	4.9542	4.52356	4.24793
ENSMUSG00000073795.11	0.709544	2.24588	4.8001	0.0321683	0.999779	6430531B16Rik	4	4.24793	3.80735	3.70044	3.70044	3.80735	4.08746	2.80735	3.80735	2	3.16993
ENSMUSG00000025503.5	-0.239102	7.84445	4.79542	0.0322492	0.999779	Taldo1	9.67772	9.42836	9.55651	9.73132	9.29232	9.63481	9.75322	9.71253	9.52748	9.87191	9.82018
ENSMUSG00000039361.11	-0.29429	6.70022	4.76578	0.0327679	0.999779	Picalm	8.54303	8.42206	8.54303	8.34873	8.18982	8.2854	8.34873	8.76487	8.81378	8.60733	8.50779
ENSMUSG00000055632.18	0.829366	2.00566	4.75828	0.0329006	0.999779	Hmcn2	4.39232	4.32193	4.70044	3.70044	4.39232	4.45943	3.16993	3.58496	3.32193	3.80735	4
ENSMUSG00000022946.10	-0.290329	5.98016	4.75621	0.0329373	0.999779	Dop1b	7.37504	7.17991	7.2854	7.56986	7.17991	7.31288	7.56224	7.40939	7.56986	7.65105	7.62205
ENSMUSG00000041939.14	-0.467301	3.42468	4.74253	0.033181	0.999779	Mvk	5.04439	4.80735	4.75489	4.90689	4.52356	4.90689	5.12928	5.45943	5.08746	5.16993	5.20945
ENSMUSG00000095616.1	0.863767	1.5373	4.74204	0.0331898	0.999779	Gm26244	4	2.80735	2.32193	3.90689	4.08746	2.80735	2	2.80735	2.58496	3.16993	2.80735
ENSMUSG00000040420.15	1.10426	1.53571	4.72505	0.0334952	0.999779	Cdh18	3.58496	3	2.32193	3	3.70044	3.16993	2.80735	1	2	1	3.16993
ENSMUSG00000004609.11	-1.22058	0.880622	4.72081	0.033572	0.999779	Cd33	1.58496	2	2	2.58496	1	1	2	3.80735	3.16993	0	2.58496
ENSMUSG00000030748.9	-0.46388	4.37396	4.71689	0.0336845	0.999779	Il4ra	6.18982	6.32193	6.26679	5.64386	5.04439	5.90689	6.52356	6.45943	6.04439	6.12928	6.44294
ENSMUSG00000034898.16	-0.426098	3.77491	4.70812	0.0338027	0.999779	Filip1	5.58496	5.39232	5.45943	5.58496	5.24793	5.85798	5.61471	5.97728	5.93074	6.14975	6
ENSMUSG00000043953.12	0.835512	2.07963	4.70432	0.033872	0.999779	Ccrl2	3.32193	2.58496	3.70044	3.70044	4.52356	4.64386	3.16993	2.80735	3.80735	2.32193	3
ENSMUSG00000027430.12	0.302539	5.04728	4.69712	0.0340039	0.999779	Dtd1	6.85798	6.52356	6.40939	6.78136	6.65821	6.2854	6.04439	6.12928	6.35755	6.40939	6.42626
ENSMUSG00000030102.11	0.235455	6.8663	4.69686	0.0340088	0.999779	Itpr1	8.70736	8.67948	8.69	8.61839	9.10066	8.67596	8.44708	8.53138	8.61471	8.45943	8.59619
ENSMUSG00000083465.1	-1.13123	0.942149	4.69381	0.0340648	0.999779	Gm11652	2	2.80735	2	1.58496	3	2	3.32193	2.80735	3.58496	3.45943	3.16993
ENSMUSG00000026867.18	0.172141	7.46445	4.69158	0.0341059	0.999779	Gapvd1	9.38154	9.58308	9.49185	9.48985	9.56796	9.51175	9.26444	9.32418	9.45943	9.35315	9.26444
ENSMUSG00000024165.9	-0.324218	5.29869	4.68877	0.0341578	0.999779	Jpt2	6.62936	6.58496	6.70044	6.6865	6.55459	6.59991	6.97728	6.6865	6.94251	7.04439	6.88264
ENSMUSG00000003154.15	-0.469577	4.55876	4.69414	0.0342128	0.999779	Foxj2	6.08746	5.78136	6	6.14975	5.42626	5.97728	6.74147	6.02237	5.78136	6.6865	6.26679
ENSMUSG00000001123.15	0.714375	2.50794	4.66913	0.0345221	0.999779	Lgals9	4.08746	4.24793	4.90689	4.70044	4.90689	4.80735	4	3.90689	3.90689	3.90689	3.90689
ENSMUSG00000085971.4	-1.17982	1.33275	4.66564	0.0345873	0.999779	Gm15411	1	1.58496	2	2	2	2	2	3.16993	3	1	3.16993
ENSMUSG00000036699.12	0.357966	6.24361	4.67956	0.0346974	0.999779	Zcchc12	7.58496	7.27612	7.44294	7.64386	7.98299	7.97154	7.33092	7.39232	7.20945	7.46761	7.15987
ENSMUSG00000054426.11	0.4575	3.72561	4.65835	0.034724	0.999779	A930005H10Rik	5.45943	6.10852	5.45943	5.64386	5.42626	5.67243	5.67243	5.08746	5.08746	5	5.12928
ENSMUSG00000006711.15	0.439912	4.44058	4.65716	0.0347463	0.999779	D130043K22Rik	6.75489	6.78136	6.56986	6.18982	6.10852	6.30378	5.85798	6.12928	6.33985	5.90689	6.04439
ENSMUSG00000003423.15	-0.305959	4.86452	4.65481	0.0347906	0.999779	Pih1d1	6.64386	6.88264	6.49185	6.75489	6.40939	6.97728	6.79442	6.97728	6.9542	6.87036	7
ENSMUSG00000105861.1	-0.983228	1.82295	4.64947	0.0348911	0.999779	Gm43508	1.58496	3	3.58496	3.58496	3.32193	3	4.24793	3.70044	4.24793	3.80735	3.90689
ENSMUSG00000021947.11	-0.37461	3.84741	4.64535	0.0349691	0.999779	Cryl1	5.2854	6.04439	5.58496	5.49185	5.45943	5.78136	5.67243	6.14975	6.04439	5.97728	5.88264
ENSMUSG00000005474.9	1.10712	1.30554	4.64492	0.0349773	0.999779	Myl10	3.16993	2.80735	3.16993	3	2.58496	3.58496	2.32193	2.58496	1	2.80735	2.80735
ENSMUSG00000072809.2	0.530691	3.50626	4.64268	0.0350197	0.999779	9330160F10Rik	5.08746	4.75489	4.9542	5.04439	5.35755	4.58496	3.80735	5.12928	5.16993	3.70044	4.16993
ENSMUSG00000047342.17	0.495572	3.59546	4.64231	0.0350266	0.999779	Zfp286	5.78136	5.61471	6.04439	5.70044	5.64386	6.02237	5.61471	5.85798	4.90689	5.58496	4.64386
ENSMUSG00000021981.10	-0.314288	5.19074	4.63981	0.035074	0.999779	Cab39l	6.71425	7.06609	6.79442	6.62936	6.84549	6.76818	6.83289	7.35755	7.13955	7.01123	7.11894
ENSMUSG00000027963.14	0.29211	5.43228	4.63756	0.0351168	0.999779	Extl2	6.45943	6.84549	6.53916	7.10852	6.70044	6.88264	6.47573	6.32193	6.55459	6.72792	6.55459
ENSMUSG00000015478.13	-0.84845	2.07994	4.63467	0.0351718	0.999779	Rnf5	2.58496	3.32193	2	3.58496	3.45943	3.32193	3.16993	3.90689	3.45943	4.24793	4.08746
ENSMUSG00000073779.7	-1.26312	1.46713	4.62654	0.0353567	0.999779	Lrp8os2	2	2.58496	3.32193	1	3.16993	1	3	3.32193	4.58496	3.16993	3.45943
ENSMUSG00000092607.9	-0.450482	3.73292	4.62178	0.0354182	0.999779	Scnm1	5.75489	5.80735	5.2854	5	5.16993	5.55459	5.35755	5.24793	6.14975	6.14975	5.97728
ENSMUSG00000069874.7	1.03133	2.18804	4.62617	0.035534	0.999779	Irgm2	3.45943	3.16993	1.58496	3.70044	5.08746	5.24793	2.80735	3.58496	4.08746	2.58496	2.32193
ENSMUSG00000030990.18	-0.317628	5.33709	4.61294	0.0355881	0.999779	Pgap2	7.04439	6.93074	7.22882	7.09803	6.98868	7.22882	7.40088	7.30378	7.26679	7.53138	7.11894
ENSMUSG00000113894.1	-0.592608	2.86242	4.60901	0.0356641	0.999779	Gm48838	4.39232	4.64386	4.32193	4.08746	4.45943	4.32193	4.39232	4.9542	5.24793	4.70044	4.75489
ENSMUSG00000000881.12	-0.331692	5.34868	4.60717	0.0356995	0.999779	Dlg3	7.36632	6.56986	7	6.75489	6.75489	7.20945	7.2854	7.19967	7.24793	7.04439	7.44294
ENSMUSG00000060550.16	0.874061	2.79263	4.6243	0.0358599	0.999779	H2-Q7	4.52356	3.70044	4.39232	4	4.52356	5.72792	4.32193	3.70044	3.90689	3.80735	4.16993
ENSMUSG00000022236.10	-0.704592	2.12082	4.59765	0.0358842	0.999779	Ropn1l	4	4.39232	3.58496	4.24793	2.80735	3.16993	4.08746	3.70044	4.24793	4.85798	4.52356
ENSMUSG00000029131.14	0.27246	6.32802	4.59431	0.0359494	0.999779	Dnajb6	8.18982	8.07682	8.2854	8.31741	8.3443	8.15987	8.30378	7.94251	7.88264	7.88874	7.80735
ENSMUSG00000019478.16	-0.413933	4.29811	4.59065	0.0360207	0.999779	Rab4a	5.61471	6.08746	5.45943	5.32193	5.85798	5.78136	5.93074	5.78136	6.14975	6.12928	6.14975
ENSMUSG00000037406.7	-0.860914	1.67324	4.58711	0.0360898	0.999779	Htra4	3.16993	2.32193	3.58496	2.80735	3.80735	3	3.90689	3.90689	3.32193	3.90689	4.08746
ENSMUSG00000068227.9	1.77811	1.18722	4.59037	0.0361457	0.999779	Il2rb	1.58496	2	1	3	2.58496	3	1.58496	1	0	1.58496	1.58496
ENSMUSG00000036782.13	0.227716	5.9856	4.58284	0.0361735	0.999779	Klhl13	7.85798	7.90689	7.74819	7.70044	7.92481	7.7879	7.60733	7.62205	7.65105	7.70044	7.53138
ENSMUSG00000032002.10	-0.324602	5.17896	4.58087	0.0362123	0.999779	Dcun1d5	6.80735	6.44294	6.87036	6.45943	6.90689	6.71425	7.02237	6.75489	6.84549	7.11894	7.13955
ENSMUSG00000037253.8	-0.501444	3.4538	4.57864	0.0362562	0.999779	Mex3c	5.42626	4.52356	5.35755	5.2854	5.55459	5.20945	5.2854	5.72792	5.45943	6.14975	5.70044
ENSMUSG00000097885.7	-0.367658	5.27377	4.57787	0.0362712	0.999779	5031434O11Rik	6.61471	6.67243	6.49185	6.55459	6.61471	6.76818	7.06609	7.11894	6.88264	6.72792	6.89482
ENSMUSG00000037798.7	0.453324	4.36943	4.56899	0.0364465	0.999779	Mat1a	5.72792	5.80735	6.08746	6.24793	5.45943	6.2854	5.24793	5.2854	5.83289	5.58496	5.78136
ENSMUSG00000034560.6	-0.300383	5.56059	4.5676	0.0364739	0.999779	Washc4	7.32193	6.9542	7.08746	7.40088	7.74819	7.08746	7.45121	7.53138	7.71425	7.60733	7.37504
ENSMUSG00000036395.15	0.86603	2.01466	4.56357	0.0365539	0.999779	Glb1l2	3.16993	3.80735	4.39232	3.70044	3.45943	3.70044	3	3.16993	2	3.70044	2.80735
ENSMUSG00000018809.2	0.396973	3.90505	4.56324	0.0365604	0.999779	Smyd4	5.45943	5.2854	5.52356	5.75489	5.97728	5.80735	5.42626	5.49185	5.12928	5.32193	5.24793
ENSMUSG00000039886.8	-0.346529	5.07706	4.51634	0.0375041	0.999779	Tmem120a	6.82018	6.39232	6.65821	6.61471	6.64386	6.49185	7.06609	6.90689	6.64386	6.87036	6.91886
ENSMUSG00000042198.12	0.213934	6.32554	4.51557	0.0375198	0.999779	Chchd7	7.8392	7.96	7.94251	7.98299	8.15482	7.90689	7.65821	7.73471	7.76818	7.6865	7.98868
ENSMUSG00000024571.15	0.375295	4.66218	4.49792	0.0378821	0.999779	Gm16286	6.49185	6.44294	6.40939	5.9542	6.6865	6.39232	5.49185	6.20945	6.10852	6.2854	6.08746
ENSMUSG00000038187.14	0.43771	4.03277	4.493	0.0379836	0.999779	Btbd10	5.52356	5.70044	6.04439	6.10852	6.33985	5.49185	5.24793	5.90689	5.08746	5.45943	5.49185
ENSMUSG00000026247.13	0.813758	7.32836	4.57879	0.0380365	0.999779	Ecel1	4.64386	5.49185	5.2854	6.2854	5.83289	6.50779	5.20945	4.39232	4.85798	5	5.20945
ENSMUSG00000028771.13	-0.41101	4.22047	4.48823	0.0380824	0.999779	Ptpn12	6.2854	6.10852	6.24793	6	6.30378	6	6.79442	6.42626	6.24793	6.22882	6.61471
ENSMUSG00000087624.1	1.26559	0.936576	4.48793	0.0380885	0.999779	9230111E07Rik	3.90689	2.32193	3.16993	2	2	3.32193	2.80735	2.32193	2	1	1
ENSMUSG00000038463.8	0.897491	2.35733	4.48716	0.0381046	0.999779	Olfml2b	3.80735	2.58496	2.58496	3.80735	3.16993	3.90689	2.32193	3	3.45943	2	2.58496
ENSMUSG00000090486.2	1.10117	1.1425	4.48408	0.0381686	0.999779	BC035947	4.16993	3.70044	3.58496	2.80735	3.70044	3.16993	2	3	2.58496	3	2.32193
ENSMUSG00000000560.9	0.601295	3.69422	4.48303	0.0381904	0.999779	Gabra2	4.58496	4.16993	3.16993	4.45943	5.24793	5.08746	4.32193	3.32193	3.58496	3.80735	4.58496
ENSMUSG00000082286.10	0.714167	4.93938	4.56798	0.0381948	0.999779	Pisd-ps1	7.59991	6.71425	6.83289	7.07682	6.30378	7.2384	6.90689	6.80735	6.10852	5.93074	5.39232
ENSMUSG00000020802.8	-0.321699	4.59482	4.47972	0.0382592	0.999779	Ube2o	6	6.2854	6.26679	6.52356	6.55459	6.20945	6.72792	6.61471	6.24793	6.50779	6.76818
ENSMUSG00000022861.17	-0.504931	3.2741	4.47874	0.0382797	0.999779	Dgkg	4.75489	4.16993	4.58496	4.70044	4.32193	4.39232	5.12928	4.45943	4.85798	5	5.20945
ENSMUSG00000026104.14	0.59896	4.94528	4.5509	0.0383097	0.999779	Stat1	6.12928	6.20945	6.26679	6.33985	6.67243	8.47978	6.10852	6.16993	6.84549	6.65821	6.33985
ENSMUSG00000022707.16	0.330655	4.69147	4.47439	0.0383706	0.999779	Gbe1	6.58496	6.49185	6.61471	6.52356	6.53916	6.80735	6.02237	6.44294	6.20945	6.22882	6.47573
ENSMUSG00000036006.19	0.504724	3.50227	4.47284	0.038403	0.999779	Ripor2	5.64386	4.90689	4.75489	5.20945	5.67243	5.70044	4.52356	4.90689	5.16993	5	4.75489
ENSMUSG00000024958.13	-0.288625	4.81234	4.46705	0.0385243	0.999779	Gpr137	5.93074	6.20945	6.35755	6.39232	6.6865	6.02237	6.56986	6.32193	6.49185	6.58496	6.61471
ENSMUSG00000026548.4	0.759919	2.06527	4.45397	0.0388	0.999779	Slamf9	3.58496	3	4.39232	3.32193	4.24793	4.45943	3.80735	2.80735	3.16993	3.45943	2.58496
ENSMUSG00000041720.14	-0.298924	6.38079	4.45039	0.0388758	0.999779	Pi4ka	8.05528	8.14466	8.20457	8.23362	7.94837	7.73471	8.23362	8.20945	8.33539	8.18488	8.50779
ENSMUSG00000028837.8	-0.577836	4.60694	4.50175	0.0388777	0.999779	Psmb2	5.64386	6.18982	5.88264	6.53916	5.90689	5.55459	7.15987	6.32193	6.39232	6.24793	5.70044
ENSMUSG00000020788.15	0.484443	3.62685	4.44173	0.03906	0.999779	Atp2a3	5.2854	5.12928	5.90689	5.45943	4.90689	5.58496	4.80735	4.75489	5.67243	4.70044	5.16993
ENSMUSG00000002228.7	0.558053	3.42318	4.43252	0.0392567	0.999779	Ppm1j	5.61471	5.32193	5.35755	5.52356	5.42626	5.72792	4.90689	4.75489	5.78136	4.85798	4.64386
ENSMUSG00000105514.1	1.27661	1.20996	4.42875	0.0393375	0.999779	Gm42913	3.16993	3	3.16993	3.45943	3.45943	2.80735	2.32193	2.32193	1.58496	1	3.16993
ENSMUSG00000104346.1	-0.735919	2.37086	4.4225	0.039472	0.999779	Pcdhga3	4.16993	3.80735	3.32193	3.58496	4.08746	3.80735	3.32193	4.80735	5	4.58496	4.70044
ENSMUSG00000035726.8	-0.253348	5.89429	4.41807	0.0395676	0.999779	Supt16	7.8009	7.64386	7.73471	7.81378	7.65821	7.63662	7.91886	7.99435	7.34873	7.97154	8.31741
ENSMUSG00000027366.12	0.257466	5.57256	4.41684	0.0395942	0.999779	Sppl2a	7.31288	7.41785	7.30378	7.39232	7.45121	7.33985	6.84549	7	7.36632	7.2854	7.06609
ENSMUSG00000040562.12	0.315923	4.77475	4.41617	0.0396086	0.999779	Gstm2	6.9542	6.74147	6.65821	6.42626	6.37504	6.40939	6.30378	6.49185	6.35755	6.18982	6.22882
ENSMUSG00000040675.17	0.514352	3.50548	4.41499	0.0396342	0.999779	Mthfd1l	5.80735	6.12928	6.04439	5.70044	5.72792	5.70044	5.58496	5.52356	5.52356	5	5.12928
ENSMUSG00000023011.8	0.545764	3.48922	4.41396	0.0396565	0.999779	Faim2	4.80735	4.90689	4.90689	5.32193	5.24793	4.39232	3.58496	4.08746	4.70044	4.64386	4.75489
ENSMUSG00000040007.8	-0.468399	3.63279	4.40706	0.0398062	0.999779	Bahd1	5.64386	5.16993	5.04439	5	4.45943	4.58496	5.55459	5.2854	5.12928	5.45943	5.67243
ENSMUSG00000028292.14	-0.413483	3.92575	4.39662	0.0400341	0.999779	Rars2	5.49185	5.32193	5.83289	5.45943	5.75489	5.52356	5.72792	5.72792	6	5.97728	6.12928
ENSMUSG00000021193.10	0.391936	4.21985	4.39212	0.0401326	0.999779	Pitrm1	5.83289	6.16993	6.04439	6.06609	5.9542	6	5.90689	5.88264	6.04439	5	5.16993
ENSMUSG00000029674.13	-0.440314	4.12336	4.38046	0.0403895	0.999779	Limk1	6.04439	5.52356	5.88264	5.75489	5.64386	5.78136	5.80735	5.93074	6.42626	6.20945	6.42626
ENSMUSG00000034471.12	-0.191999	5.94985	4.35766	0.0408966	0.999779	Caskin2	8.04985	7.79442	7.6865	7.8009	7.75489	7.90087	7.98868	7.98868	7.94837	8.08746	7.91289
ENSMUSG00000032940.16	0.486935	3.34552	4.35235	0.0410155	0.999779	Rbm11	5.64386	5.78136	5.35755	5.2854	5.97728	5.58496	5.39232	4.85798	5.42626	5	5
ENSMUSG00000020262.15	-0.386712	4.02737	4.35208	0.0410217	0.999779	Adarb1	5.58496	5.78136	5.88264	5.39232	6.08746	5.93074	6.02237	6.22882	6.16993	6.12928	6.18982
ENSMUSG00000024560.7	-0.322524	4.7928	4.34417	0.0411999	0.999779	Cxxc1	6.62936	6.56986	6.30378	6.78136	6.42626	6.58496	6.82018	6.74147	6.94251	6.72792	6.71425
ENSMUSG00000085085.2	0.604629	3.12948	4.34237	0.0412405	0.999779	1700086P04Rik	4.9542	4.80735	4.24793	4.85798	4.16993	4.24793	4.16993	3.70044	3.58496	4.32193	4.24793
ENSMUSG00000001583.13	0.359489	4.56216	4.33755	0.0413496	0.999779	Tnk1	6.22882	6.45943	6.14975	6.30378	6.02237	6.20945	5.78136	5.67243	6.2854	5.85798	6.02237
ENSMUSG00000024098.6	0.283986	5.31325	4.33318	0.0414487	0.999779	Twsg1	6.93074	6.97728	7.26679	6.87036	7.53916	7.25739	6.74147	6.91886	7.03342	6.72792	6.84549
ENSMUSG00000026480.12	-0.926688	1.30523	4.33125	0.0414926	0.999779	Ncf2	2.80735	3.32193	2.80735	2.80735	1	2.80735	3.80735	3.45943	3.16993	3.45943	3.16993
ENSMUSG00000071359.13	0.288612	5.21658	4.33075	0.0415039	0.999779	Tbpl1	6.72792	6.30378	6.52356	6.58496	6.96578	6.71425	6.37504	6.74147	5.90689	6.40939	6.22882
ENSMUSG00000067925.4	1.86023	0.866044	4.3285	0.0415551	0.999779	Rtl8a	1.58496	1.58496	1	1	2	1.58496	0	1	0	0	1
ENSMUSG00000028687.17	-0.89678	1.27109	4.32444	0.0416477	0.999779	Mutyh	3.16993	1.58496	2.58496	2.32193	3.32193	3.16993	3.58496	3.80735	3	3.32193	4
ENSMUSG00000038642.10	0.360462	5.09281	4.31814	0.0417919	0.999779	Ctss	6.50779	6.18982	6.65821	6.45943	6.56986	7.06609	6.32193	6.45943	6.06609	6.10852	6.2854
ENSMUSG00000023990.18	-0.385135	5.59456	4.3423	0.041919	0.999779	Tfeb	7.3837	7.22882	7.53916	7.60733	7.08746	7.90087	8.0607	7.43463	7.61471	8.00562	7.88874
ENSMUSG00000071547.4	-0.266893	6.13817	4.3119	0.0419351	0.999779	Nt5dc2	8.39232	8.39232	8.33539	8.08215	8.0607	8.09803	8.51964	8.3443	8.16993	8.47573	8.57365
ENSMUSG00000002010.17	-0.292043	6.97834	4.3151	0.0420356	0.999779	Idh3g	8.72792	8.76155	8.8392	8.77479	8.47573	8.8392	9.11894	8.81378	8.88264	8.98584	9.0634
ENSMUSG00000029330.8	0.341229	4.25805	4.30669	0.0420552	0.999779	Cds1	6.2854	6.40939	6.64386	6.33985	6.24793	6.12928	5.9542	6.16993	6.04439	6	5.70044
ENSMUSG00000116508.1	-0.528349	3.32478	4.3042	0.0421126	0.999779	Gm49463	4.75489	4.52356	4.64386	5.24793	4.08746	4.70044	5.24793	5.20945	5.08746	4.75489	5.52356
ENSMUSG00000021916.16	0.20746	7.60524	4.30284	0.0421442	0.999779	Glt8d1	9.23601	9.18488	9.29921	9.33092	9.25503	9.49185	9.25739	8.87958	8.81378	9.33985	9.11894
ENSMUSG00000035860.9	0.954654	1.76091	4.30219	0.0421592	0.999779	Cdhr3	3.16993	3.32193	1.58496	3.70044	3.32193	3.58496	2.80735	2.32193	2.58496	2.58496	2.32193
ENSMUSG00000108470.1	0.609876	2.79093	4.30063	0.0421954	0.999779	Gm4598	4.85798	4.24793	4	4.64386	4.24793	4.75489	4.39232	4.16993	3.45943	3.90689	3.90689
ENSMUSG00000040688.16	-0.477186	4.16666	4.30438	0.0422307	0.999779	Tbl3	6.30378	6.18982	6.30378	6.04439	5.90689	5.49185	6.52356	6.37504	6.80735	6.20945	6.12928
ENSMUSG00000020087.5	0.417921	4.07246	4.29627	0.0422965	0.999779	Tysnd1	6.39232	5.61471	6	5.49185	6.12928	6.14975	5.58496	5.78136	4.64386	5.78136	5.85798
ENSMUSG00000067847.13	-0.38868	4.30218	4.28558	0.0425455	0.999779	Romo1	5.93074	6.52356	6.26679	5.75489	6.16993	6.04439	6.30378	6.22882	6.47573	6.50779	6.33985
ENSMUSG00000030292.10	-1.29364	3.11471	4.30193	0.0426661	0.999779	Smco2	0	2.32193	1.58496	0	2.58496	2.32193	2.58496	2.58496	1.58496	3	3.16993
ENSMUSG00000039057.11	-0.55241	2.97708	4.27919	0.042695	0.999779	Myo16	4.58496	3.32193	3.90689	3.32193	4.75489	4.16993	4.75489	4.64386	4.39232	4.52356	4.52356
ENSMUSG00000085078.1	-0.77205	2.70171	4.28597	0.0427906	0.999779	C030013C21Rik	3.90689	4.45943	4.32193	4.08746	4	4.52356	5.12928	5.45943	4.52356	4	5.12928
ENSMUSG00000039316.14	0.445297	3.7606	4.27158	0.042874	0.999779	Rftn1	6.39232	6.55459	5.85798	5.97728	6	5.93074	5.24793	6.02237	5.72792	5.83289	5.67243
ENSMUSG00000021273.10	-0.381359	5.08401	4.26633	0.0429995	0.999779	Fdft1	6.2854	6.65821	7.05528	6.53916	6.30378	6.14975	6.37504	6.50779	7.45121	6.80735	7.03342
ENSMUSG00000039783.15	1.14404	1.80753	4.2644	0.0430434	0.999779	Kmo	2.80735	1.58496	2.80735	3.32193	2.58496	2.58496	1	1	2	2.32193	2.32193
ENSMUSG00000053070.5	-0.716163	1.99607	4.25647	0.0432315	0.999779	Cfap300	3	3.90689	3	4.16993	3.32193	3.58496	4.70044	4.32193	3.58496	3.90689	4.39232
ENSMUSG00000026207.16	0.355642	4.7597	4.25618	0.0432383	0.999779	Speg	7.11894	7.16993	7.01123	7.02237	7.14975	6.94251	7.04439	7.14975	6.40939	6.22882	6.55459
ENSMUSG00000030538.15	-0.411379	4.15718	4.25385	0.0432937	0.999779	Cib1	5.58496	5.49185	6.2854	5.2854	6.02237	6.04439	6.04439	6.30378	6.20945	6.24793	5.85798
ENSMUSG00000045733.7	-0.87266	2.18655	4.25302	0.0433137	0.999779	Sprn	3	2	2.80735	2.58496	3.16993	1.58496	3.32193	3.45943	3.45943	3.45943	2
ENSMUSG00000086283.7	-0.806468	2.38466	4.2502	0.0433807	0.999779	2810433D01Rik	3.58496	2.80735	3.58496	3.58496	2.58496	2.58496	3.58496	4.85798	3.58496	3.32193	3.70044
ENSMUSG00000043441.5	-0.905189	2.31185	4.2439	0.0435315	0.999779	Gpr149	2.58496	2	2	2.58496	2.32193	2.32193	3.32193	1.58496	3.16993	2.80735	3
ENSMUSG00000040883.17	-0.23383	6.01439	4.23657	0.0437073	0.999779	Tmem205	7.42626	7.42626	7.47573	7.40088	7.59991	7.21917	7.5157	7.61471	7.70736	7.44294	7.61471
ENSMUSG00000085795.8	-0.262744	6.05333	4.23035	0.0438573	0.999779	Zfp703	8.0607	8.04985	8.29462	8.17493	7.98868	8.16993	8.56224	8.05528	8.27146	8.28077	8.53138
ENSMUSG00000024598.9	-0.348552	5.03853	4.23072	0.0438602	0.999779	Fbn2	8.01123	8.03342	7.90689	7.74819	7.20945	7.70044	8.30834	8.3966	7.55459	7.91886	8.09803
ENSMUSG00000027163.13	0.333808	4.66594	4.22826	0.0439078	0.999779	Commd9	6	6.44294	6.49185	6.40939	6.80735	6.65821	6.02237	6.14975	6.30378	6.44294	5.93074
ENSMUSG00000022055.7	0.549369	3.50841	4.22247	0.0441314	0.999779	Nefl	6.39232	6.22882	5.70044	6.18982	6.08746	6.35755	5.35755	5.42626	5.9542	5.45943	5.64386
ENSMUSG00000027496.15	-0.481973	4.2236	4.22726	0.0442168	0.999779	Aurka	6.06609	6.32193	6.04439	6.16993	5.78136	6.22882	6.72792	6.30378	6.50779	6.64386	6.24793
ENSMUSG00000091649.3	1.55005	1.17429	4.21659	0.0442364	0.999779	Phf11b	2.80735	0	3	2.58496	2	3.70044	1	1	0	1.58496	2.58496
ENSMUSG00000025738.8	0.43552	4.55175	4.21255	0.0442893	0.999779	Fbxl16	5.58496	5.58496	5.16993	5.97728	6.06609	5.80735	4.90689	5.39232	5.12928	5.52356	5.72792
ENSMUSG00000036299.5	-0.210709	7.70416	4.20945	0.0443651	0.999779	BC031181	9.11634	9.36851	9.27845	9.26444	9.21432	9.24793	9.28077	9.35535	9.52356	9.40301	9.46761
ENSMUSG00000032908.9	0.750104	2.55292	4.2053	0.0444665	0.999779	Sgpp2	4.45943	4.64386	3.80735	4.08746	4.9542	4.70044	3.80735	3.16993	3.90689	4.39232	3.70044
ENSMUSG00000109046.1	-1.15928	0.957714	4.20467	0.044482	0.999779	Gm44571	2	2.32193	1.58496	2.32193	2.58496	2	2.32193	3.70044	3.16993	2.80735	3
ENSMUSG00000049612.10	0.973712	1.54991	4.19613	0.0446919	0.999779	Omg	3.32193	3	2.80735	3.32193	3.16993	3.32193	1.58496	2.32193	1.58496	2.80735	3
ENSMUSG00000031939.16	-0.323296	4.98397	4.1941	0.0447419	0.999779	Taf1d	6.6865	6.85798	6.79442	6.40939	6.74147	6.35755	6.74147	7.04439	7.36632	6.72792	6.64386
ENSMUSG00000042631.7	-0.512905	4.11257	4.20815	0.044783	0.999779	Xkr7	6.10852	5.32193	6.20945	5.93074	5.49185	5.72792	6.52356	5.61471	6.24793	6.53916	6.12928
ENSMUSG00000023048.13	-0.217997	7.15688	4.18968	0.0448511	0.999779	Prr13	8.55459	8.37069	8.44708	8.46352	8.29002	8.37069	8.61471	8.26209	8.67243	8.76818	8.70736
ENSMUSG00000034445.8	-0.448864	3.89914	4.18867	0.0448761	0.999779	Cyb561a3	5.39232	5.35755	5.52356	5.72792	5.12928	5.08746	6.02237	5.39232	5.55459	6	5.88264
ENSMUSG00000048001.7	0.885237	2.02809	4.18751	0.0449048	0.999779	Hes5	4.32193	4.45943	4.24793	5	4.45943	4.52356	4	4.52356	3.70044	2.32193	3.32193
ENSMUSG00000103567.1	-1.27505	0.922593	4.1867	0.0449249	0.999779	Pcdhga5	1.58496	2.32193	1.58496	2.32193	3	1	3.90689	2.80735	0	3.45943	3.32193
ENSMUSG00000002393.14	-0.250989	6.18764	4.18007	0.0450895	0.999779	Nr2f6	7.87036	7.88264	7.94251	8.224	7.85798	7.90689	8.19476	8.04985	7.91289	8.14975	8.46352
ENSMUSG00000025421.15	-0.910651	1.48464	4.18004	0.0450904	0.999779	Hdhd2	2.58496	2	2.32193	3.16993	3.70044	2.58496	2.58496	3.16993	4.24793	3.45943	3.16993
ENSMUSG00000029427.11	-0.345839	5.43637	4.18201	0.0451291	0.999779	Zcchc8	7.11894	7.25739	7.08746	7.2854	6.65821	7.22882	7.69349	7.08746	7.30378	7.64386	7.52356
ENSMUSG00000064294.12	0.812932	1.91233	4.17614	0.0451875	0.999779	Aox3	5.08746	4.45943	3.70044	4.39232	4.32193	4.16993	4.16993	3.80735	2.80735	3.70044	3.80735
ENSMUSG00000020562.7	0.440691	3.9212	4.17063	0.045325	0.999779	Efcab10	6.40939	6.20945	6.04439	5.85798	6.32193	6.22882	5.64386	6.22882	5.58496	5.61471	5.83289
ENSMUSG00000112498.1	0.505152	3.94985	4.17056	0.0453269	0.999779	Gm47691	5.16993	4.75489	5	4.85798	5.85798	5.2854	4.39232	4.58496	4.75489	4.90689	5
ENSMUSG00000022621.16	-0.339245	5.3124	4.16707	0.0454141	0.999779	Rabl2	6.85798	7.25739	6.9542	7.03342	6.65821	7.08746	7.40088	7.09803	7.15987	7.3837	7.26679
ENSMUSG00000024906.10	-0.372391	3.95136	4.1574	0.0456575	0.999779	Mus81	5.20945	5.42626	5.20945	5.55459	5.88264	5.52356	6	5.58496	6.06609	5.78136	5.64386
ENSMUSG00000107481.1	0.972421	1.43282	4.15561	0.0457026	0.999779	4833403J16Rik	2.80735	2.80735	3.32193	3.58496	3.70044	4.08746	2	2.32193	3.16993	2.32193	2.80735
ENSMUSG00000086748.1	-1.22585	1.43631	4.15337	0.0457592	0.999779	Gm13261	1	0	2.32193	1.58496	2.32193	2.32193	3.58496	2.80735	2.32193	1	2.58496
ENSMUSG00000108255.1	0.660881	2.04813	4.14554	0.0459576	0.999779	Gm16499	4	4.24793	4.64386	4.45943	3.32193	4	3.70044	3	3.16993	3.80735	4
ENSMUSG00000031728.10	-0.257527	5.59221	4.14036	0.0460891	0.999779	Zfp821	7.73471	8	7.70736	7.46761	7.53916	7.64386	7.99435	7.76155	7.64386	8.10329	7.98299
ENSMUSG00000060032.6	-0.292	5.79085	4.13831	0.0461414	0.999779	H2afj	7.32193	7.41785	7.37504	7.39232	7.24793	6.94251	7.2384	7.45121	7.71425	7.6865	7.59991
ENSMUSG00000033961.16	0.357062	4.29837	4.13642	0.0461897	0.999779	Zfp446	6.02237	6.45943	6.47573	5.78136	6.22882	6.35755	5.72792	6.02237	6	5.93074	5.80735
ENSMUSG00000029623.14	-0.204648	7.40049	4.13149	0.0463158	0.999779	Pdap1	9.43671	9.3443	9.27612	9.14211	9.15735	9.10591	9.25267	9.51373	9.55075	9.2384	9.56224
ENSMUSG00000025499.18	-0.300797	6.23728	4.13378	0.0463345	0.999779	Hras	7.90689	8.00562	7.94251	7.98299	7.94837	7.72792	8.09276	7.9542	8.10329	8.16491	8.31741
ENSMUSG00000054484.14	-0.629622	2.85298	4.12841	0.0463949	0.999779	Tmem62	3.70044	4.16993	3.90689	4.32193	4	4.32193	4.32193	4	5.08746	4.90689	4.58496
ENSMUSG00000028693.15	-0.249978	6.76855	4.12789	0.0464081	0.999779	Nasp	9.13443	8.86419	8.96	9.06878	8.46761	8.90087	9.26444	9.22882	8.86109	9.20945	8.9542
ENSMUSG00000029426.8	0.233902	8.06384	4.12367	0.0465164	0.999779	Scarb2	9.45121	9.45533	9.45121	9.47978	9.27146	9.45121	9.43463	8.99152	9.22159	9.25974	9.15228
ENSMUSG00000025887.10	0.789686	1.83326	4.12129	0.0465778	0.999779	Casp12	4.32193	2.58496	3.80735	4.08746	3.70044	4.58496	3	3.16993	3	3	4
ENSMUSG00000024999.7	-0.555771	2.61086	4.12075	0.0465918	0.999779	Noc3l	3.32193	3.80735	3.90689	4.24793	4.70044	4.08746	4.32193	5.04439	4.45943	4.32193	4.45943
ENSMUSG00000017686.17	0.251532	5.33737	4.11878	0.0466425	0.999779	Rhot1	7.55459	7.29462	7.08746	7.2384	7.27612	7.22882	7.10852	7.05528	6.94251	7.17991	6.93074
ENSMUSG00000042761.14	0.397154	5.91316	4.13756	0.046695	0.999779	Mrap2	6.52356	6.24793	6.12928	6.44294	7.01123	6.24793	6.24793	5.93074	6.35755	6.04439	6.18982
ENSMUSG00000032289.15	-0.501215	4.23279	4.13407	0.0467127	0.999779	Thsd4	6.37504	5.9542	6.32193	6.18982	5.45943	5.80735	6.62936	7.12928	6	6.06609	6.40939
ENSMUSG00000046442.4	0.445514	3.72245	4.11029	0.0468623	0.999779	Ppm1e	5.20945	5.45943	5.35755	5.52356	6.04439	5.85798	5.2854	5.08746	4.45943	5.42626	5.2854
ENSMUSG00000051736.8	0.23281	5.81953	4.10212	0.0470746	0.999779	Fam229b	7.58496	7.65821	7.5157	7.7879	7.41785	7.48382	7.40088	7.35755	7.49985	7.20945	7.43463
ENSMUSG00000050377.8	-1.1118	2.94405	4.12402	0.0471667	0.999779	Il31ra	2.80735	3	1.58496	2.32193	2.58496	1.58496	3.45943	4.39232	2.32193	2.58496	2.58496
ENSMUSG00000048285.9	-0.425782	4.19122	4.09391	0.0472892	0.999779	Frmd6	5.80735	5.9542	6.24793	5.55459	5.55459	5.83289	6.22882	6	6.10852	5.88264	6.53916
ENSMUSG00000041731.13	-0.492678	3.47405	4.08592	0.0474988	0.999779	Pgm5	6.04439	5.20945	5.49185	5.08746	4.85798	5.04439	5.61471	6.30378	5.20945	5.64386	5.78136
ENSMUSG00000026098.13	0.811158	1.88926	4.0815	0.0476154	0.999779	Pms1	4.32193	4.32193	4.52356	4.08746	3.32193	3.70044	3.80735	3.58496	2.32193	3.16993	3.90689
ENSMUSG00000032217.13	-0.285092	5.11423	4.07836	0.0476982	0.999779	Rnf111	6.75489	6.6865	6.62936	7.02237	7.11894	6.71425	7.12928	7.08746	6.98868	7.06609	7
ENSMUSG00000009112.4	0.282306	5.70118	4.07726	0.0477274	0.999779	Bcl2l13	7.83289	7.52356	7.7879	7.71425	7.65105	7.62205	7.53138	7.63662	6.97728	7.2854	7.53916
ENSMUSG00000028914.13	-0.432267	3.81573	4.06865	0.0479557	0.999779	Casp9	5.83289	6.30378	5.64386	5.85798	4.90689	5.04439	6.12928	5.88264	5.97728	6.08746	6.2854
ENSMUSG00000038323.3	-0.914772	1.90658	4.06831	0.0479647	0.999779	1700066M21Rik	2.58496	2	1.58496	2.32193	3	3	3.32193	3	2.80735	3.58496	3.32193
ENSMUSG00000020432.12	-0.40737	4.34425	4.06321	0.0481006	0.999779	Tcn2	6.04439	5.64386	5.32193	5.75489	5.64386	6.02237	5.88264	5.78136	6.14975	6	6.61471
ENSMUSG00000068876.14	0.417139	4.1444	4.06104	0.0481585	0.999779	Cgn	6.47573	6.22882	6.02237	5.85798	6.67243	6.06609	5.97728	6.02237	5.70044	5.72792	5.85798
ENSMUSG00000106047.1	-0.968903	1.27769	4.06099	0.04816	0.999779	Gm42942	3.16993	3.32193	2	2.58496	2.32193	1.58496	2.58496	2	3.90689	3.58496	3.80735
ENSMUSG00000040054.16	-0.274045	6.08049	4.05747	0.048254	0.999779	Baz2a	7.88264	7.55459	8.08746	7.89482	7.79442	7.88874	7.84549	8.21917	8.05528	8.10852	8.33985
ENSMUSG00000041481.16	0.839032	2.16535	4.06284	0.0482618	0.999779	Serpina3g	3.80735	4	4.08746	3.58496	4.16993	6.42626	3.70044	2.80735	4.85798	4.32193	4.08746
ENSMUSG00000035372.2	-0.44997	3.72709	4.05111	0.0484247	0.999779	1810055G02Rik	4.9542	4.85798	5.04439	4.85798	5.35755	5.97728	5.52356	5.64386	5.64386	5.55459	5.49185
ENSMUSG00000045318.6	-0.709148	2.48135	4.04936	0.0484717	0.999779	Adra2c	3.90689	3.45943	3	4.08746	3.16993	3.90689	4.32193	4.16993	3.70044	4.52356	4.16993
ENSMUSG00000024533.16	-0.319853	4.68574	4.0467	0.0485432	0.999779	Spire1	6.24793	6.04439	6.32193	6.47573	5.93074	6.49185	6.79442	6.62936	6.30378	6.53916	6.49185
ENSMUSG00000115007.1	-0.471794	3.50996	4.04612	0.0485588	0.999779	5830448L01Rik	4.39232	4.52356	4.32193	5.04439	4.39232	4.64386	5	5.20945	5.08746	4.90689	5.20945
ENSMUSG00000103497.1	-0.460955	3.39891	4.04103	0.0486962	0.999779	Gm37407	5.35755	5.32193	5.20945	5.42626	5.16993	5.20945	5.49185	4.80735	6.02237	5.80735	5.97728
ENSMUSG00000073374.3	-0.548657	3.14658	4.03834	0.0487692	0.999779	C030034I22Rik	3.45943	4.39232	2.58496	3.70044	3.90689	4.39232	4.80735	3.70044	4.32193	4.32193	4.58496
ENSMUSG00000087694.8	0.499609	3.03034	4.03457	0.0488713	0.999779	A530058N18Rik	5.97728	5.32193	5.55459	5.39232	4.85798	5.88264	5.55459	4.90689	5.08746	4.9542	4.52356
ENSMUSG00000033933.13	-0.265677	4.78646	4.02691	0.0490797	0.999779	Vhl	6.39232	6.62936	6.50779	6.47573	6.26679	6.62936	6.87036	6.76818	6.67243	6.6865	6.61471
ENSMUSG00000002985.16	0.232195	7.33142	4.02456	0.0491439	0.999779	Apoe	9.45121	9.16239	9.24317	9.44294	9.56605	9.24793	8.99718	9.46964	9.00843	8.85175	9.11114
ENSMUSG00000028883.17	-0.539784	2.97291	4.02285	0.0491906	0.999779	Sema3a	5.32193	4.80735	4.45943	5.49185	4.70044	4.64386	4.90689	5.78136	4.9542	5.49185	5.49185
ENSMUSG00000035936.6	-0.360614	4.21261	4.0173	0.0493425	0.999779	Aldh5a1	5.75489	6.02237	6.14975	5.72792	5.72792	5.58496	6.10852	6.08746	6.44294	6.26679	5.93074
ENSMUSG00000030471.17	0.895587	1.70347	4.01398	0.0494336	0.999779	Zdhhc13	3.16993	2.32193	2.80735	3	3.70044	3.70044	3	2.32193	1.58496	2	2.58496
ENSMUSG00000031202.5	-0.372074	3.82726	4.01386	0.049437	0.999779	Rab39b	5.12928	5	5.04439	5.04439	5.39232	4.64386	5.49185	5.49185	5.32193	5.2854	5.35755
ENSMUSG00000085347.1	0.995285	1.35181	4.01261	0.0494713	0.999779	Hk1os	3	3.32193	3.32193	3.32193	2.80735	2.58496	3.16993	1.58496	0	2.58496	2.58496
ENSMUSG00000059734.7	-0.266481	6.47976	4.01088	0.0495189	0.999779	Ndufs8	8.43463	8.55459	8.40514	8.29462	8.01681	8.2854	8.33539	8.43879	8.77149	8.45943	8.61102
ENSMUSG00000033427.14	0.461752	3.83735	4.00783	0.0496029	0.999779	Upb1	4.90689	5.12928	5.24793	5.24793	5.12928	5.64386	5.24793	4.90689	4.32193	4.75489	4.70044
ENSMUSG00000040170.13	-0.976798	1.64444	4.00696	0.0496271	0.999779	Fmo2	3.16993	2.32193	3.32193	4.24793	4	3.16993	3.70044	5.24793	4.39232	3.90689	3.58496
ENSMUSG00000008932.9	-0.872348	3.09516	4.03133	0.0497343	0.999779	Slc1a7	3.45943	3.32193	4.16993	3.90689	2.80735	3.80735	4.52356	3.58496	4.85798	4.45943	4.32193
ENSMUSG00000031486.15	-0.360986	4.12842	4.00015	0.0498153	0.999779	Adgra2	6.33985	6.04439	6.30378	6.04439	6.24793	5.64386	6.52356	6.83289	6.04439	6.20945	6.2854
ENSMUSG00000039195.4	-0.274788	5.41388	3.99093	0.0500715	0.999779	1110008P14Rik	6.71425	6.62936	6.62936	6.71425	6.56986	6.90689	6.93074	6.78136	6.82018	6.90689	6.94251
ENSMUSG00000026333.14	-0.447199	3.05356	3.99054	0.0500822	0.999779	Gin1	4.32193	4.80735	4.85798	4.64386	4.85798	4.52356	5.2854	5.20945	4.9542	4.80735	5.12928
ENSMUSG00000047843.16	-0.937829	1.51328	3.99028	0.0500896	0.999779	Bri3	1.58496	2.80735	2.80735	3.58496	3	3	3.90689	4.24793	3.16993	3.16993	3.32193
ENSMUSG00000028063.15	-0.268148	6.8707	3.98536	0.0502271	0.999779	Lmna	8.59246	8.59246	8.60733	8.26679	8.10852	8.32643	8.59246	8.46761	8.76487	8.51964	8.66178
ENSMUSG00000074071.11	0.682239	3.03745	3.97866	0.0504146	0.999779	Fam169b	4.64386	4.16993	4.52356	4.58496	3.80735	4.75489	3.16993	3.90689	3.70044	4.58496	4.08746
ENSMUSG00000029518.15	-0.272652	4.86477	3.97661	0.0504723	0.999779	Rab35	6.39232	6.62936	6.56986	6.53916	6.30378	6.35755	6.76818	6.64386	6.64386	6.71425	6.82018
ENSMUSG00000041324.14	-0.670169	2.61199	3.97569	0.0504982	0.999779	Inhba	3.90689	3	4.24793	3.45943	3.58496	4	3.70044	4.45943	4.75489	4.32193	4.45943
ENSMUSG00000091636.2	1.22872	1.23802	3.97246	0.0505889	0.999779	Akain1	1.58496	1.58496	3.16993	2.80735	1	2.58496	2.58496	1.58496	1	1	0
ENSMUSG00000027950.7	-0.315538	4.95112	3.9722	0.0505963	0.999779	Chrnb2	6.85798	6.75489	6.49185	6.42626	6.30378	6.64386	6.65821	6.89482	6.6865	7.15987	6.85798
ENSMUSG00000052572.17	-0.375025	4.22242	3.97218	0.0505968	0.999779	Dlg2	5.97728	5.55459	5.61471	5.88264	5.9542	5.24793	5.88264	5.97728	5.90689	6.02237	6.30378
ENSMUSG00000097572.2	0.438747	4.31406	3.96313	0.0508526	0.999779	Gm26797	5.97728	5.61471	5.72792	5.9542	5.83289	6.26679	5.24793	5.32193	5.55459	5.97728	5.52356
ENSMUSG00000062488.9	1.13804	1.70147	3.96254	0.0508693	0.999779	Ifit3b	2.58496	1	2.32193	2.80735	3.45943	4.52356	1.58496	2	1.58496	3.58496	1.58496
ENSMUSG00000085589.7	1.04773	1.25106	3.96113	0.0509092	0.999779	A430078I02Rik	3.45943	1.58496	3	2.80735	2.80735	2.80735	1.58496	1.58496	2.80735	2.32193	2
ENSMUSG00000021974.15	-0.448822	4.09815	3.95945	0.050957	0.999779	Fgf9	5.42626	5.70044	5.24793	5.67243	5.45943	4.9542	5.88264	5.55459	6.12928	5.85798	5.72792
ENSMUSG00000020052.9	0.394311	6.16275	4.00185	0.051035	0.999779	Ascl1	8.30834	8.01681	8.34873	8.07146	8.04439	8.29462	8.04439	7.40088	7.83289	7.71425	7.71425
ENSMUSG00000079355.5	0.934384	1.15173	3.95336	0.0511302	0.999779	Ackr4	3.45943	3	4.16993	3.45943	2.80735	3.16993	3	3	3	2.58496	2
ENSMUSG00000027365.14	0.297108	4.75573	3.95133	0.0511881	0.999779	Trpm7	6.78136	7.01123	7.19967	6.59991	7.11894	6.72792	6.20945	6.94251	6.42626	6.52356	6.80735
ENSMUSG00000034781.5	-0.26673	7.80407	3.95609	0.0511938	0.999779	Gna11	9.41996	9.30834	9.57365	9.41574	9.25267	9.34207	9.7879	9.26913	9.633	9.64205	9.53916
ENSMUSG00000097571.9	0.317062	4.51629	3.9491	0.051252	0.999779	Jpx	6.62936	6.76818	6.39232	6.40939	5.80735	6.71425	6.37504	5.85798	5.58496	6.30378	6.42626
ENSMUSG00000020092.9	-0.539104	3.95325	3.97009	0.0513199	0.999779	Pald1	6	4.58496	6.42626	6.16993	5.9542	6	7.10852	6	5.58496	6.39232	6.47573
ENSMUSG00000033629.6	0.229839	7.78552	3.94632	0.0513313	0.999779	Hacd3	9.37938	9.62388	9.50184	9.71939	9.54882	9.52356	9.29002	9.21432	9.5812	9.224	9.31741
ENSMUSG00000018481.9	-0.215973	5.97078	3.94626	0.0513331	0.999779	Appbp2	7.52356	7.91289	7.59991	7.61471	7.92481	7.57743	8.03342	7.85798	7.85175	7.85175	7.65105
ENSMUSG00000022419.16	-0.258377	6.6168	3.93488	0.0516601	0.999779	Deptor	8.25267	8.26209	8.37938	8.36194	8.45121	8.29462	8.51175	8.84235	8.20945	8.45533	8.69
ENSMUSG00000024666.6	-0.420765	3.6913	3.93242	0.0517309	0.999779	Tmem138	5.61471	5.45943	5.58496	5.16993	5.20945	5.16993	5.80735	5.61471	5.80735	5.24793	6.02237
ENSMUSG00000105039.1	-0.544889	3.59291	3.92962	0.0518118	0.999779	Gm32585	3.58496	4.52356	4.58496	4.64386	4	3.58496	4.70044	4.39232	4.75489	4.85798	4
ENSMUSG00000043962.16	0.244979	7.0259	3.9278	0.0518644	0.999779	Thrap3	8.82018	8.90087	9.02791	9.07948	9.14975	9.1267	8.7039	8.83605	8.73132	8.81057	8.77479
ENSMUSG00000032436.17	-0.577818	2.99885	3.92358	0.0519869	0.999779	Cmtm7	3.45943	4.32193	4.32193	4	4.24793	4.16993	4	5.20945	4.90689	4.70044	3.58496
ENSMUSG00000026778.13	0.679372	2.76364	3.92071	0.0520701	0.999779	Prkcq	4.39232	4.08746	4.08746	4.39232	4.45943	4.64386	2.58496	2.58496	4.70044	3.16993	4.64386
ENSMUSG00000074794.10	-0.397561	5.17246	3.92705	0.0523399	0.999779	Arrdc3	6.84549	6.64386	6.65821	6.61471	6.59991	6.55459	7.41785	6.49185	6.6865	7.13955	7.04439
ENSMUSG00000097284.7	-0.937769	1.32923	3.90991	0.0523853	0.999779	4930480K23Rik	2.58496	2.58496	1.58496	2.32193	2.58496	2.32193	3.58496	2.58496	2.80735	3.45943	2
ENSMUSG00000035206.10	-0.21954	5.96631	3.90614	0.0524956	0.999779	Sppl2b	8.01123	7.87036	7.76155	7.94251	7.88874	8.06609	8.01681	7.98868	8.20457	8.19476	8.0607
ENSMUSG00000097322.8	0.943776	1.5158	3.90383	0.0525635	0.999779	A530083I20Rik	3.70044	2	3.16993	3.16993	3	4.08746	3.32193	2	2.32193	2.58496	2
ENSMUSG00000004789.10	-0.246051	6.85197	3.8936	0.0528647	0.999779	Dlst	8.55075	8.97154	8.51175	8.50779	8.41363	8.43879	8.73809	8.73471	9	8.71081	8.64746
ENSMUSG00000050761.4	0.822562	1.36626	3.88983	0.0529765	0.999779	Gp1bb	4.16993	4.24793	3.16993	3.80735	3	4.58496	2.80735	3.58496	3.16993	3.32193	3.16993
ENSMUSG00000033585.5	-0.271123	6.25323	3.87957	0.0532812	0.999779	Ndn	8.11374	8.64386	8.30378	8.20945	8.40088	8.09803	8.32643	8.56605	8.5157	8.5812	8.60733
ENSMUSG00000022900.14	0.280917	5.02546	3.87647	0.0533736	0.999779	Ildr1	7.04439	7	7.07682	6.6865	7.22882	7.07682	6.94251	6.61471	6.6865	6.79442	6.82018
ENSMUSG00000004266.15	-0.300781	4.73754	3.86608	0.0536849	0.999779	Ptpn6	6.18982	6.32193	6.16993	6.08746	6.20945	5.90689	6.40939	6.14975	6.71425	6.35755	6.2854
ENSMUSG00000018678.13	0.394034	3.74713	3.86468	0.0537272	0.999779	Sp2	5.80735	5.70044	5.88264	5.55459	5.2854	5.61471	5.83289	5.16993	4.85798	4.9542	5.52356
ENSMUSG00000057230.13	0.173608	8.09119	3.85982	0.0538735	0.999779	Aak1	9.76653	9.84862	9.64386	9.75322	9.87191	9.62571	9.50581	9.61102	9.81698	9.48985	9.51964
ENSMUSG00000001700.10	0.268286	5.66513	3.85942	0.0538855	0.999779	Gramd3	7.13955	7.35755	7.35755	7.18982	7.22882	7.56986	6.91886	7.36632	7.04439	7.14975	6.72792
ENSMUSG00000057182.14	-0.274063	5.58897	3.85411	0.0540459	0.999779	Scn3a	7.42626	7.10852	7.45943	7.42626	7.57743	7.24793	7.45121	7.3837	7.76155	7.74819	7.60733
ENSMUSG00000047261.9	0.370565	4.83733	3.85481	0.0541883	0.999779	Gap43	7.90087	7.50779	7.32193	7.30378	7.2384	7.44294	7.08746	7.67948	6.42626	7.31288	6.53916
ENSMUSG00000048388.3	0.215627	6.89458	3.84744	0.0542482	0.999779	Fam171b	8.36632	8.45533	8.29921	8.55075	8.48382	8.34873	7.93664	8.24317	8.26209	8.29002	8.29002
ENSMUSG00000040485.5	1.67309	0.940215	3.84696	0.0542629	0.999779	Lrrc52	2.58496	1	2	2.80735	1.58496	2.58496	1	0	1	2.32193	0
ENSMUSG00000075700.9	0.399789	4.43656	3.84687	0.0542655	0.999779	Selenot	5.88264	6.49185	6.14975	5.64386	6.18982	6.35755	5.20945	5.39232	6.45943	5.55459	6.08746
ENSMUSG00000062778.12	0.56298	2.52508	3.84506	0.0543206	0.999779	Chia1	5.64386	4.90689	4.32193	4.52356	5.12928	5.2854	4.24793	4.52356	4.85798	4.32193	4.75489
ENSMUSG00000026269.14	-0.222251	6.01236	3.84198	0.0544145	0.999779	Rnpepl1	7.94251	8.05528	7.72792	7.70044	7.87652	7.74819	8.03892	7.70736	8.14975	8.10852	8.05528
ENSMUSG00000050079.10	-0.292296	5.50949	3.84123	0.0544374	0.999779	Rspry1	7.17991	7.31288	7.26679	7.06609	7.06609	7.36632	7.35755	7.33985	7.70044	7.08746	7.61471
ENSMUSG00000054162.15	0.570305	2.78734	3.83583	0.0546025	0.999779	Spock3	4.9542	4.52356	5.16993	5.08746	4.08746	4.90689	4.52356	3.70044	4.39232	4.70044	3.90689
ENSMUSG00000044279.15	-0.48363	4.00447	3.83129	0.0547543	0.999779	Crb3	5.12928	4.90689	5.16993	5.39232	5.12928	5.52356	5.83289	5.39232	5.78136	5.9542	5.2854
ENSMUSG00000039367.11	-0.206395	6.10646	3.82114	0.055054	0.999779	Sec24c	7.94251	7.7879	7.49985	7.49185	7.55459	7.64386	7.9542	7.54689	7.90087	7.82655	7.94251
ENSMUSG00000010755.17	-0.252464	5.48679	3.81804	0.0551499	0.999779	Cars	7.14975	6.98868	7.08746	7.03342	7.10852	6.84549	7.06609	7.30378	7.62936	7.09803	7.27612
ENSMUSG00000027787.14	0.419984	4.32942	3.8175	0.0551667	0.999779	Nmd3	5.72792	6.24793	6.6865	5.9542	6.53916	6.16993	5.70044	5.64386	6.39232	5.52356	5.67243
ENSMUSG00000039519.6	-0.456084	3.17228	3.81129	0.0553592	0.999779	Cyp7b1	4.52356	5.16993	5.20945	4.75489	5.24793	4.58496	5.32193	5	5.55459	5.2854	5.32193
ENSMUSG00000006281.8	0.323888	4.33581	3.81053	0.0553829	0.999779	Tep1	6.26679	6.49185	6.10852	5.90689	6.24793	6.39232	5.70044	5.75489	5.90689	5.97728	6.30378
ENSMUSG00000036499.9	-0.222395	5.76047	3.80444	0.0555726	0.999779	Eea1	7.82018	7.91886	7.78136	7.82655	7.53138	7.45121	7.96578	7.97728	7.93074	7.70044	8.02237
ENSMUSG00000024037.13	-0.426129	4.07007	3.801	0.05568	0.999779	Wdr4	5.45943	6.24793	5.45943	5.75489	5.90689	5.39232	6.08746	5.80735	6.39232	5.85798	6.14975
ENSMUSG00000054717.7	-1.08788	1.68067	3.80281	0.0558122	0.999779	Hmgb2	0	3.80735	3.16993	3.80735	3.16993	2.80735	4.16993	3.80735	4	4.08746	3.45943
ENSMUSG00000060477.14	0.693895	3.07693	3.8015	0.0558438	0.999779	Irak2	4.64386	5.32193	4.24793	4.75489	4.16993	4.85798	4.70044	4.08746	4.32193	4	3.45943
ENSMUSG00000045967.11	0.576773	2.48488	3.78887	0.0560608	0.999779	Gpr158	3.58496	4	4.08746	4.64386	3.80735	3.32193	3.80735	3.32193	3.70044	3.70044	2.80735
ENSMUSG00000089876.3	-0.58888	2.72635	3.78614	0.0561467	0.999779	Tmem102	4.80735	4.52356	4.16993	4.32193	4.52356	3.80735	5.16993	4.58496	5.24793	5.12928	4.45943
ENSMUSG00000032127.9	0.252244	5.09789	3.78398	0.0562148	0.999779	Vps11	6.80735	7.07682	6.55459	6.74147	6.85798	7.01123	6.64386	6.39232	6.64386	6.72792	6.67243
ENSMUSG00000053128.15	-0.654708	1.9459	3.7818	0.0562838	0.999779	Rnf26	2.58496	3.90689	3.70044	3.58496	3.45943	3.16993	3.16993	4.45943	4.45943	3.32193	4.24793
ENSMUSG00000032773.9	-0.748467	2.10085	3.77868	0.0563826	0.999779	Chrm1	3.32193	2.80735	4.16993	4.16993	3	3.32193	4.70044	3.70044	4.45943	3.32193	3.80735
ENSMUSG00000097414.2	1.08171	0.866954	3.77574	0.056476	0.999779	B130046B21Rik	3	3	3.90689	3.16993	3	3.80735	2.58496	2.32193	1.58496	1.58496	3.32193
ENSMUSG00000002602.16	-0.267809	4.68597	3.77285	0.0565676	0.999779	Axl	6.30378	6.32193	6.83289	6.59991	6.33985	6.79442	6.65821	7.05528	6.67243	6.58496	6.78136
ENSMUSG00000040018.9	0.637788	2.50732	3.77041	0.0566456	0.999779	Cox15	4.08746	4.58496	3.80735	4.08746	4.90689	4.32193	3.58496	3.32193	4.39232	3.16993	3.90689
ENSMUSG00000032356.12	-0.489925	4.61854	3.77115	0.0566599	0.999779	Rasgrf1	4.16993	4.70044	4.90689	4.52356	4.58496	4.32193	5.42626	5.32193	4.9542	4.45943	4.16993
ENSMUSG00000031637.13	0.799805	2.21921	3.76845	0.0567079	0.999779	Lrp2bp	3.16993	3.80735	3.32193	3.70044	4.16993	3.58496	2.32193	3.58496	3	2.80735	2.58496
ENSMUSG00000070866.4	1.45684	1.69781	3.79155	0.0569523	0.999779	Zfp804a	3.58496	3.45943	3.32193	3.16993	4.08746	2.80735	2	3	0	2.32193	2.32193
ENSMUSG00000055692.21	-0.320975	5.34509	3.75967	0.0570015	0.999779	Tmem191c	7.64386	6.85798	7.21917	7.44294	7.06609	7.03342	7.70044	7.40939	7.45943	7.60733	7.60733
ENSMUSG00000080772.1	-1.12583	1.16681	3.75883	0.0570157	0.999779	Gm12543	2	1.58496	1	2	2.80735	3	2.80735	3	3.45943	3.16993	2.58496
ENSMUSG00000036180.15	-0.197922	6.27011	3.75713	0.0570701	0.999779	Gatad2a	8.06609	8.224	8.12928	7.9542	8.24793	7.79442	8.08215	8.18982	8.33539	8.25267	8.20457
ENSMUSG00000066838.7	0.333535	3.88867	3.75698	0.057075	0.999779	Zfp772	5.72792	5.42626	5.52356	5.49185	5.08746	5.24793	5.24793	5.42626	4.9542	4.85798	5.16993
ENSMUSG00000025316.16	-0.27937	6.64061	3.75973	0.057126	0.999779	Banp	8.45121	8.23362	8.03892	8.29002	8.0607	8.36632	8.27146	8.21432	8.66534	8.68299	8.48784
ENSMUSG00000107283.3	0.313735	5.16312	3.75307	0.0572009	0.999779	Mpv17	6.67243	6.58496	6.83289	6.6865	6.45943	6.89482	6.39232	6.30378	6.49185	6.39232	6.56986
ENSMUSG00000004864.13	-0.470163	3.25875	3.75199	0.0572355	0.999779	Mapk13	5.35755	5.70044	5.24793	4.85798	5.16993	4.70044	5.93074	4.9542	5.78136	5	5.70044
ENSMUSG00000078580.3	0.45038	3.3287	3.75089	0.0572711	0.999779	E430018J23Rik	5.08746	5.08746	5.42626	5.24793	4.90689	4.9542	4.64386	4.58496	4.45943	4.90689	4.85798
ENSMUSG00000022751.9	-0.369501	4.03935	3.75008	0.0572973	0.999779	Nit2	6	5.88264	5.80735	6	5.90689	5.93074	5.93074	6.18982	5.85798	6.72792	6.14975
ENSMUSG00000041479.14	1.13052	1.22292	3.74775	0.0573724	0.999779	Syt15	3	2.80735	3.70044	3.90689	2.80735	3	1.58496	3.32193	1	3	2
ENSMUSG00000073725.8	0.236203	6.45693	3.74756	0.0573784	0.999779	Lmbrd1	7.97728	8.11374	8.02791	8.3837	8.3966	8.24317	8.0607	8.10329	7.97154	7.91289	7.80735
ENSMUSG00000071662.4	0.223998	6.51372	3.73588	0.0577572	0.999779	Polr2g	8.21917	8.35315	8.16491	8.08215	8.17493	8.11894	7.93664	7.78136	7.96	7.94837	8.14975
ENSMUSG00000016487.15	-0.294274	4.53627	3.73338	0.0578385	0.999779	Ppfibp1	6.12928	5.9542	6.37504	5.75489	6.44294	6	6.37504	6.50779	6.30378	6.22882	6.44294
ENSMUSG00000002428.12	-0.373483	4.25037	3.73026	0.0579405	0.999779	Hltf	5.45943	5.42626	5.75489	5.72792	5.42626	5.24793	5.75489	6.12928	5.72792	5.78136	6.10852
ENSMUSG00000030279.15	0.227005	5.99543	3.72967	0.0579597	0.999779	C2cd5	7.88874	7.70044	8.00562	7.96	7.88264	7.98868	7.76818	7.45121	7.69349	7.7211	7.81378
ENSMUSG00000039599.16	-0.314009	4.51576	3.72247	0.0581953	0.999779	Fam149b	5.78136	6.20945	5.88264	6.2854	5.80735	6.02237	5.90689	5.88264	6.71425	6.42626	6.18982
ENSMUSG00000034617.7	0.482768	3.55201	3.72103	0.0582427	0.999779	Mtrr	5.16993	5.70044	5	6.06609	5.64386	5.72792	5.12928	4.9542	5	5.16993	5.55459
ENSMUSG00000086682.1	0.500511	2.91146	3.71472	0.0584502	0.999779	Gm16023	4.16993	4.45943	4.45943	4.70044	4.64386	3.90689	3.90689	3.80735	4.08746	4.24793	3.58496
ENSMUSG00000051396.15	-0.505167	2.77556	3.70959	0.0586194	0.999779	Gm45902	4.16993	5.12928	4.9542	4.45943	4.16993	4.08746	5.52356	4.9542	4.64386	4	5.24793
ENSMUSG00000031574.8	-0.830907	1.4992	3.70775	0.0586803	0.999779	Star	2	3	3.45943	3	2.58496	3.16993	3.45943	2.80735	3.70044	3.45943	4.24793
ENSMUSG00000087370.3	0.837456	1.78223	3.70599	0.0587388	0.999779	Tmem170b	4	4	3.45943	3.70044	2.80735	3.16993	2.32193	2.80735	3.45943	2.32193	3.16993
ENSMUSG00000037788.14	-0.323391	5.9945	3.71252	0.0587933	0.999779	Vopp1	6.91886	7.10852	7.20945	7.22882	7.08746	6.97728	7.42626	7.40088	7.45943	7.26679	7.39232
ENSMUSG00000029130.12	0.379079	4.43977	3.70413	0.0588004	0.999779	Rnf32	6.14975	6.12928	5.93074	6.24793	5.80735	6.37504	5.67243	5.93074	6.44294	5.61471	5.61471
ENSMUSG00000000339.14	-0.282717	4.98166	3.70069	0.0589148	0.999779	Rtca	7.16993	7.05528	7.04439	7.04439	6.58496	6.72792	7.02237	7.26679	7.22882	7.20945	7.16993
ENSMUSG00000028423.15	0.205038	5.82284	3.70018	0.0589317	0.999779	Nfx1	7.73471	7.73471	7.84549	7.57743	7.8009	7.45943	7.2854	7.46761	7.49185	7.49185	7.7211
ENSMUSG00000108738.1	-1.05488	1.24837	3.69719	0.059031	0.999779	Gm44777	1.58496	2	1	3.58496	1.58496	2.58496	3	3.70044	3.32193	3	3.16993
ENSMUSG00000043398.5	0.384447	5.32612	3.71105	0.0590434	0.999779	Gpr135	6.40939	6.12928	6.74147	6.64386	7.11894	6.75489	6.44294	6.10852	6.04439	6.52356	6.2854
ENSMUSG00000055067.15	0.274437	5.42987	3.69377	0.0591451	0.999779	Smyd3	7.10852	7.67243	7.40939	6.90689	6.93074	7.02237	6.9542	6.97728	7.01123	6.84549	6.78136
ENSMUSG00000060206.11	-0.3081	4.99333	3.69358	0.0591515	0.999779	Zfp462	6.9542	7.05528	7.02237	6.89482	6.88264	6.80735	6.90689	7.03342	7.60733	7.19967	7.09803
ENSMUSG00000024725.13	0.290557	5.03779	3.69278	0.0591781	0.999779	Ostf1	6.45943	6.70044	6.98868	6.64386	6.76818	6.84549	6.12928	6.49185	6.67243	6.55459	6.58496
ENSMUSG00000047557.2	-0.3887	3.33268	3.69046	0.0592557	0.999779	Lxn	5.24793	5.12928	4.90689	4.9542	4.80735	4.70044	5.32193	5.39232	5.32193	4.85798	5.20945
ENSMUSG00000033769.16	-0.305141	5.04241	3.68832	0.0593276	0.999779	Exoc6b	7.05528	6.75489	6.75489	6.58496	6.79442	6.6865	6.76818	6.83289	7.04439	7.12928	7.18982
ENSMUSG00000029712.14	0.385658	4.37892	3.68711	0.0593679	0.999779	Actl6b	5.75489	5.42626	5.97728	5.83289	6.49185	6.12928	5.42626	5.04439	5.83289	5.80735	5.70044
ENSMUSG00000021071.16	0.351474	4.4369	3.68541	0.059425	0.999779	Trim9	6.49185	5.90689	6.14975	6.49185	6.33985	6.30378	5.78136	6.24793	6.02237	5.9542	5.58496
ENSMUSG00000040268.17	0.240696	6.37863	3.68374	0.059481	0.999779	Plekha1	8.01681	8.34873	8.04439	8.11374	8.14975	7.98299	7.88874	7.70044	7.91289	7.92481	7.98299
ENSMUSG00000025521.15	-0.338395	4.28283	3.68124	0.0595653	0.999779	Tmem192	5.42626	5.55459	5.55459	5.42626	5.88264	5.97728	5.58496	5.93074	6.24793	5.80735	5.9542
ENSMUSG00000032180.11	-0.282429	6.06076	3.67779	0.0597393	0.999779	Tmed1	8.08215	7.87652	8.01123	7.89482	7.56224	8.08746	8.09276	8.26209	8.0607	8.27146	8.2854
ENSMUSG00000027580.17	0.813762	2.3574	3.67459	0.0597895	0.999779	Helz2	2.80735	3.80735	3.45943	3.58496	4.58496	4	2.80735	3.16993	3	3.80735	3
ENSMUSG00000040043.16	-0.379058	4.57143	3.67378	0.0598169	0.999779	Rbms2	5.83289	6.02237	6.49185	6.49185	5.83289	6.08746	6.74147	6.59991	6.33985	6.30378	6.18982
ENSMUSG00000032440.13	0.490096	3.31381	3.67	0.0599448	0.999779	Tgfbr2	5	5.2854	5.39232	5.58496	5.35755	5.04439	4.52356	5.67243	4.75489	4.58496	4.45943
ENSMUSG00000020268.14	-0.566761	2.57764	3.6694	0.0599652	0.999779	Lyrm7	4.08746	4.80735	4.16993	3.90689	4.08746	3.16993	4.08746	4.39232	4.80735	4.9542	4.64386
ENSMUSG00000054662.8	0.715	2.10984	3.66822	0.0600051	0.999779	Ano9	3.16993	4.08746	4.45943	3.32193	3.32193	3.80735	3.70044	2.80735	3.16993	2.80735	3
ENSMUSG00000103195.1	-0.659244	1.80437	3.66793	0.0600149	0.999779	Gm37644	4.08746	4.08746	3.58496	4.16993	3.80735	3	4.64386	4.16993	4.16993	4.75489	4
ENSMUSG00000032024.10	-0.510786	5.33439	3.71927	0.0601278	0.999779	Clmp	8.20945	7.66534	7.87652	8.03892	7.40088	7.29462	7.65105	9.22641	8.09803	7.66534	7.93074
ENSMUSG00000078161.8	0.262237	5.63277	3.66429	0.0601387	0.999779	Erich3	7.70044	7.67243	7.10852	7.66534	7.65105	7.7211	7.29462	7.35755	7.07682	7.47573	7.56224
ENSMUSG00000033730.4	1.06978	3.60359	3.72361	0.0602053	0.999779	Egr3	6.37504	5.35755	4.39232	4.9542	4.52356	6.79442	5.35755	2	4.32193	4.75489	4.85798
ENSMUSG00000050174.15	0.498827	2.94509	3.66192	0.0602194	0.999779	Nudt6	5	4.39232	5.04439	5.20945	4.45943	5.49185	4.32193	5.12928	4.24793	4.52356	4.39232
ENSMUSG00000031409.1	0.789627	2.26559	3.66098	0.0602511	0.999779	Tceal6	3.45943	3.80735	3.45943	3.58496	4.58496	2	1.58496	3.16993	2.58496	3	3.45943
ENSMUSG00000104586.1	-1.02475	1.42194	3.65582	0.0604272	0.999779	4921539H07Rik	1	2	2.58496	3	2	1	3.16993	3.32193	1.58496	2	3.70044
ENSMUSG00000020366.18	0.229086	5.58206	3.65494	0.0604573	0.999779	Mapk9	7.14975	7.60733	7.03342	7.54689	7.5157	7.39232	6.93074	7.27612	7.22882	7.33092	7.06609
ENSMUSG00000042388.14	-0.422011	4.35623	3.65573	0.0605716	0.999779	Dlgap3	5.80735	6.02237	5.80735	5.80735	5.67243	6.33985	6.52356	6.18982	6.39232	6.2854	6.2854
ENSMUSG00000049641.14	1.01482	1.20533	3.65098	0.0606313	0.999779	Vgll2	4.70044	4.80735	4.32193	4.64386	4.64386	4.16993	3.58496	3	2.32193	4	3.70044
ENSMUSG00000026637.13	0.826786	1.8317	3.64978	0.060634	0.999779	Traf5	3.80735	4.52356	3.70044	4.16993	4.32193	4	3.70044	3.32193	4	2.80735	3.16993
ENSMUSG00000097773.1	-0.761304	1.68604	3.64377	0.0608406	0.999779	Gm10614	3.16993	3.45943	2.80735	2.80735	3.32193	2.32193	3.80735	3.90689	3	2.80735	4.08746
ENSMUSG00000017670.16	0.293602	4.62392	3.63646	0.0610929	0.999779	Elmo2	6.87036	6.61471	6.67243	6.88264	6.67243	6.53916	6.40939	6.52356	6.33985	6.12928	6.71425
ENSMUSG00000020024.7	-0.398369	3.5705	3.62544	0.0614757	0.999779	Cep83	5.93074	5.9542	5.04439	5.64386	5.49185	5.42626	5.83289	5.97728	6.06609	5.88264	6.08746
ENSMUSG00000038605.11	0.468712	3.20468	3.62498	0.0614915	0.999779	Samd10	4.75489	4.80735	4.75489	4.80735	5	4.75489	4.16993	4.70044	4.52356	4	4.16993
ENSMUSG00000032301.13	-0.289253	5.22415	3.62324	0.061552	0.999779	Psma4	7.10852	6.64386	7.04439	6.88264	6.90689	6.79442	6.82018	7.53138	7.2854	6.91886	7.17991
ENSMUSG00000049999.4	0.784554	1.60913	3.61775	0.0617442	0.999779	Ppp1r3d	4.39232	3.70044	3.70044	3.70044	3	4.39232	2.58496	3	3.80735	3.58496	2.80735
ENSMUSG00000029657.15	-0.321913	7.52237	3.64793	0.0617687	0.999779	Hsph1	8.39232	8.60363	8.62205	8.76818	8.7039	8.50779	8.81057	8.37938	9.03067	9.04439	9.02514
ENSMUSG00000105893.1	-0.854616	1.44855	3.61426	0.0618664	0.999779	Wdr46-ps	1.58496	3.90689	3	2.80735	2.32193	2.32193	4.08746	2.58496	3	4	3.45943
ENSMUSG00000038563.14	-0.319021	4.75173	3.61163	0.0619587	0.999779	Efl1	6.04439	5.70044	6.55459	6.16993	6.55459	6.26679	6.49185	6.72792	6.55459	6.18982	6.67243
ENSMUSG00000109191.1	1.2498	0.942241	3.60304	0.0622611	0.999779	Gm45131	2.58496	2.58496	1.58496	3	2.32193	2.80735	1.58496	0	2.32193	1.58496	0
ENSMUSG00000026890.19	-0.923221	1.08513	3.60151	0.0623153	0.999779	Lhx6	2	3.45943	2.58496	2.80735	2.58496	1.58496	3.16993	3.32193	3.70044	3.32193	3
ENSMUSG00000006538.12	-1.69428	1.85926	3.62404	0.0623451	0.999779	Ihh	1.58496	1	0	1	2.80735	1	3.16993	2.80735	2.58496	2.32193	2.58496
ENSMUSG00000078853.8	0.676175	4.48363	3.65426	0.0624407	0.999779	Igtp	5.72792	5.72792	5.80735	5.72792	6.06609	8.13443	5.70044	6.08746	6.14975	5.83289	5.78136
ENSMUSG00000022003.7	-0.47599	3.47573	3.59564	0.0625231	0.999779	Slc25a30	4.45943	4.80735	4.52356	4.39232	5.35755	4.45943	4.70044	4.58496	5.58496	4.85798	5.08746
ENSMUSG00000027605.18	-0.408238	3.71471	3.59483	0.0625518	0.999779	Acss2	5.04439	5.24793	5	5.55459	5.2854	5.72792	5.83289	5.04439	5.97728	5.85798	5.85798
ENSMUSG00000068742.11	0.278146	6.30855	3.58856	0.0628559	0.999779	Cry2	8.18982	8.35315	8.19476	8.13955	8.12412	8.3443	7.76818	7.69349	8.43045	7.90087	8.11374
ENSMUSG00000004221.16	0.221582	4.98677	3.58466	0.0629138	0.999779	Ikbkg	7.04439	6.65821	6.80735	6.90689	6.82018	6.90689	6.59991	6.91886	6.64386	6.72792	6.49185
ENSMUSG00000020777.16	0.231772	5.8871	3.58059	0.0630593	0.999779	Acox1	7.43463	7.70736	7.90689	7.49185	7.55459	7.60733	7.18982	7.55459	7.48382	7.29462	7.47573
ENSMUSG00000116908.1	-0.320167	4.82153	3.57837	0.0631391	0.999779	Gm49599	6.35755	5.85798	6.33985	6.16993	6.47573	6.10852	6.37504	6.55459	6.58496	6.62936	6.52356
ENSMUSG00000029098.17	-0.383027	4.37399	3.57342	0.0633167	0.999779	Acox3	5.80735	6.35755	6.33985	6.24793	5.80735	5.70044	6.33985	6.71425	6.50779	6.39232	6.02237
ENSMUSG00000039428.11	-0.246251	5.31225	3.56373	0.0636664	0.999779	Tmem135	6.59991	6.90689	6.97728	6.83289	6.88264	6.42626	6.89482	6.84549	7.11894	7	7.04439
ENSMUSG00000033938.5	-0.210026	7.56575	3.56202	0.0637284	0.999779	Ndufb7	9.61839	9.59059	9.51373	9.39232	9.09803	9.44915	9.633	9.78627	9.4818	9.53333	9.65284
ENSMUSG00000038486.9	0.189006	7.48956	3.56068	0.0637767	0.999779	Sv2a	9.23362	9.45738	9.09011	9.29692	9.20945	9.42206	9.24079	8.88874	8.97728	9.19229	9.01123
ENSMUSG00000052397.8	-0.197019	7.61439	3.55943	0.0638223	0.999779	Ezr	9.31061	9.39232	9.35315	9.31288	9.13699	9.33316	9.60177	9.21189	9.37938	9.54496	9.45738
ENSMUSG00000030534.13	-0.272354	4.65261	3.55379	0.0640272	0.999779	Vps33b	6.18982	6.2854	6.52356	6.18982	6.30378	6.37504	6.56986	6.62936	6.24793	6.50779	6.65821
ENSMUSG00000020532.18	-0.311213	4.68722	3.5533	0.0640451	0.999779	Acaca	6.6865	6.06609	6.35755	6.76818	6.2854	6.14975	6.26679	6.64386	6.44294	6.93074	6.75489
ENSMUSG00000018040.9	-0.526568	2.82578	3.55189	0.0640963	0.999779	Rrp7a	3.90689	4.90689	3.70044	4.24793	4.75489	4.58496	5.08746	4.45943	5.08746	4.85798	4.58496
ENSMUSG00000027304.9	-0.187487	6.40267	3.55078	0.0641369	0.999779	Rtf1	8.26209	8.20945	8.12928	8.33539	8.06609	8.11894	8.28077	8.26679	8.3837	8.30378	8.48784
ENSMUSG00000058966.13	-0.244523	5.90066	3.5493	0.064191	0.999779	Fam57b	7.82018	7.82655	7.7879	7.87036	8.09803	8.00562	8.21917	7.94837	7.93074	8.2854	7.9542
ENSMUSG00000029767.16	-0.315624	4.9186	3.54503	0.0643471	0.999779	Calu	6.62936	6.33985	6.40939	6.37504	6.08746	6.2854	6.58496	7.10852	6.56986	6.20945	6.65821
ENSMUSG00000052192.5	-0.65012	2.37899	3.54487	0.0643528	0.999779	Gm5963	4.24793	3.32193	4	3.45943	3.32193	3	4.24793	3.70044	4.32193	4	4.39232
ENSMUSG00000069520.6	-0.246282	4.90643	3.5441	0.064381	0.999779	Tmem19	6.49185	6.47573	6.42626	6.39232	6.72792	6.49185	6.59991	6.75489	7	6.61471	6.65821
ENSMUSG00000075478.3	-0.336954	4.66113	3.54133	0.0644827	0.999779	Slitrk1	6.42626	6.12928	6	6.14975	5.90689	5.9542	6.18982	6.39232	6.44294	6.40939	6.55459
ENSMUSG00000075592.10	0.29779	4.62008	3.5381	0.0646011	0.999779	Nynrin	6.39232	6.39232	6.59991	6.50779	6.42626	6.52356	6.35755	6.18982	6.18982	6.33985	6.06609
ENSMUSG00000104114.1	-0.574993	2.59344	3.53788	0.0646094	0.999779	Gm37297	4.32193	4.45943	3.32193	4.16993	4.24793	4.24793	4.9542	4.24793	4.64386	4.32193	5.04439
ENSMUSG00000040565.8	-0.215873	5.80635	3.53755	0.0646213	0.999779	Btaf1	7.74147	7.57743	7.44294	7.6865	7.41785	7.54689	7.74819	7.81378	7.62936	7.66534	7.74147
ENSMUSG00000020723.3	-0.465652	3.12524	3.53451	0.0647335	0.999779	Cacng4	4.85798	4.64386	5.83289	5.16993	5.04439	4.52356	5.24793	6.18982	4.52356	5.04439	5.70044
ENSMUSG00000044952.5	-0.456096	3.07115	3.5294	0.0649221	0.999779	Kctd21	3.70044	4.45943	3.32193	4.45943	4.58496	4.32193	4.70044	3.58496	4.85798	4.64386	4.9542
ENSMUSG00000032536.11	-0.212149	6.37033	3.527	0.0650105	0.999779	Trak1	8.35315	8.46352	8.0607	8.12928	8.07146	8.31741	8.18488	8.59619	8.30834	8.33985	8.56986
ENSMUSG00000027900.15	0.342391	4.64858	3.52688	0.0650153	0.999779	Dram2	6.24793	6.39232	6.55459	6.62936	6.49185	6.58496	5.90689	6.44294	6.50779	6.20945	5.61471
ENSMUSG00000029826.14	0.306742	4.5893	3.5249	0.0650885	0.999779	Zc3hav1	5.90689	5.67243	6.02237	6.2854	6.37504	6.56986	5.93074	6.12928	5.32193	5.80735	6.04439
ENSMUSG00000032194.9	-0.40939	3.43015	3.52476	0.0650935	0.999779	Kank2	5.55459	5.88264	5.45943	5.52356	5.80735	5.55459	5.93074	6.2854	5.49185	5.64386	6.16993
ENSMUSG00000055633.6	-0.26279	4.85992	3.52464	0.0650981	0.999779	Zfp580	7.25739	6.88264	7.13955	6.87036	6.89482	6.72792	7.32193	7.05528	7.04439	7.19967	7.13955
ENSMUSG00000052676.16	0.392668	4.43633	3.52398	0.0651225	0.999779	Zmat1	6.10852	6.45943	6.39232	6.04439	6.84549	6.18982	5.58496	6.45943	5.78136	6.04439	6.14975
ENSMUSG00000019920.17	0.327297	4.37418	3.52321	0.0651512	0.999779	Lims1	6.53916	6.61471	6.37504	5.80735	6.40939	6.16993	5.58496	5.97728	5.72792	6.50779	6.12928
ENSMUSG00000092014.1	-0.819405	1.30023	3.52296	0.0651606	0.999779	Gm4468	3.58496	3.32193	2.80735	3.45943	3.16993	2.58496	3.80735	4.24793	4	3.45943	3.45943
ENSMUSG00000004952.13	0.240333	6.22729	3.5215	0.0652149	0.999779	Rasa4	8.08746	8.17493	7.87036	8.13443	7.96	7.87652	7.80735	7.47573	7.76818	7.67948	8.02791
ENSMUSG00000021057.15	-0.731214	1.55517	3.52083	0.0652397	0.999779	Akap5	4.08746	3.58496	3.45943	3.80735	3.45943	3.70044	4	4.75489	4.70044	4.58496	3.70044
ENSMUSG00000071645.6	0.388287	3.73921	3.51933	0.0652952	0.999779	Tut1	5.45943	5.45943	5.20945	4.64386	5.64386	5.04439	4.85798	4.08746	5.35755	4.70044	5.20945
ENSMUSG00000031015.8	-0.876447	1.51165	3.51856	0.0653239	0.999779	Swap70	3	3.16993	3.16993	3.45943	2.32193	2.32193	3.32193	2.58496	4.80735	3.58496	3.32193
ENSMUSG00000033287.16	-0.215646	7.0495	3.51167	0.0655809	0.999779	Kctd17	8.99152	9.15228	9.04166	8.83605	8.58496	8.96578	9.10329	9.02791	8.96	9.25267	9.15228
ENSMUSG00000059278.9	-0.192465	7.18723	3.49962	0.0660331	0.999779	Naa38	8.91588	8.88874	9.04439	8.74483	9.11114	8.80735	9.04985	8.85487	9.2384	9.08481	8.98584
ENSMUSG00000059363.10	0.411561	3.36832	3.49616	0.0661636	0.999779	Fxn	5.45943	5.70044	5.39232	5.55459	5.20945	5.39232	5	4.90689	4.70044	5.08746	5.2854
ENSMUSG00000087621.7	-1.10923	0.989229	3.49477	0.066216	0.999779	1700003G18Rik	3	1	2.32193	2.32193	2	1.58496	3.45943	2.80735	2.58496	2	3.32193
ENSMUSG00000028763.17	-0.446289	6.92535	3.53978	0.0665648	0.999779	Hspg2	9.51175	9.16742	9.44915	9.23601	8.82972	9.0954	10.1267	9.75154	9.24555	9.3015	9.41151
ENSMUSG00000055976.6	1.43182	1.10575	3.48449	0.0666056	0.999779	Cldn23	2.32193	2	3	1	4	1.58496	0	2	2	1	1
ENSMUSG00000048706.3	-0.249194	6.47597	3.47543	0.0669509	0.999779	Lurap1l	7.76818	7.9542	7.70736	8.03892	7.85798	8.07146	8.17493	8.06609	8.23362	8.21432	8.03892
ENSMUSG00000005566.14	-0.20685	6.78816	3.4732	0.0670363	0.999779	Trim28	8.72792	8.69697	8.85798	8.53916	8.61471	8.43879	9.08746	8.44294	8.64386	8.87958	8.87344
ENSMUSG00000085788.1	-0.658604	2.33127	3.47314	0.0670385	0.999779	4930470G03Rik	4.24793	4.58496	4.24793	3.58496	4.52356	3.16993	4.64386	4.32193	5.55459	3.90689	4.45943
ENSMUSG00000028825.7	0.674324	2.31717	3.47295	0.0670458	0.999779	Rhd	3.70044	4.08746	3.58496	4.08746	3	3	2.32193	3	3.32193	2.80735	3.58496
ENSMUSG00000102225.1	-0.868415	1.07195	3.46935	0.0671838	0.999779	Gm37983	2.58496	2.58496	2.80735	2.32193	2	2	2.80735	3.58496	2.80735	2.80735	2.80735
ENSMUSG00000108359.1	-0.800811	1.78969	3.46761	0.0672508	0.999779	C430039J01Rik	2	2.80735	2	2	4	3.90689	3.70044	3.45943	3.90689	3.45943	4.16993
ENSMUSG00000035297.14	0.15779	7.00491	3.4625	0.0674474	0.999779	Cops4	8.84235	9.01681	8.74483	8.85798	8.74483	8.95128	8.69349	8.76155	8.66534	8.7211	8.64746
ENSMUSG00000053825.15	-0.279697	5.5706	3.46157	0.0674831	0.999779	Ppfia2	7.12928	7.05528	7.16993	7.17991	7.6865	7.29462	7.2384	7.44294	7.77479	7.3837	7.63662
ENSMUSG00000032657.15	-0.276894	5.08061	3.46003	0.0675425	0.999779	Fam189b	6.45943	6.85798	6.62936	6.53916	6.55459	6.84549	6.83289	6.61471	6.90689	6.96578	7.01123
ENSMUSG00000029163.9	-0.576345	3.23269	3.46318	0.0676025	0.999779	Emilin1	5.61471	4.45943	5.39232	5.2854	4.64386	4.16993	5	6.47573	5.20945	4.64386	5.2854
ENSMUSG00000106092.1	-1.04025	1.06718	3.45796	0.0676224	0.999779	Gm43072	2	2.58496	1.58496	2	1	2	3	3	2.32193	2.80735	2.58496
ENSMUSG00000024695.15	-0.237518	5.93201	3.4534	0.0677988	0.999779	Zfp91	8.12928	7.7211	7.85175	7.74819	7.71425	7.76818	7.85175	8.25739	7.87652	7.98868	8.11374
ENSMUSG00000031290.14	0.475565	3.00699	3.45309	0.067811	0.999779	Lrch2	5.12928	5.04439	5	4.16993	4.64386	4.90689	3.80735	4.80735	4.45943	4.80735	3.70044
ENSMUSG00000032518.6	0.315113	6.14651	3.46671	0.0678135	0.999779	Rpsa	7.49985	7.43463	7.48382	7.87652	8.07682	7.76155	7.11894	7.3837	7.39232	7.72792	7.32193
ENSMUSG00000049744.15	0.718879	1.77612	3.45282	0.0678216	0.999779	Arhgap15	3.32193	3	4.08746	4	3.80735	3.80735	2.32193	3.70044	3.70044	3.16993	2.80735
ENSMUSG00000103891.1	-0.425567	3.19838	3.45189	0.0678575	0.999779	Gm37941	4.80735	5	4.85798	4.52356	5.08746	5.04439	5.16993	5.04439	5.39232	5.2854	5.35755
ENSMUSG00000074909.5	-0.311489	4.63355	3.45008	0.067928	0.999779	Ranbp6	5.93074	5.80735	6.30378	5.90689	6.35755	6.18982	5.90689	6.24793	6.24793	6.44294	6.71425
ENSMUSG00000019868.16	0.558468	3.00215	3.44923	0.067961	0.999779	Vta1	4.52356	4.9542	4.52356	4.80735	4.32193	4.75489	3.45943	4.58496	4.39232	4.32193	4.16993
ENSMUSG00000028684.14	0.26086	4.92384	3.44712	0.0680428	0.999779	Urod	6.50779	6.71425	6.53916	6.84549	6.49185	6.61471	6.33985	6.33985	6.67243	6.22882	6.32193
ENSMUSG00000112143.1	0.786458	1.77656	3.44543	0.0681086	0.999779	Gm35721	4.32193	4	3.58496	4.08746	3.32193	3.58496	3.45943	2.58496	3.80735	1.58496	3.58496
ENSMUSG00000034681.17	0.278	5.26344	3.44394	0.068167	0.999779	Rnps1	7.36632	7.32193	7.52356	7.26679	7.10852	7.69349	7.04439	7.16993	7.27612	6.75489	7.24793
ENSMUSG00000041629.7	-0.243274	6.49158	3.43367	0.0685687	0.999779	Fam104a	8.13955	8.33985	8.21917	8.24793	7.94251	8.18488	8.59991	8	8.31288	8.3443	8.5157
ENSMUSG00000015747.5	-0.286458	5.08713	3.42897	0.0687532	0.999779	Vps45	6.71425	6.49185	6.9542	6.14975	6.76818	6.47573	6.83289	6.61471	6.96578	6.89482	6.88264
ENSMUSG00000034449.7	0.543192	2.25238	3.42885	0.068758	0.999779	Dhrs11	4.45943	4.16993	4.52356	4.45943	4.64386	4.52356	3.80735	3.32193	3.80735	4.39232	4.08746
ENSMUSG00000042272.17	0.258793	5.04778	3.42734	0.0688174	0.999779	Sestd1	6.97728	7.17991	7	6.89482	7.11894	6.91886	6.74147	6.97728	6.94251	6.59991	6.6865
ENSMUSG00000028792.14	-0.242393	5.49468	3.4233	0.0689767	0.999779	Ak2	7.14975	7.22882	7.12928	7.20945	7.09803	6.98868	7.37504	7.40088	7.35755	7.14975	7.31288
ENSMUSG00000024610.15	0.636346	4.1616	3.46119	0.0690052	0.999779	Cd74	5.2854	4.64386	4.70044	5.04439	6.2854	6.26679	4.52356	4.75489	5.24793	5.32193	4.75489
ENSMUSG00000040482.16	-0.453613	3.47118	3.42146	0.0690498	0.999779	Dxo	5.39232	5.61471	5.58496	5.08746	4.85798	4.80735	5.42626	4.9542	6.06609	5.61471	5.78136
ENSMUSG00000028986.12	0.245448	5.59214	3.42	0.0691072	0.999779	Klhl7	7.56224	7.40939	7.7211	7.45121	7.49185	7.53916	7.36632	7.29462	7.04439	7.3837	7.31288
ENSMUSG00000097174.2	-0.596676	2.47469	3.41966	0.0691206	0.999779	Gm4890	4.52356	3.70044	3.70044	3.45943	4.39232	3.90689	4.80735	4.32193	3.45943	4.80735	4.64386
ENSMUSG00000035168.16	0.230229	5.53089	3.41942	0.0691303	0.999779	Tanc1	7.74147	7.86419	7.7211	7.71425	7.47573	7.70736	7.63662	7.56986	7.41785	7.3837	7.58496
ENSMUSG00000036402.13	-0.251914	4.97821	3.41574	0.069276	0.999779	Gng12	6.88264	6.89482	6.6865	6.71425	6.59991	6.33985	7.19967	6.87036	6.9542	6.64386	6.97728
ENSMUSG00000040618.7	-0.215167	5.38042	3.4156	0.0692816	0.999779	Pck2	6.75489	7.18982	7.11894	7.09803	7.2854	7.04439	7.20945	7.33092	7.42626	7.09803	7.25739
ENSMUSG00000001472.17	0.148359	8.75645	3.41509	0.0693019	0.999779	Tcf25	10.446	10.6221	10.5088	10.3641	10.5793	10.363	10.2597	10.332	10.4367	10.3718	10.2935
ENSMUSG00000106847.1	0.199821	7.93965	3.41465	0.0693194	0.999779	Peg13	9.55459	9.39446	9.45533	9.47168	9.25503	9.76653	9.53528	9.10066	9.19722	9.15482	9.47776
ENSMUSG00000023153.9	-0.401186	4.24532	3.41031	0.0694921	0.999779	Tmem52	5.39232	5	5.90689	4.70044	5.08746	5.55459	6.08746	5	5.58496	6.02237	5.52356
ENSMUSG00000109719.1	1.06447	1.17092	3.41027	0.0694936	0.999779	Gm45266	2.58496	3.45943	2.58496	2.58496	3.58496	3.32193	1.58496	1.58496	2.58496	2.32193	2.80735
ENSMUSG00000025245.14	0.200756	5.66994	3.4053	0.0696921	0.999779	Lztfl1	7.41785	7.39232	7.65821	7.60733	7.66534	7.33092	7.24793	7.33092	7.53916	7.2854	7.20945
ENSMUSG00000031428.11	0.19317	7.33647	3.40515	0.069698	0.999779	Zcchc18	9.14466	8.96867	8.73471	8.89178	9.11374	9.20945	8.88874	8.73809	8.86109	8.82018	8.82655
ENSMUSG00000104396.1	-0.787335	1.90929	3.40367	0.0697572	0.999779	Gm37959	3.70044	4.16993	3.16993	2.58496	2.58496	3.32193	4.16993	4.24793	4.16993	3.45943	4.08746
ENSMUSG00000066000.12	0.681151	1.52584	3.39843	0.0699668	0.999779	Zfp979	3.70044	3.70044	3.45943	3.58496	3	4.08746	2.80735	2.80735	3.45943	3.32193	3.32193
ENSMUSG00000035692.6	0.781045	1.7249	3.3981	0.0699802	0.999779	Isg15	4.16993	2.80735	3.32193	3.90689	2.58496	4.85798	2.80735	3.32193	3	3.90689	2.58496
ENSMUSG00000033065.14	0.248142	5.40431	3.39547	0.0700857	0.999779	Pfkm	7.3837	7.46761	7.40088	7.30378	7.59991	7.48382	7.30378	7.10852	7.09803	7.15987	7.32193
ENSMUSG00000020121.15	0.290708	4.44879	3.39437	0.0701299	0.999779	Srgap1	6.97728	6.74147	6.55459	7.04439	6.71425	6.9542	6.37504	6.71425	6.49185	6.75489	6.45943
ENSMUSG00000031174.17	-0.373886	3.79251	3.38278	0.070598	0.999779	Rpgr	5.78136	5.88264	5.67243	5.52356	6	5.49185	5.35755	6.12928	6.42626	5.90689	6.24793
ENSMUSG00000071074.9	-0.250671	5.47845	3.38196	0.0706313	0.999779	Yipf3	7.11894	6.76818	6.72792	6.79442	6.87036	6.70044	7.02237	7.07682	7.12928	7.08746	6.84549
ENSMUSG00000026965.12	-0.210281	6.06325	3.38105	0.0706683	0.999779	Anapc2	7.6865	7.76155	7.88264	7.45121	7.48382	7.8009	7.93074	7.62936	7.88264	7.71425	8.02791
ENSMUSG00000034165.16	-0.190218	7.62487	3.38032	0.0706976	0.999779	Ccnd3	9.26444	9.18239	9.10329	9.21189	9.21432	9.21917	9.45121	9.34207	9.44708	9.18982	9.36632
ENSMUSG00000074461.2	-0.737805	2.15592	3.37409	0.070951	0.999779	Gm10699	2.58496	3.45943	1.58496	2.32193	2.80735	2	3.45943	2.32193	3	3.45943	3.45943
ENSMUSG00000040550.17	0.257244	4.72173	3.3724	0.0710201	0.999779	Otud6b	6.55459	6.24793	6.52356	6.45943	6.32193	6.59991	6.35755	6.18982	6.12928	6.08746	6.47573
ENSMUSG00000052837.6	1.57732	6.95932	3.41785	0.0713435	0.999779	Junb	6.49185	5.93074	7.93074	7.14975	8.78136	9.36413	6.06609	6.18982	7.70736	6.06609	6.18982
ENSMUSG00000113165.1	0.550921	2.44464	3.35709	0.0716473	0.999779	Gm47863	4.9542	4.80735	4.70044	3.80735	4.39232	4.90689	3.58496	4.08746	4.45943	4.39232	4
ENSMUSG00000036928.14	-0.594635	2.5903	3.35203	0.0718562	0.999779	Stag3	5.55459	5.08746	4.9542	5.04439	4.64386	4.52356	5.78136	5.35755	5.80735	5.49185	5.45943
ENSMUSG00000018415.14	0.340436	4.49776	3.35	0.0719403	0.999779	Gid4	6.30378	6.06609	5.64386	6.06609	6	6.26679	5.78136	6.02237	5.9542	5.67243	5.49185
ENSMUSG00000000632.13	0.413714	6.428	3.39365	0.0719893	0.999779	Sez6	8.10852	8.2384	8.09276	8.13955	7.86419	8.02791	7.71425	7.74147	7.67243	7.76818	7.76155
ENSMUSG00000043987.18	-0.28152	5.21199	3.34822	0.0720138	0.999779	Cep164	7	6.96578	6.97728	7.07682	7.04439	6.79442	6.93074	7.09803	7.66534	6.88264	7.33985
ENSMUSG00000086108.2	1.06867	1.09712	3.34602	0.0721051	0.999779	Gm5602	2	3	1	2	3.32193	3.32193	2.32193	1	2	2.32193	1.58496
ENSMUSG00000024191.15	-0.266697	4.9034	3.34525	0.0721368	0.999779	Bnip1	6.49185	6.79442	6.56986	6.52356	6.49185	6.56986	7.01123	6.6865	6.6865	6.72792	6.87036
ENSMUSG00000018589.8	0.323634	4.76461	3.3396	0.0723718	0.999779	Glra2	6.53916	6.16993	5.85798	6.42626	6.58496	6.91886	6.56986	5.64386	5.9542	6.20945	6.12928
ENSMUSG00000046139.8	0.365849	4.19549	3.3378	0.0724466	0.999779	Patl1	5.80735	6.33985	6.24793	5.9542	6.37504	5.55459	5.70044	5.49185	5.9542	5.61471	5.83289
ENSMUSG00000040253.15	0.536413	5.60242	3.385	0.0725953	0.999779	Gbp7	6.89482	6.96578	6.90689	6.98868	7.09803	9.17742	7.02237	7	7.36632	7.18982	7.20945
ENSMUSG00000006134.4	-0.268412	4.89877	3.32465	0.0729972	0.999779	Crkl	6.76818	6.61471	6.49185	6.70044	6.58496	6.32193	6.89482	6.47573	6.70044	6.83289	6.9542
ENSMUSG00000039754.10	0.517628	2.72422	3.32391	0.0730282	0.999779	Alkbh4	4.45943	4.64386	4.08746	4.70044	4.52356	4.80735	4.58496	4.16993	3.90689	4.39232	3.16993
ENSMUSG00000042462.4	-0.284861	5.31783	3.31654	0.0733391	0.999779	Dctpp1	7.27612	7.44294	7.45943	7.20945	6.94251	7.01123	7.53916	7.31288	7.61471	7.2854	7.42626
ENSMUSG00000041609.16	0.488574	3.05401	3.31618	0.073354	0.999779	Bicdl1	4.32193	5.04439	4.75489	4.75489	5.49185	4.9542	4.64386	3.80735	4.85798	4.24793	4.80735
ENSMUSG00000007279.14	-0.615032	2.39508	3.31571	0.0733741	0.999779	Scube2	3.16993	3.58496	3.80735	2.80735	3.80735	4.45943	4.32193	4.58496	3.16993	4.58496	3.90689
ENSMUSG00000092341.3	-0.295086	11.5583	3.34092	0.0734039	0.999779	Malat1	13.7731	12.8733	13.4375	13.5217	13.2763	13.1949	13.1804	14.0137	13.5175	13.4037	13.9279
ENSMUSG00000085399.7	-0.866681	1.57282	3.31433	0.0734324	0.999779	Foxd2os	3.58496	2.58496	3	3.58496	3.45943	2.80735	3.32193	4.39232	3.90689	3.80735	4
ENSMUSG00000031755.6	-0.528269	3.12341	3.31287	0.0734943	0.999779	Bbs2	4.24793	3.90689	3.90689	4.9542	4.80735	4.58496	4.80735	5.24793	5.24793	4.32193	4.9542
ENSMUSG00000105824.1	-0.781511	1.85996	3.31231	0.0735178	0.999779	Gm43466	4	2.80735	3.58496	3.70044	3.32193	3.16993	4.75489	3.58496	4.16993	4.08746	3.32193
ENSMUSG00000033335.17	-0.199273	5.70663	3.31207	0.0735279	0.999779	Dnm2	7.59246	7.52356	7.47573	7.3837	7.57743	7.33985	7.74819	7.78136	7.62205	7.67243	7.30378
ENSMUSG00000026727.10	-0.373089	3.71041	3.30693	0.0737461	0.999779	Rsu1	5.12928	4.90689	5.55459	5.70044	5.85798	5.16993	5.45943	5.12928	6.02237	5.90689	5.97728
ENSMUSG00000106734.3	0.862143	1.12278	3.30674	0.0737544	0.999779	Gm20559	3.70044	3.45943	3	2.80735	2.58496	3.16993	2.58496	2.58496	2.58496	2.58496	2
ENSMUSG00000021890.6	0.698985	2.46522	3.30546	0.0738087	0.999779	Eaf1	3.80735	3.32193	4	4.16993	4.32193	3.70044	3.32193	3	3.16993	3.80735	3.58496
ENSMUSG00000107362.1	0.213038	6.15869	3.30538	0.0738121	0.999779	Gm40309	8.04985	7.89482	7.71425	8.13955	8.15482	8.24317	7.82655	7.78136	7.93664	7.85175	7.77479
ENSMUSG00000051890.13	-0.307799	4.80182	3.30084	0.0740058	0.999779	Klhdc1	5.49185	6.24793	5.97728	5.93074	5.93074	5.83289	6.44294	5.85798	6	6.22882	6.30378
ENSMUSG00000037487.7	0.173068	7.28083	3.29927	0.0740729	0.999779	Ubr5	9.16742	9.06878	9.08746	9.18735	9.39446	9.16742	8.98299	9.16993	8.87344	9.03892	8.99718
ENSMUSG00000060427.15	0.734536	2.02814	3.29849	0.0741058	0.999779	Zfp868	3.58496	4.08746	3.45943	3.90689	4.24793	3.80735	2.58496	3.32193	2.58496	3.90689	3.16993
ENSMUSG00000047281.3	0.826045	2.39395	3.29673	0.0741879	0.999779	Sfn	3.58496	3.90689	3.58496	3.58496	3.32193	3.70044	3.45943	3.32193	2.58496	3	2
ENSMUSG00000045092.8	0.505668	2.81322	3.29511	0.0742508	0.999779	S1pr1	4.75489	4	5.04439	5.04439	5.16993	4.58496	5	4.32193	4.08746	4.16993	4
ENSMUSG00000043664.7	-0.620641	2.30844	3.29025	0.0744592	0.999779	Tmem221	3	3.90689	3.45943	3.80735	3.32193	3.58496	4.24793	3.58496	4	3.70044	4.70044
ENSMUSG00000087014.1	-0.942375	1.59354	3.2886	0.0745299	0.999779	Gm16364	1	1.58496	2.32193	2.58496	0	0	2.58496	2.32193	2.58496	2	1.58496
ENSMUSG00000046808.17	-0.897472	1.12094	3.28854	0.0745327	0.999779	Atp10d	2.58496	2	3	3	2.32193	1	2.80735	3.32193	3.16993	3.16993	3.16993
ENSMUSG00000085492.7	0.471376	3.85566	3.28673	0.0746106	0.999779	Trmt61b	4.75489	5.12928	5	5.12928	4.90689	4.90689	4.80735	3.90689	4.58496	4.58496	4.08746
ENSMUSG00000105504.4	0.726385	2.58688	3.2936	0.0747751	0.999779	Gbp5	3.58496	3.80735	4.70044	4.52356	4.39232	6.30378	4.45943	3.90689	4.32193	4.70044	3.45943
ENSMUSG00000033545.14	0.19501	6.34017	3.27957	0.0749196	0.999779	Znrf1	8.36194	8.10852	8.2854	8.25739	8.30378	8.39232	8.3443	7.90087	7.88264	8.16491	8.09803
ENSMUSG00000040797.16	-0.333747	4.95218	3.27676	0.0750411	0.999779	Iqsec3	5.93074	5.80735	5.72792	5.39232	6.30378	6.02237	6.26679	6.08746	6.22882	6.08746	6.33985
ENSMUSG00000039680.10	-0.283467	7.65245	3.29493	0.0751062	0.999779	Mrps6	9.31288	9.68299	9.43879	9.53138	9.02514	9.07948	9.57175	9.48784	9.70217	9.62571	9.69697
ENSMUSG00000031840.12	-0.259221	7.34461	3.28081	0.0752064	0.999779	Rab3a	9.19722	8.92778	8.99435	9	8.62936	8.97154	9.09276	9.07682	9.13186	9.22159	9.25503
ENSMUSG00000095789.6	0.327784	4.56755	3.26953	0.075355	0.999779	Nupr1l	5.9542	5.90689	6.16993	6.08746	6.20945	5.97728	6.16993	5.55459	5.61471	5.55459	5.85798
ENSMUSG00000020773.11	0.475476	2.95274	3.2628	0.0756489	0.999779	Trim47	5.24793	4.9542	5.55459	4.90689	5.20945	5.16993	4.85798	4.52356	4.52356	4.58496	4.85798
ENSMUSG00000102869.2	-0.865895	1.53805	3.26239	0.0756666	0.999779	2900097C17Rik	2.80735	3.16993	4	1.58496	2.32193	2.80735	3.58496	4.08746	2.80735	4.08746	3.45943
ENSMUSG00000022354.4	-0.210667	7.89155	3.25901	0.0758148	0.999779	Ndufb9	9.79279	9.8009	9.78136	9.73809	9.59991	9.67066	9.75656	10	9.78953	9.87036	9.98868
ENSMUSG00000111847.1	-1.03313	1.02068	3.2589	0.0758197	0.999779	Gm8899	1.58496	1.58496	2.58496	1	2	2.58496	3	2.80735	2.80735	2.80735	2.80735
ENSMUSG00000025737.5	-0.333641	4.10043	3.25434	0.0760195	0.999779	Wdr24	5.70044	5.45943	5.80735	6.02237	5.78136	5.49185	6.04439	5.45943	6.22882	6.14975	5.93074
ENSMUSG00000025650.13	-0.603619	2.58483	3.25277	0.0760887	0.999779	Col7a1	3.32193	3.58496	3.70044	3.70044	3	2.32193	4.16993	3.90689	3.80735	4.16993	3.45943
ENSMUSG00000117628.1	1.16335	0.886245	3.25262	0.0760951	0.999779	AC154492.2	3.45943	2.32193	1	2.32193	1.58496	3	2	2.32193	1.58496	0	2
ENSMUSG00000032788.15	0.228608	6.40137	3.25223	0.0761124	0.999779	Pdxk	8.13955	8.14975	8.09276	8.13955	8.27146	8.00562	8.08215	7.85175	7.79442	8.11894	7.78136
ENSMUSG00000031813.8	-0.199076	6.4881	3.25112	0.0761614	0.999779	Mvb12a	7.94837	8.07146	8.27612	8.10329	8.29002	8.25739	8.45121	8.22882	8.37938	8.24317	8.32643
ENSMUSG00000029212.11	0.233416	5.7141	3.25092	0.0761702	0.999779	Gabrb1	7.65821	7.41785	7.30378	7.40939	7.58496	7.57743	7.26679	7.2384	7.06609	7.18982	7.59991
ENSMUSG00000025981.13	0.617556	4.4814	3.29511	0.0761958	0.999779	Coq10b	6.33985	5.88264	5.61471	6.39232	7.10852	6.74147	6	5.52356	5.61471	6.08746	5.78136
ENSMUSG00000002227.15	-0.435688	3.39506	3.24932	0.0762406	0.999779	Mov10	4.90689	5.45943	5.16993	5.20945	5.52356	5.2854	5.83289	5.24793	5.80735	5.2854	5.9542
ENSMUSG00000038267.15	-0.348851	3.96578	3.24752	0.0763201	0.999779	Slc22a23	6.06609	6.18982	5.93074	5.9542	5.42626	5.75489	6.55459	6.40939	5.75489	6.12928	6.18982
ENSMUSG00000005823.9	-0.242186	6.28504	3.24267	0.0765344	0.999779	Gpr108	7.91289	7.87036	7.98868	7.87036	7.57743	7.72792	8.12928	7.8009	8.43879	7.87652	7.90689
ENSMUSG00000016528.10	-0.185425	6.34529	3.24174	0.0765758	0.999779	Mapkapk2	8.00562	8.23362	8.11374	8.03892	8.0607	7.94837	8.30834	8.26209	8.13443	8.04985	8.33539
ENSMUSG00000045275.16	0.540996	2.78982	3.24072	0.0766209	0.999779	Lca5l	4.9542	4.9542	4.39232	4.58496	4.75489	4.64386	4.39232	4.58496	3.58496	4.24793	4.39232
ENSMUSG00000046807.10	0.319872	4.593	3.24009	0.0766486	0.999779	Lrrc75b	5.88264	6.45943	6.42626	6.32193	6.39232	6.44294	6.26679	6.06609	5.93074	5.88264	6.08746
ENSMUSG00000069678.10	0.867192	1.35236	3.23994	0.0766555	0.999779	Pcgf1	2.58496	3.16993	3.45943	2.58496	3.32193	3.32193	3	1	1.58496	2.32193	3
ENSMUSG00000019715.14	0.187202	6.61706	3.23863	0.0767138	0.999779	Gle1	8.0607	8.13443	7.96	8.27146	8.51964	8.35755	7.98868	8.07682	8.06609	8.12928	7.90689
ENSMUSG00000024989.15	-0.668351	1.77048	3.23575	0.0768417	0.999779	Cep55	4	4.52356	3.32193	3.58496	3.70044	3	4.45943	4.52356	4.39232	3.70044	4.08746
ENSMUSG00000028779.16	0.244298	5.04217	3.23476	0.0768854	0.999779	Pef1	6.53916	6.65821	6.84549	7.08746	6.85798	7.07682	6.75489	6.72792	6.40939	6.59991	6.71425
ENSMUSG00000032878.16	-0.369361	3.86351	3.23326	0.0769525	0.999779	Ccdc85a	6.02237	6.12928	5.78136	5.97728	5.61471	5.83289	6.04439	6.37504	6.33985	6.26679	6.04439
ENSMUSG00000023938.8	-0.572848	2.52899	3.23174	0.0770203	0.999779	Aars2	3.90689	4.58496	4.08746	4.52356	4.64386	4.45943	4.39232	4.16993	5.16993	5.42626	4.64386
ENSMUSG00000048497.11	0.269291	5.29782	3.22937	0.0771257	0.999779	Mmgt2	6.44294	6.67243	6.55459	6.93074	6.96578	6.6865	6.37504	6.53916	6.35755	6.49185	6.52356
ENSMUSG00000000792.2	0.751676	1.70552	3.22873	0.0771546	0.999779	Slc5a5	3	4	4.16993	4.08746	4.08746	3.80735	3.32193	3.58496	2.58496	3.45943	3.16993
ENSMUSG00000024790.8	-0.27683	5.01531	3.22689	0.0772365	0.999779	Sac3d1	6.35755	6.80735	6.55459	6.39232	6.72792	6.6865	6.82018	6.37504	7.05528	6.70044	6.89482
ENSMUSG00000001248.15	-0.252733	8.13143	3.22986	0.0775722	0.999779	Gramd1a	9.80252	9.47573	9.77314	9.86573	9.64926	10.0661	10.3432	9.67243	9.73978	10.2033	9.94105
ENSMUSG00000023010.15	0.287803	6.0147	3.22086	0.0776996	0.999779	Tmbim6	7.66534	7.3837	7.37504	7.57743	7.89482	7.7879	7.29462	7.25739	7.21917	7.30378	7.5157
ENSMUSG00000103546.1	-1.02946	1.25691	3.21636	0.0777095	0.999779	Gm37666	1	1	2.80735	3.16993	2.58496	2.58496	3.70044	2	3	4	3.32193
ENSMUSG00000066189.9	-1.37246	0.925242	3.21642	0.0777204	0.999779	Cacng3	0	2.32193	1.58496	2.58496	1	0	2.32193	1	2.32193	3.58496	2.58496
ENSMUSG00000021327.19	-0.216555	6.67419	3.21603	0.0777243	0.999779	Zkscan3	8.19476	8.14466	8.13955	8.24317	8.25267	8.26209	8.20945	8.21917	8.55075	8.45943	8.42206
ENSMUSG00000033446.7	0.362992	4.18249	3.21515	0.0777637	0.999779	Lpar6	6.12928	6.04439	5.85798	5.78136	6.32193	6.2854	5.80735	5.72792	5.24793	5.90689	5.83289
ENSMUSG00000052139.18	0.28089	5.23286	3.21254	0.0778815	0.999779	Babam2	6.91886	7.09803	7.07682	7.06609	7.33985	6.87036	6.75489	6.55459	7.05528	6.65821	6.83289
ENSMUSG00000040350.16	-0.430766	2.79401	3.20915	0.0780348	0.999779	Trim7	4.80735	4.39232	4.80735	4.24793	4.64386	4	4.58496	4.45943	4.80735	5.35755	4.90689
ENSMUSG00000036138.16	-0.2125	7.09027	3.20655	0.0781525	0.999779	Acaa1a	8.91886	8.84862	8.64746	8.86109	8.37938	8.69349	8.75822	8.91886	8.76818	8.97441	9.17243
ENSMUSG00000015702.13	1.18184	1.03949	3.20364	0.0782846	0.999779	Anxa9	2.80735	2	2	2.80735	2.32193	1	2	0	0	1.58496	2.58496
ENSMUSG00000024392.17	-0.218913	5.75477	3.20202	0.0783582	0.999779	Bag6	7.59246	7.41785	7.66534	7.32193	7.63662	7.52356	7.65821	7.50779	7.60733	7.80735	7.85798
ENSMUSG00000015575.15	-0.202881	7.63968	3.20009	0.0784458	0.999779	Atp6v0e	9.2738	9.3015	9.33316	9.26444	9.02791	9.30606	9.52356	9.30834	9.49386	9.44501	9.36413
ENSMUSG00000020422.13	0.315188	4.47406	3.20009	0.0784458	0.999779	Tns3	6.65821	6.52356	6.44294	5.80735	6.76818	6.20945	6.32193	6.10852	6.06609	5.93074	6.20945
ENSMUSG00000045751.16	-0.659254	2.35122	3.19661	0.0786043	0.999779	Mms22l	4	4.52356	2.80735	4	4.24793	3.32193	3.45943	4.58496	4.80735	4.75489	3.80735
ENSMUSG00000052951.5	0.92897	0.915207	3.19657	0.0786064	0.999779	C130021I20Rik	4.32193	3	2.80735	3.58496	3	3.45943	2.58496	1	2.58496	3	3.32193
ENSMUSG00000034107.10	0.312171	5.69351	3.1975	0.0786159	0.999779	Ano7	6.20945	6.26679	5.75489	6.82018	6.94251	6.61471	6.37504	5.49185	6.10852	6.53916	6.20945
ENSMUSG00000029759.9	0.432294	3.49544	3.19508	0.0786742	0.999779	Pon3	5.52356	5.45943	5.24793	5.08746	5.24793	5.61471	4.58496	5.20945	4.75489	4.9542	5.35755
ENSMUSG00000017774.19	-0.2636	5.18207	3.19452	0.0786996	0.999779	Myo1c	6.08746	6.35755	6.65821	6.53916	6.74147	6.33985	6.61471	6.67243	6.97728	6.14975	6.84549
ENSMUSG00000034974.13	-0.37897	4.56517	3.19553	0.0789058	0.999779	Dapk3	6.42626	6.74147	6.06609	6.24793	6.45943	5.72792	7.05528	6.18982	6.70044	6.6865	6.40939
ENSMUSG00000058444.8	-0.206977	5.65102	3.18843	0.0789784	0.999779	Map2k5	7.33092	7.58496	7.43463	7.49985	7.5157	7.39232	7.5157	7.50779	7.58496	7.90087	7.62205
ENSMUSG00000026283.13	-0.276153	4.75237	3.18732	0.0790291	0.999779	Ing5	6.39232	6.30378	6.39232	6.08746	6.30378	6.37504	6.50779	6.75489	6.61471	6.45943	6.2854
ENSMUSG00000004945.15	0.186961	6.46461	3.18639	0.0790721	0.999779	Tmem242	8.10329	8.07146	8.09276	8.12928	8.29921	8.07146	7.97728	8.14975	8.16491	7.8392	7.67243
ENSMUSG00000106379.1	0.972837	1.84207	3.18956	0.0790997	0.999779	Lhfpl3	2.80735	3.80735	3.70044	2.58496	4.70044	3.32193	2.32193	2.58496	2.32193	2.58496	3.58496
ENSMUSG00000026942.13	-0.391522	3.40592	3.18455	0.0791567	0.999779	Traf2	4.85798	4.85798	5.12928	5.08746	5.08746	5.42626	5.35755	4.85798	6.14975	5.12928	5.16993
ENSMUSG00000087006.3	0.348226	4.67656	3.18362	0.0792131	0.999779	Gm13889	6.79442	6.44294	6.76818	6.70044	6.52356	6.74147	7.06609	6.10852	5.88264	6.14975	5.93074
ENSMUSG00000026999.14	0.32802	4.16752	3.18279	0.0792375	0.999779	Nup35	5.75489	5.93074	5.67243	5.75489	6.20945	6.22882	5.90689	5.58496	5.70044	5.75489	4.90689
ENSMUSG00000111080.1	0.258402	4.66219	3.1817	0.0792875	0.999779	Gm20300	6.45943	6.39232	6	6.33985	6.50779	6.42626	6.22882	6.39232	6	5.93074	6.08746
ENSMUSG00000104641.1	0.351162	4.19026	3.18074	0.0793319	0.999779	Gm43290	5.67243	5.12928	5.70044	5.42626	5.64386	5.55459	4.64386	4.9542	5.45943	5.08746	5.49185
ENSMUSG00000021361.7	-0.313886	6.7691	3.20507	0.0793354	0.999779	Tmem14c	8.47978	8.80413	8.57743	8.56605	8.09803	8.19476	8.74147	8.71425	8.65821	8.80413	8.64746
ENSMUSG00000069588.3	-0.928219	1.35004	3.17902	0.0794111	0.999779	Gm11733	2.58496	2.32193	1	3.16993	2	2.32193	3	2.80735	3.90689	3.32193	2
ENSMUSG00000108592.1	-0.796776	1.71798	3.17605	0.0795481	0.999779	Gm38973	3.58496	3.32193	3.58496	3.90689	3	3.32193	4.64386	4.24793	3.90689	4.32193	3.32193
ENSMUSG00000028330.8	-0.202675	6.45018	3.17442	0.0796234	0.999779	Ncbp1	8.20945	8.09803	8.18982	8.28077	8	8.12928	8.5157	8.29462	8.14466	8.47168	8.18982
ENSMUSG00000057134.5	0.284277	4.5559	3.16974	0.0798402	0.999779	Ado	6.59991	6.56986	6.20945	6.83289	6.44294	6	6.32193	6.08746	6.33985	6.06609	6.24793
ENSMUSG00000028125.14	0.482037	3.68607	3.16849	0.0798984	0.999779	Abca4	4.85798	4.58496	4.58496	5.2854	5.55459	4.80735	4.32193	5.20945	4.08746	4.08746	4.75489
ENSMUSG00000029054.8	-0.981026	2.07771	3.17944	0.0799514	0.999779	Gabrd	2.80735	3.45943	2.80735	2.58496	3	2.80735	2.32193	4.32193	3.32193	4.32193	3.45943
ENSMUSG00000029416.17	-0.253923	5.3499	3.16532	0.0800457	0.999779	Slc15a4	6.97728	6.97728	6.42626	7.03342	6.96578	6.72792	6.82018	7.10852	6.98868	7.37504	7
ENSMUSG00000034674.18	0.972454	1.07889	3.16308	0.0801501	0.999779	Tdg	2.58496	3.80735	2	2.58496	3.90689	2.58496	1.58496	2.32193	1	2.58496	2.80735
ENSMUSG00000056268.15	0.225018	4.9313	3.16244	0.0801797	0.999779	Dennd1b	6.62936	6.83289	6.87036	6.79442	6.93074	6.94251	6.6865	6.47573	6.79442	6.64386	6.61471
ENSMUSG00000045795.10	-0.441986	3.77431	3.162	0.0802005	0.999779	Whamm	4.9542	5.20945	5.32193	5.24793	5.24793	5.12928	5.35755	5.52356	5.35755	5.64386	5.70044
ENSMUSG00000046793.8	0.66359	2.09596	3.16196	0.080202	0.999779	Gpr61	3.70044	2.58496	3.70044	3.80735	3.90689	4.32193	3.16993	3	3.80735	2.32193	3.45943
ENSMUSG00000049230.8	-0.933428	1.25863	3.16179	0.0802099	0.999779	Gm9833	2.80735	2.32193	2.80735	4.08746	1.58496	2.80735	3.58496	4.08746	3.45943	3.32193	3.45943
ENSMUSG00000028455.15	-0.417942	5.0418	3.18126	0.080548	0.999779	Stoml2	6.74147	6.6865	6.80735	6.78136	6	7.03342	7.47573	6.93074	6.56986	7.2854	6.88264
ENSMUSG00000032998.16	-0.241294	5.00015	3.15358	0.080594	0.999779	Foxj3	6.93074	6.83289	6.64386	7	6.62936	6.74147	7.17991	7.27612	7.10852	6.83289	6.70044
ENSMUSG00000002006.12	-0.265002	5.06788	3.14992	0.0807658	0.999779	Pdzd4	7.01123	7.18982	6.76818	6.74147	6.40939	6.83289	6.89482	6.76818	6.94251	7.04439	7.35755
ENSMUSG00000036986.16	0.241957	4.37484	3.14985	0.080769	0.999779	Pml	6.26679	6.02237	6.16993	6	6.12928	6.18982	6.16993	5.75489	5.9542	5.72792	5.75489
ENSMUSG00000092300.7	-0.722422	1.63611	3.14805	0.0808539	0.999779	Cdk3-ps	1.58496	3.32193	2.58496	3.80735	3	3.32193	3.16993	4.32193	3.58496	3.58496	3.80735
ENSMUSG00000019891.15	-0.315969	4.17079	3.14755	0.0808772	0.999779	Dcbld1	6.33985	6.26679	5.45943	6.16993	5.88264	6.12928	6.40939	6.53916	5.93074	6.22882	6.39232
ENSMUSG00000024018.18	0.270365	4.96847	3.14539	0.080979	0.999779	Ccdc167	6.45943	7.02237	6.72792	6.75489	6.53916	6.76818	6.37504	6.20945	6.52356	6.56986	6.65821
ENSMUSG00000068923.14	0.193736	6.72633	3.14248	0.0811164	0.999779	Syt11	8.54689	8.62936	8.53528	8.52356	8.85798	8.59991	8.24793	8.39232	8.51964	8.47168	8.45533
ENSMUSG00000022756.17	-0.263312	6.3219	3.1417	0.0813467	0.999779	Slc7a4	8.06609	8.14975	8.08746	8.11374	8.01681	8.09803	8.53528	8.33985	8.3966	8.36632	8.11374
ENSMUSG00000090066.2	0.920857	1.7399	3.13653	0.0813977	0.999779	1110002E22Rik	3.58496	2.32193	2	1.58496	2.80735	3.32193	1	2	3	0	2.58496
ENSMUSG00000044628.4	0.240628	5.44843	3.13495	0.0814724	0.999779	Rnf208	7.04439	7.42626	7.05528	7.10852	7.39232	7.47573	7.04439	6.59991	6.94251	7.15987	7.15987
ENSMUSG00000040128.9	0.399682	4.67785	3.13686	0.0815758	0.999779	Pnrc1	5.61471	5.97728	6.04439	5.80735	6.9542	6.08746	5.45943	5.93074	6.24793	5.39232	5.42626
ENSMUSG00000032443.16	-0.900362	1.21587	3.132	0.0816127	0.999779	Zcwpw2	2.58496	2	2.58496	2.80735	1	3.32193	2.80735	3.58496	2.80735	2.80735	3.70044
ENSMUSG00000027457.15	-0.207289	6.14566	3.13128	0.0816469	0.999779	Snph	7.56986	7.64386	7.49185	7.57743	7.48382	7.75489	7.87036	7.53138	8.02237	7.76155	7.67243
ENSMUSG00000105107.1	0.787187	1.54392	3.13004	0.0817058	0.999779	Gm43412	3.80735	3.70044	3.45943	3.58496	3.45943	3.70044	3	3	2.58496	3.16993	3.16993
ENSMUSG00000097561.1	0.740191	1.76329	3.1277	0.0818174	0.999779	4632411P08Rik	3.16993	3.45943	2.32193	3.58496	4.16993	3.16993	2.80735	2.32193	3.32193	3	2
ENSMUSG00000019888.16	0.387619	4.06626	3.1273	0.0818362	0.999779	Mgat4c	5.20945	5.24793	5.61471	5.32193	5.70044	5	4.9542	4.64386	5.35755	5.12928	5.20945
ENSMUSG00000015568.16	0.234597	6.00468	3.12702	0.0818499	0.999779	Lpl	8.06609	7.86419	7.85798	7.76155	8.00562	8.19476	7.93074	7.59246	7.49185	7.59991	7.56986
ENSMUSG00000035964.8	0.222201	6.98242	3.12591	0.0819028	0.999779	Tmem59l	7.64386	7.56986	7.7211	8.02791	8.19967	8.14466	7.76818	7.33092	7.73471	7.77479	7.70736
ENSMUSG00000010066.15	0.240773	6.38023	3.12349	0.0820182	0.999779	Cacna2d2	8.3966	8.41363	7.98868	8.18982	8.08746	8.23362	8.03892	8.224	7.92481	7.78136	7.91289
ENSMUSG00000052911.9	-0.235734	5.74575	3.12213	0.0820833	0.999779	Lamb2	8.3443	7.96	8.17493	7.94251	7.88874	7.74819	8.03342	8.73471	8.08215	7.94251	8.21917
ENSMUSG00000022451.12	0.356558	4.79488	3.12078	0.0823186	0.999779	Twf1	6.56986	6.75489	6.39232	6.50779	6.93074	6.53916	6.14975	6.2854	6.33985	6.37504	6.14975
ENSMUSG00000031971.15	-0.548501	2.34804	3.11704	0.082327	0.999779	Ccsap	4.24793	4.08746	3.70044	4.32193	4.32193	4.16993	5.04439	4.39232	4.45943	4	4.70044
ENSMUSG00000018451.6	0.242224	6.86639	3.11473	0.0824379	0.999779	6330403K07Rik	8.12928	8.57365	8.3837	8.54303	8.87344	8.59619	8.24317	8.11894	8.40088	8.43879	8.31741
ENSMUSG00000033379.13	-0.226652	8.19754	3.11326	0.0825281	0.999779	Atp6v0b	9.65821	10	9.81378	9.40727	9.5157	9.46557	10	9.36632	9.84235	9.77149	9.96867
ENSMUSG00000045934.15	-0.416922	3.59392	3.11182	0.0825784	0.999779	Mtmr11	4.80735	4.80735	5.2854	5.04439	4.08746	4.90689	5.04439	5.64386	4.80735	5.45943	4.90689
ENSMUSG00000032096.16	0.209321	6.80456	3.11006	0.082663	0.999779	Arcn1	8.18488	8.64024	8.42206	8.55459	8.50383	8.42626	8.14975	8.03892	8.45121	8.12412	8.45121
ENSMUSG00000060244.1	0.250869	4.96858	3.10671	0.0828248	0.999779	Alyref2	6.35755	6.04439	6.61471	6.74147	6.37504	6.97728	6.22882	6.6865	6.16993	6.22882	6.18982
ENSMUSG00000022378.14	0.281402	6.78043	3.11694	0.0830501	0.999779	Fam49b	8.60733	8.57743	8.31288	8.5812	8.09803	8.75154	8.5812	8.29921	7.71425	8.49985	7.9542
ENSMUSG00000025531.14	0.236598	5.34843	3.10155	0.0830746	0.999779	Chm	7.15987	7.17991	7.35755	7.18982	7.21917	6.83289	7.02237	6.65821	7	6.96578	7.01123
ENSMUSG00000024422.14	-0.285632	4.32901	3.10142	0.0830809	0.999779	Dhx16	5.93074	6.10852	5.58496	6.06609	5.42626	6.12928	6.33985	6.10852	6.10852	6.10852	5.93074
ENSMUSG00000037664.13	-0.346596	5.23485	3.11671	0.0832054	0.999779	Cdkn1c	8.40514	8.224	8.07682	7.7879	7.74147	7.82655	8.26209	8.48784	7.98299	8.08215	8.41363
ENSMUSG00000031837.14	-0.223234	5.44886	3.09753	0.0832694	0.999779	Necab2	7.12928	7.22882	7.05528	6.91886	7.08746	6.97728	7.18982	7.01123	6.9542	7.37504	7.48382
ENSMUSG00000002325.15	0.240674	5.90143	3.0923	0.0835243	0.999779	Irf9	7.70736	7.76818	7.60733	7.7211	7.40088	8.40514	7.70736	7.2384	7.40939	7.63662	7.74819
ENSMUSG00000022488.9	-0.261255	4.69931	3.09219	0.0835293	0.999779	Nckap1l	5.80735	5.80735	5.55459	6.14975	5.64386	5.67243	5.72792	6.12928	6.2854	5.75489	6.2854
ENSMUSG00000046152.16	-0.46344	3.57917	3.09014	0.0836294	0.999779	Fut10	5.08746	4.58496	4.9542	5.04439	4.52356	5.04439	4.85798	5.90689	5.2854	5.20945	5.12928
ENSMUSG00000019088.13	-0.857088	1.36841	3.09011	0.0836309	0.999779	Dnase1l1	1	3.45943	2	2.58496	2.32193	2.32193	2.58496	3.45943	3	3	3
ENSMUSG00000021364.16	-0.584277	3.55662	3.11414	0.0836357	0.999779	Elovl2	6	4.45943	5.32193	5.70044	4.32193	5.78136	6.06609	6.06609	5.58496	5.83289	6.08746
ENSMUSG00000042032.13	0.292897	5.10863	3.08633	0.0838157	0.999779	Mat2b	6.91886	6.87036	6.9542	6.74147	7.34873	6.70044	6.83289	6.71425	6.14975	6.90689	6.65821
ENSMUSG00000097814.5	0.850241	1.74419	3.0853	0.0838661	0.999779	Panct2	3.32193	2.80735	3.80735	3.58496	3.58496	3.32193	2	1	3.32193	3.58496	2.80735
ENSMUSG00000056222.15	0.390921	3.88569	3.08306	0.0839759	0.999779	Spock1	6.52356	6.44294	6.12928	6.37504	6.52356	6.18982	6.04439	6.06609	5.88264	6.06609	6.14975
ENSMUSG00000046402.10	-0.242566	5.60038	3.08203	0.0840268	0.999779	Rbp1	7.91886	7.56986	7.8009	7.65821	7.81378	7.54689	7.83289	8.42626	7.47573	7.60733	7.92481
ENSMUSG00000037321.17	0.571225	4.26269	3.11812	0.084035	0.999779	Tap1	5.72792	5.67243	5.52356	5.61471	6.26679	7.69349	5.39232	6.18982	5.85798	6.12928	5.35755
ENSMUSG00000032294.17	-0.190474	7.89175	3.08137	0.0840588	0.999779	Pkm	9.5411	9.71768	9.49785	9.50184	9.70736	9.35315	9.6987	9.47978	9.77149	9.7039	9.67066
ENSMUSG00000050910.5	-0.395709	4.82521	3.08778	0.0842013	0.999779	Cdr2l	5.83289	5.85798	6.26679	5.88264	5.97728	5.80735	6.30378	5.85798	6.30378	6.42626	6.30378
ENSMUSG00000030247.9	-0.631491	2.47144	3.07817	0.0842165	0.999779	Kcnj8	4.39232	4.70044	4.52356	2.32193	3.70044	3.90689	3.80735	5.55459	4.45943	4.08746	4.70044
ENSMUSG00000027938.11	0.744381	2.12254	3.07725	0.0842616	0.999779	Creb3l4	4.75489	2.58496	3.70044	4.16993	3.32193	4	3.32193	2.80735	2.58496	3.80735	3.16993
ENSMUSG00000115441.1	-0.508259	2.49855	3.07402	0.0844207	0.999779	Gm34759	2.80735	4	3.45943	3.70044	3	3.32193	4	3.32193	4	4.16993	3.45943
ENSMUSG00000024145.6	0.33076	3.94549	3.0707	0.0845848	0.999779	Pigf	5.32193	5.52356	6	5.78136	5.72792	5.90689	5.42626	5.12928	5.49185	5.49185	5.35755
ENSMUSG00000039206.13	-0.352328	3.8997	3.06683	0.0847763	0.999779	Daglb	5.12928	4.90689	5.52356	5.55459	5.49185	4.75489	5.20945	5.85798	5.83289	5.72792	4.80735
ENSMUSG00000055817.18	-0.261002	4.80307	3.06677	0.0847795	0.999779	Mta3	6.50779	6.61471	6.18982	6.42626	6.72792	6.20945	6.71425	6.39232	6.53916	6.89482	6.62936
ENSMUSG00000034818.16	0.490923	2.99606	3.0648	0.0848769	0.999779	Celf5	6.04439	5.85798	5.45943	5.55459	5.52356	4.90689	4.85798	5	5.12928	5.04439	5.32193
ENSMUSG00000046010.7	-0.292785	4.69822	3.06302	0.0849656	0.999779	Zfp830	6.45943	6.33985	6.50779	6.39232	6.12928	6.22882	6.53916	6.39232	6.58496	6.79442	6.59991
ENSMUSG00000031485.15	0.244992	5.26597	3.06289	0.0849719	0.999779	Plpbp	6.65821	6.90689	6.98868	6.65821	7.3837	6.6865	6.56986	6.12928	6.98868	6.59991	6.75489
ENSMUSG00000106499.1	-0.719071	1.81288	3.05919	0.0851562	0.999779	Gm9403	3.32193	3.16993	3.45943	2.58496	2.80735	3.32193	3.58496	3.80735	4.32193	3	4.24793
ENSMUSG00000068740.13	-0.329298	4.33845	3.05687	0.0852719	0.999779	Celsr2	6.44294	6.49185	6.14975	6.02237	5.83289	5.88264	6.45943	6.22882	6.42626	6.20945	6.47573
ENSMUSG00000032120.11	0.231689	6.60584	3.05576	0.0853273	0.999779	C2cd2l	8.30834	7.83289	7.8009	8.33539	8.07682	8.54303	8.06609	7.7211	7.85798	8.01123	8.0607
ENSMUSG00000017499.15	-0.674503	2.67682	3.06415	0.0853985	0.999779	Cdc6	4.90689	4.58496	5	4.58496	3.90689	4.39232	5.12928	5.24793	4.9542	5.35755	4.90689
ENSMUSG00000008200.14	-0.199	5.77665	3.05113	0.0855587	0.999779	Fnbp4	7.54689	7.55459	7.72792	7.5157	7.80735	7.62205	7.93074	7.7211	7.87036	7.63662	7.78136
ENSMUSG00000072825.11	0.168189	7.50161	3.04969	0.0856307	0.999779	Cep170b	8.87958	9.13699	9.02237	9.12412	8.83605	9.14975	8.97728	8.72451	8.8857	8.93074	8.81057
ENSMUSG00000036339.18	0.278246	4.73564	3.04763	0.0857344	0.999779	Tmem260	6.64386	6.44294	6.44294	6.61471	6.87036	6.64386	6.50779	6.62936	6.32193	6.45943	5.78136
ENSMUSG00000027288.16	-0.186949	6.8203	3.04604	0.0858143	0.999779	Zfp106	8.45121	8.29921	8.48784	8.41785	8.44708	8.19476	8.46761	8.42626	8.65105	8.46761	8.67948
ENSMUSG00000028634.17	0.197785	5.99298	3.0443	0.0859014	0.999779	Hivep3	7.70044	7.9542	8.07146	7.74147	7.80735	7.97728	7.62936	7.65821	7.45943	7.9542	7.61471
ENSMUSG00000024457.16	-0.274868	5.07735	3.04378	0.0859276	0.999779	Trim26	6.47573	6.6865	6.89482	6.71425	6.71425	6.56986	6.44294	6.82018	7.33985	7.13955	6.47573
ENSMUSG00000024049.15	0.537509	3.13792	3.04212	0.0860992	0.999779	Myom1	5.16993	4.85798	6.56986	5.32193	3.80735	4.58496	4.70044	4.9542	5.08746	4.90689	4.64386
ENSMUSG00000042396.10	0.271917	4.73674	3.03872	0.0861828	0.999779	Rbm7	6.45943	6.47573	6.62936	6.39232	6.75489	6.35755	5.85798	6.44294	6.55459	6.08746	6.08746
ENSMUSG00000015882.17	0.362425	4.91527	3.04581	0.0863013	0.999779	Lcorl	6.56986	6.71425	6.76818	6.87036	7.27612	7.01123	6.76818	6.72792	6.32193	6.22882	6.44294
ENSMUSG00000007021.5	1.11383	0.921284	3.03592	0.0863241	0.999779	Syngr3	3.32193	2.32193	2	2.80735	3.16993	2.58496	2.58496	2	1.58496	0	2.32193
ENSMUSG00000010936.11	0.442257	2.79494	3.0349	0.0863757	0.999779	Vac14	5.24793	4.75489	5.45943	4.85798	4.64386	4.58496	4.32193	4.45943	4.9542	4.58496	4.32193
ENSMUSG00000081512.1	-2.37051	1.2263	3.04307	0.0863847	0.999779	Gm15821	0	0	0	0	0	0	1	0	1	1	0
ENSMUSG00000105528.1	1.02402	1.30192	3.0349	0.0864288	0.999779	Gm43519	4.32193	4	2	2.58496	3	3.58496	2.58496	2.58496	3	2.32193	2.80735
ENSMUSG00000097274.2	0.763214	1.32483	3.03357	0.0864434	0.999779	Gm47512	2	3.16993	4	2.80735	2.80735	3.45943	2	3.16993	2.32193	2.58496	2.80735
ENSMUSG00000037570.16	-0.712834	1.936	3.03315	0.0864643	0.999779	Mcrs1	2.80735	4.08746	4.39232	3.32193	3.58496	3	4.9542	3.90689	4.08746	3.90689	4
ENSMUSG00000061462.17	0.744608	2.18571	3.03273	0.0864858	0.999779	Obscn	3.70044	4.75489	4	2.58496	4.58496	3	3.70044	3	3.58496	3.45943	2.58496
ENSMUSG00000079056.12	0.312531	5.55641	3.03706	0.0865836	0.999779	Kcnip3	7.2854	7.22882	7.47573	7.16993	7.33092	7.13955	7.40939	6.61471	7.27612	6.47573	6.9542
ENSMUSG00000025532.13	-0.4509	2.91868	3.03064	0.0865918	0.999779	Crcp	4.58496	4.64386	4.64386	4.16993	3.90689	4.58496	5.12928	4.52356	4.39232	4.85798	5
ENSMUSG00000007850.16	-0.25033	5.03602	3.02568	0.086844	0.999779	Hnrnph1	6.6865	6.84549	6.76818	6.90689	6.87036	6.64386	7.16993	7.14975	6.94251	6.70044	7.07682
ENSMUSG00000040631.8	-0.37487	3.54245	3.02321	0.08697	0.999779	Dok4	5.90689	6.16993	5.88264	5.32193	4.64386	6.08746	6.10852	6.40939	6	5.88264	6
ENSMUSG00000038170.15	0.233862	7.12884	3.02036	0.0871155	0.999779	Pde4dip	8.14466	8.26209	8.26679	8.5157	8.9571	8.3443	8.12928	8.18982	8.34873	8.40088	7.93664
ENSMUSG00000031995.9	-0.330975	4.69205	3.02002	0.0871325	0.999779	St14	6.52356	6.33985	6.35755	6.30378	5.83289	6.06609	6.70044	6.55459	6.40939	6.84549	6.33985
ENSMUSG00000060530.2	0.317502	4.42671	3.01623	0.0873264	0.999779	A930017M01Rik	5.70044	5.45943	5.42626	5.83289	5.78136	5.78136	5.39232	5.52356	5.2854	5.61471	5.20945
ENSMUSG00000009731.4	-0.745457	1.62118	3.01618	0.0873291	0.999779	Kcnd1	4.08746	2.80735	3.32193	3.58496	3.32193	2.58496	4	3.58496	3.70044	3.80735	4.32193
ENSMUSG00000074272.10	-0.554796	2.22757	3.01517	0.0873808	0.999779	Ceacam1	3.45943	3.80735	3.70044	3.32193	2.58496	2.80735	3.58496	4.08746	4.08746	3.80735	3.90689
ENSMUSG00000042675.15	0.214669	6.92272	3.01425	0.0874281	0.999779	Ypel3	8.29921	8.78136	8.42206	8.57365	8.75489	8.50383	8.21432	8.26209	8.57365	8.37504	8.48382
ENSMUSG00000047907.11	-0.192885	6.89917	3.01223	0.0875318	0.999779	Tshz2	8.74819	8.86728	8.70736	8.79116	8.65821	8.7039	8.91588	8.84862	9.07414	8.85798	8.97728
ENSMUSG00000037190.12	-0.42281	3.25459	3.00993	0.0876498	0.999779	Cyb561d2	4.85798	4.70044	4.52356	4.39232	4.70044	4.45943	4.75489	4.80735	4.9542	5.2854	5.08746
ENSMUSG00000053134.13	-0.259828	4.79894	3.00975	0.0876594	0.999779	Supt7l	6.75489	6.65821	6.78136	6.64386	6.37504	6.44294	6.6865	6.87036	7.19967	6.76818	6.76818
ENSMUSG00000091144.2	0.812191	1.11075	3.00717	0.0877921	0.999779	Phf11c	3.70044	3	3.45943	2.58496	3	2	1.58496	2.32193	3	2.58496	2
ENSMUSG00000022554.7	-0.336648	3.55914	3.0052	0.0878936	0.999779	Hgh1	5.16993	4.75489	5.42626	4.75489	4.9542	5.39232	5.58496	5.35755	5.24793	4.9542	5.42626
ENSMUSG00000056383.10	0.217665	5.06463	3.00304	0.0880051	0.999779	AI987944	6.6865	6.45943	6.67243	6.74147	6.67243	6.91886	6.58496	6.08746	6.47573	6.71425	6.52356
ENSMUSG00000109353.1	-1.03468	1.14599	3.00288	0.0880133	0.999779	Gm45183	1.58496	2.58496	1	2.58496	2.80735	2.58496	2.58496	3.70044	3	3.45943	3.16993
ENSMUSG00000104166.1	0.862437	0.946914	3.00264	0.0880257	0.999779	Gm38247	3.32193	2.58496	2.32193	3.16993	3.32193	4.32193	3.32193	3.16993	1	1.58496	2.80735
ENSMUSG00000085936.7	-0.454284	2.72766	3.00247	0.0880346	0.999779	2610307P16Rik	4.39232	4.32193	4.32193	4.39232	3.90689	4	4.39232	4.39232	4.70044	4.52356	5.04439
ENSMUSG00000066964.2	-0.517777	2.31855	3.00245	0.0880355	0.999779	Tmem211	3.45943	4.39232	4	3.70044	3.58496	3.32193	4.70044	3.80735	4.58496	4.24793	4
ENSMUSG00000039062.15	-0.74201	1.74621	3.00184	0.0880672	0.999779	Anpep	3.16993	2.80735	3.58496	3.16993	3.90689	2.58496	3.58496	4.90689	3.58496	2.80735	3.16993
ENSMUSG00000047246.7	-0.304831	4.70661	3.00045	0.0881392	0.999779	Hist1h2be	4.85798	5.58496	4.85798	5.04439	5.72792	5.24793	5.45943	4.90689	5.85798	5.67243	5.55459
ENSMUSG00000059669.8	0.564702	2.85467	3.00043	0.0881403	0.999779	Taf1b	4.70044	3.58496	5	4.45943	4	4.32193	3.70044	3.70044	4.39232	3.80735	3.70044
ENSMUSG00000037434.7	-0.285325	4.48713	2.99786	0.0882734	0.999779	Slc30a1	6.06609	6.26679	5.88264	6.20945	6.06609	5.80735	5.97728	6.30378	6.49185	6.50779	6.22882
ENSMUSG00000033792.12	-0.208089	6.73877	2.9956	0.0883907	0.999779	Atp7a	8.37938	8.28077	8.36194	8.47978	8.48784	8.5157	8.61839	8.69	8.41363	8.64746	8.54689
ENSMUSG00000062397.8	-0.170081	6.99489	2.99101	0.0886294	0.999779	Zfp706	8.72451	9.03617	9.00562	8.80413	8.68299	8.84549	8.87344	8.91588	8.93664	9.13955	9.09011
ENSMUSG00000047394.8	-0.751185	1.54418	2.98937	0.088715	0.999779	Odf3b	3	3.80735	1.58496	3.45943	3	3	3.58496	3.70044	4.08746	3.58496	3.45943
ENSMUSG00000021281.15	0.232915	5.4879	2.98865	0.0887525	0.999779	Tnfaip2	7.85798	7.65105	7.83289	7.64386	7.83289	7.96	7.46761	7.74147	7.35755	7.62205	7.49985
ENSMUSG00000027715.9	-0.425184	3.43222	2.98863	0.0887536	0.999779	Ccna2	5.58496	5.78136	5.61471	5.55459	5.75489	5.42626	6.12928	6.02237	5.93074	5.90689	5.72792
ENSMUSG00000105161.1	0.543101	3.095	2.98594	0.0888939	0.999779	Gm42595	4.75489	5.32193	4.70044	4.75489	5.16993	5.12928	5	4.39232	4.32193	4.75489	4.08746
ENSMUSG00000103041.1	-0.353279	3.51861	2.98554	0.0889148	0.999779	Gm37305	5.45943	5.08746	5.12928	5.32193	5.16993	5.04439	5.61471	5.67243	4.9542	5.49185	5.32193
ENSMUSG00000006463.13	-0.615509	2.40897	2.98496	0.0889452	0.999779	Zdhhc24	3.32193	4.16993	3.70044	3.58496	3.32193	3.58496	4.45943	3.70044	4.52356	3.90689	3.70044
ENSMUSG00000050071.8	0.216285	7.32763	2.98334	0.0890296	0.999779	Bex1	8.90087	8.87652	8.87652	8.97728	9.31967	9.0607	8.71768	8.71425	8.84235	8.96578	8.64024
ENSMUSG00000070319.6	-0.208168	6.95193	2.98301	0.0890472	0.999779	Eif3g	8.7211	8.85798	8.80735	8.71081	8.65105	8.58496	8.88874	8.65464	9.17742	8.79766	8.90989
ENSMUSG00000006301.17	-0.302953	5.50317	2.98475	0.0891525	0.999779	Tmbim1	7.05528	6.70044	7	6.78136	6.91886	6.71425	6.78136	7.53916	7.03342	7.16993	7.17991
ENSMUSG00000039904.9	-0.86047	1.05949	2.97929	0.089242	0.999779	Gpr37	3.58496	3	2.80735	3.32193	3	2.32193	3.32193	3.45943	4.24793	4.08746	3.45943
ENSMUSG00000027673.12	-0.206603	7.27883	2.9788	0.0892678	0.999779	Ndufb5	8.90388	8.95128	8.9542	8.90989	8.62936	8.91289	8.96	8.96867	9.10852	9.03342	9.10329
ENSMUSG00000086047.1	1.00409	1.14026	2.97771	0.0893249	0.999779	9530046B11Rik	3	3.32193	3.80735	3	3.16993	3	3.45943	2.80735	1	1.58496	2.80735
ENSMUSG00000028737.15	-0.231204	5.37075	2.97708	0.0893582	0.999779	Aldh4a1	6.24793	6.47573	6.74147	6.74147	6.62936	6.70044	6.62936	6.71425	7.01123	6.9542	6.85798
ENSMUSG00000081771.1	1.35821	0.952858	2.97535	0.089449	0.999779	Gm15381	1	2.58496	3.32193	2.32193	2.32193	2.80735	1	2.32193	2.32193	0	2
ENSMUSG00000035506.16	-1.22571	0.90519	2.97522	0.089456	0.999779	Slc12a8	0	0	1.58496	2.32193	1.58496	1	2.32193	1	2.32193	1.58496	3
ENSMUSG00000110185.2	0.276179	4.99819	2.96912	0.0897777	0.999779	Igip	6.32193	6.08746	5.75489	6.10852	6.67243	6.37504	6	6.06609	6.08746	6.18982	5.9542
ENSMUSG00000027522.15	-0.184687	7.05408	2.96616	0.089934	0.999779	Stx16	8.03892	8.2384	8.14466	8.16993	8.37069	8.01681	8.18488	8.09276	8.5812	8.2384	8.51175
ENSMUSG00000085704.1	0.288	4.58919	2.9661	0.0899371	0.999779	4921531C22Rik	6.62936	5.90689	6.44294	6.18982	6.24793	6.12928	6.06609	5.58496	6.24793	5.88264	6.16993
ENSMUSG00000023018.5	-0.352173	4.56082	2.96825	0.0899436	0.999779	Smarcd1	6.56986	6.6865	6.6865	6.53916	6.10852	5.90689	6.97728	6.79442	6.30378	6.67243	6.55459
ENSMUSG00000022913.16	-0.392222	3.3926	2.96564	0.0899615	0.999779	Psmg1	4.90689	5.16993	4.85798	4.80735	5.16993	5.12928	5.24793	5.08746	5.24793	5.61471	5.55459
ENSMUSG00000021258.10	-0.249666	5.87989	2.96481	0.0900057	0.999779	Ccnk	7.41785	7.50779	7.07682	7.06609	7.56986	7.17991	7.67243	7.2854	7.73471	7.35755	7.49985
ENSMUSG00000026024.14	-0.451477	3.4355	2.96462	0.0900155	0.999779	Als2	4.16993	5.2854	4.32193	5.32193	4.75489	4.75489	5	5.52356	5.64386	4.58496	5.32193
ENSMUSG00000069744.7	-0.200114	7.58057	2.96396	0.0900503	0.999779	Psmb3	9.48784	9.36632	9.54303	9.42206	9.29462	9.33762	9.79604	9.38154	9.34651	9.59619	9.40514
ENSMUSG00000048429.10	0.261827	4.76102	2.96124	0.0901951	0.999779	Timm29	6.56986	6.35755	5.93074	6.53916	6.83289	6.50779	6.52356	6.06609	6.20945	6.12928	6.2854
ENSMUSG00000060882.5	0.291698	5.23755	2.96039	0.0902401	0.999779	Kcnd2	7.16993	7.02237	7.07682	6.93074	6.91886	7.20945	6.39232	6.61471	6.87036	6.80735	7.08746
ENSMUSG00000028962.14	-0.239164	5.08276	2.95833	0.0903496	0.999779	Slc4a2	7.07682	6.91886	7.10852	6.64386	6.67243	6.82018	7.20945	6.89482	7.02237	7.12928	7.20945
ENSMUSG00000020737.12	-0.315563	4.47013	2.95643	0.090451	0.999779	Jpt1	6.37504	6.88264	6.74147	6.39232	6.49185	5.72792	6.58496	6.45943	6.64386	6.89482	6.88264
ENSMUSG00000004069.17	-0.382697	4.06995	2.95513	0.0905199	0.999779	Dnaja3	4.80735	5.45943	5.49185	4.80735	5.55459	4.64386	4.9542	5.52356	5.58496	5.52356	5.61471
ENSMUSG00000085620.2	0.900803	1.22497	2.95478	0.0905384	0.999779	G630018N14Rik	3.58496	2.58496	2.80735	2.80735	2.80735	3.16993	0	3	2.58496	2.58496	2
ENSMUSG00000038500.15	-0.379215	4.32525	2.9541	0.0906055	0.999779	Prr3	6.18982	5.75489	5.9542	6.02237	5.20945	6	6.33985	6.16993	6.18982	6.20945	6.32193
ENSMUSG00000024081.9	-0.234295	5.9329	2.94941	0.0908254	0.999779	Cebpz	7.55459	7.65821	7.47573	7.59991	7.65821	7.49185	7.50779	7.73471	7.97154	7.70736	7.82655
ENSMUSG00000025968.16	0.17233	6.47108	2.94894	0.0908504	0.999779	Ndufs1	8.07146	8.31741	8.27146	8.36194	8.53138	8.34873	8.30378	8.08746	7.98299	8.25739	8.16491
ENSMUSG00000025386.2	-1.16839	1.05651	2.9636	0.0908791	0.999779	Pde6g	2.80735	3	1	3.58496	4.08746	2	1	4.70044	1	2	5.52356
ENSMUSG00000018819.10	-0.464641	2.82939	2.94725	0.0909414	0.999779	Lsp1	4.85798	4.85798	4.85798	4.9542	4.32193	3.90689	4.80735	5.61471	4.64386	5	5.04439
ENSMUSG00000038379.15	-0.491357	3.20355	2.94773	0.0909951	0.999779	Ttk	5.88264	5.83289	5.58496	5.55459	4.75489	5.08746	5.80735	5.67243	5.85798	5.88264	5.83289
ENSMUSG00000021420.13	-0.285874	5.73626	2.95044	0.0910273	0.999779	Fars2	7.59991	7.54689	7.31288	7.20945	7.5157	7.13955	7.49185	7.70736	7.76818	7.77479	7.64386
ENSMUSG00000104164.1	0.418254	3.13651	2.94478	0.0910735	0.999779	Gm38248	5.35755	5.32193	5.12928	5.42626	5.12928	5.70044	5.04439	4.75489	5.24793	5.16993	4.64386
ENSMUSG00000035778.17	0.682203	1.901	2.9435	0.0911425	0.999779	Ggta1	4.08746	3.70044	4.45943	4	2.80735	3.45943	3.16993	3.70044	3	2.80735	3.58496
ENSMUSG00000026239.14	0.434643	3.55203	2.94261	0.0911905	0.999779	Pde6d	4.70044	5.16993	5.61471	5.55459	5.61471	4.32193	3.80735	4.85798	5	4.70044	4.90689
ENSMUSG00000033365.14	-0.299168	4.80576	2.94238	0.0912027	0.999779	Ipo13	7.14975	6.96578	7.01123	6.80735	6.61471	6.61471	7.10852	6.67243	7.08746	7.2854	7.24793
ENSMUSG00000043419.11	-0.426012	3.20428	2.94211	0.0912172	0.999779	Rnf227	5.45943	5.08746	4.9542	4.90689	5.32193	4.24793	5.83289	4.75489	5.58496	5.32193	5.32193
ENSMUSG00000029635.15	-0.390033	3.64015	2.94149	0.0912506	0.999779	Cdk8	5.20945	4.85798	5.45943	5.42626	5.08746	4.90689	5.70044	5.49185	5.32193	5	5.67243
ENSMUSG00000038828.13	-0.196696	6.32098	2.94116	0.0912681	0.999779	Tmem214	7.49185	7.79442	7.8392	7.8392	7.98299	7.93074	7.9542	7.71425	8.40939	7.80735	7.93074
ENSMUSG00000032469.12	0.328798	4.08658	2.94104	0.0912746	0.999779	Dbr1	6.18982	6.10852	5.97728	5.67243	5.80735	5.58496	5.64386	5.93074	5.04439	5.83289	5.52356
ENSMUSG00000068798.10	-0.282251	4.45879	2.94088	0.0912831	0.999779	Rap1a	5.9542	5.80735	6.10852	6.14975	5.88264	5.49185	6.14975	6.37504	5.93074	6.16993	6.04439
ENSMUSG00000027316.15	-0.531137	3.02581	2.9425	0.0913157	0.999779	Gfra4	4.80735	5.64386	5.64386	4.75489	4.75489	5.39232	5.64386	5.88264	5.64386	5.04439	5.67243
ENSMUSG00000058833.11	-0.319411	6.67429	2.9633	0.091459	0.999779	Rex1bd	8.35755	8.81057	8.61839	8.37069	7.73471	8.34873	8.69	8.61102	8.5812	8.71768	8.62205
ENSMUSG00000079562.7	-0.199779	5.91853	2.93628	0.0915313	0.999779	Maea	7.40939	7.77479	7.47573	7.67243	7.48382	7.47573	7.87652	7.64386	7.65821	7.8392	7.66534
ENSMUSG00000042298.18	0.192476	6.78493	2.93534	0.0915818	0.999779	Ttc19	8.64024	8.64386	8.69349	8.49185	8.56986	8.76155	8.67948	8.36194	8.36632	8.47573	8.34873
ENSMUSG00000109853.1	-0.735638	2.08522	2.93488	0.0916068	0.999779	Gm33045	2.58496	2	3.32193	2	2.58496	1.58496	3.45943	1	3.16993	3.32193	2.80735
ENSMUSG00000082361.6	0.939817	1.23621	2.93428	0.0916395	0.999779	Btc	3.58496	3	3.32193	3.45943	3.16993	4.24793	3.58496	2.32193	3.45943	1.58496	2
ENSMUSG00000051007.15	0.333419	4.65769	2.93226	0.0917483	0.999779	Gatd1	5.75489	6.40939	6.10852	6.02237	6.75489	5.83289	5.85798	5.2854	6.32193	6.12928	5.39232
ENSMUSG00000022119.15	-0.211897	6.53924	2.93179	0.0917737	0.999779	Rbm26	8.51964	8.56986	8.47978	8.42626	8.24317	8.3443	8.36194	8.47978	8.61102	8.70044	8.81698
ENSMUSG00000053916.4	0.716257	1.61826	2.93101	0.0918159	0.999779	Nanp	4	3.16993	2.58496	3.32193	3.90689	3.32193	3	2.32193	2.80735	3.16993	2.80735
ENSMUSG00000020949.9	0.197423	6.69178	2.92849	0.0919525	0.999779	Fkbp3	8.73132	8.72792	8.60363	8.75154	8.94251	8.71081	8.55842	8.48382	8.48382	8.50779	8.5812
ENSMUSG00000054836.12	-0.416079	3.26774	2.92689	0.0920398	0.999779	Elp6	4.70044	5.2854	5.08746	4.16993	4.85798	4.9542	5.08746	5.49185	5.24793	5.42626	4.85798
ENSMUSG00000034040.16	0.399036	3.49	2.92255	0.0922754	0.999779	Galnt17	5.24793	5.2854	5.64386	5.72792	5.55459	5.75489	5.39232	5.42626	4.90689	5.08746	5.04439
ENSMUSG00000026958.13	0.295974	4.95236	2.91807	0.09252	0.999779	Dpp7	5.85798	6.50779	5.90689	6.39232	6.65821	5.88264	5.72792	5.64386	6.37504	5.97728	6.10852
ENSMUSG00000109336.1	0.214358	6.25396	2.91785	0.0925318	0.999779	Samd4b	7.94251	8.03892	7.78136	8.05528	8.10852	8.224	7.81378	7.97154	7.82018	7.78136	7.65821
ENSMUSG00000015846.14	-0.265272	5.61542	2.91717	0.0925689	0.999779	Rxra	7.73471	7.77479	7.47573	7.46761	7.32193	7.74819	7.74819	8.35315	7.82018	7.65821	7.61471
ENSMUSG00000029096.15	-0.676087	4.07661	2.9559	0.0925721	0.999779	Htra3	6.40939	4.75489	5.97728	6.37504	4.90689	5.42626	5	7.66534	6.12928	5.32193	6.32193
ENSMUSG00000100826.6	-0.285878	4.60562	2.91684	0.0925873	0.999779	Snhg14	6.26679	6.40939	6.04439	5.88264	6.49185	6.26679	6.40939	6.35755	6.50779	6.44294	6.59991
ENSMUSG00000039997.16	0.582874	2.98855	2.9191	0.0926641	0.999779	Ifi203	4.24793	3.70044	4.70044	5.20945	4.80735	6	4	5	3.32193	4.39232	4.85798
ENSMUSG00000035557.9	1.06458	1.00575	2.9142	0.0927314	0.999779	Krt17	3.70044	2.58496	3.16993	3.16993	2.80735	2.58496	2.32193	2.32193	1	2.32193	2.58496
ENSMUSG00000024400.16	0.150896	6.4526	2.90947	0.0929913	0.999779	Wdr33	8.22882	8.41785	8.31288	8.30834	8.37938	8.35755	8.22882	8.12412	8.26679	7.99435	8.29921
ENSMUSG00000025329.3	0.492318	3.15283	2.90841	0.0930494	0.999779	Padi1	4.24793	4.32193	4.45943	4.16993	4.52356	4.24793	4.24793	3.32193	3.45943	4.39232	3.80735
ENSMUSG00000030727.12	0.263002	4.90519	2.90839	0.0930504	0.999779	Rabep2	6.74147	6.9542	7.01123	6.65821	7.40939	6.90689	6.80735	6.78136	6.87036	6.62936	6.45943
ENSMUSG00000074994.5	-0.207446	5.93157	2.90667	0.0931451	0.999779	Qser1	7.88874	7.62205	7.52356	7.64386	7.83289	7.65821	7.73471	8.0607	7.85798	7.71425	8.01123
ENSMUSG00000039782.14	0.512889	3.20391	2.90568	0.0931997	0.999779	Cpeb2	4.32193	4.90689	4.85798	4.70044	5.70044	4	3.80735	4.32193	4.39232	4.32193	4.52356
ENSMUSG00000039530.17	0.197162	7.20416	2.90517	0.0932277	0.999779	Tusc3	9.2738	9.20945	9.04712	9.01402	9.57175	9.26444	8.98014	9.04712	9.14211	9.02791	9.02791
ENSMUSG00000026341.16	0.235234	4.96417	2.90474	0.0932516	0.999779	Actr3	7	7.08746	6.65821	6.85798	6.72792	7.05528	6.64386	6.72792	6.52356	6.85798	6.62936
ENSMUSG00000017781.17	0.171012	6.0436	2.90016	0.0935043	0.999779	Pitpna	8.01681	7.82018	7.70736	7.94837	7.83289	7.80735	7.59246	7.80735	7.74819	7.77479	7.56224
ENSMUSG00000087278.1	-0.473827	3.77421	2.89713	0.0936719	0.999779	A930006I01Rik	3.45943	4.58496	4.32193	4.64386	4	5.2854	5.39232	4.70044	4.85798	4.80735	5.08746
ENSMUSG00000048779.5	-0.564985	2.17413	2.8963	0.0937176	0.999779	P2ry6	3.80735	3.70044	3.70044	3.45943	4.45943	3.90689	4	4.75489	4.75489	3.80735	4.16993
ENSMUSG00000022111.9	0.575693	2.49926	2.89511	0.0937839	0.999779	Uchl3	3.70044	4.45943	5.16993	3.90689	3.70044	3.45943	3.70044	3.80735	3.80735	3.90689	2.32193
ENSMUSG00000039308.6	-0.267678	5.18333	2.89273	0.0939158	0.999779	Ndst2	7.01123	7.08746	7.21917	7.06609	7.01123	6.80735	7.44294	7.25739	6.98868	7.24793	7.26679
ENSMUSG00000019853.6	0.459006	3.10431	2.89272	0.0939164	0.999779	Hebp2	5.32193	5.12928	4.45943	4.85798	4.80735	5.39232	4.16993	4.75489	5	4.75489	4.52356
ENSMUSG00000010392.8	-0.670338	2.10972	2.89166	0.0939753	0.999779	Gosr1	3.45943	3	3.16993	3.45943	3	2.58496	3.16993	4.16993	4.16993	3	3.80735
ENSMUSG00000068154.5	0.421777	4.45073	2.8989	0.0941274	0.999779	Insm1	5.58496	5.88264	6.32193	6.44294	6.40939	6.33985	5.70044	5.58496	6.12928	6.20945	5.12928
ENSMUSG00000021196.14	0.197294	6.23239	2.88722	0.0942225	0.999779	Pfkp	7.9542	7.88874	7.94837	7.64386	8.01681	7.87036	7.91289	7.76818	7.88264	7.64386	7.35755
ENSMUSG00000004394.12	-0.156033	6.53918	2.8869	0.09424	0.999779	Tmed4	7.93074	8.00562	7.97728	7.97154	8.17991	8.19476	8.14466	8.0607	8.224	8.32193	8.07146
ENSMUSG00000106115.1	0.74385	2.07083	2.88538	0.0943249	0.999779	Gm43420	3	4.24793	3.45943	3.58496	4.70044	4	3.80735	2.80735	2.80735	3.16993	3.16993
ENSMUSG00000040563.13	-0.312127	4.60102	2.88423	0.0943894	0.999779	Plppr2	6.33985	6.10852	6.50779	6.2854	5.9542	6.32193	6.75489	6.20945	6.18982	6.42626	6.88264
ENSMUSG00000027514.14	0.743418	2.25255	2.8861	0.0944329	0.999779	Zbp1	3	3.16993	3.58496	3.32193	3.45943	5.70044	3.80735	3	3.70044	3.80735	2.80735
ENSMUSG00000064125.14	-0.356164	3.60512	2.88344	0.0944335	0.999779	Prr36	5.61471	5.85798	5.39232	5.24793	5.75489	5.75489	5.88264	5.88264	5.61471	5.80735	6.10852
ENSMUSG00000023883.13	-0.250279	5.27485	2.87884	0.0946909	0.999779	Phf10	7.15987	7.08746	7.13955	7.08746	6.67243	7.09803	7.40939	7.37504	6.97728	7.47573	7.08746
ENSMUSG00000020431.5	-0.561858	3.06803	2.88364	0.0947039	0.999779	Adcy1	5.32193	4.39232	4.85798	5	4.52356	5.04439	4.70044	5.90689	5.45943	4.75489	4.75489
ENSMUSG00000049659.15	0.189014	6.67928	2.87757	0.0947622	0.999779	Aftph	8.24317	8.29921	8.47168	8.33539	8.41785	8.17493	8.11894	8.19476	8.08215	8.224	8.05528
ENSMUSG00000085837.8	-0.295926	4.48502	2.87287	0.095026	0.999779	Kcnmb4os2	5.20945	5.78136	5.80735	5.72792	5.93074	6.04439	5.97728	6.12928	5.83289	6.08746	5.90689
ENSMUSG00000028221.3	-0.279827	4.43352	2.86949	0.0952166	0.999779	Pip4p2	5.93074	5.90689	6.32193	6.04439	6.08746	6.12928	6.02237	6.47573	6.44294	6.24793	6.39232
ENSMUSG00000022677.15	-0.18122	6.39825	2.8694	0.0952217	0.999779	Fopnl	8.15987	8.30378	8.04439	8.13443	7.97728	8.0607	8.02237	8.24793	8.18982	8.42626	8.3443
ENSMUSG00000026342.10	0.331812	4.07174	2.8657	0.0954308	0.999779	Slc35f5	5.64386	5.80735	5.45943	5.78136	5.93074	6.26679	5.16993	5.61471	5.90689	5.83289	5.20945
ENSMUSG00000055334.4	0.2475	5.12459	2.8619	0.0956457	0.999779	Snupn	6.55459	6.71425	6.56986	6.67243	6.6865	6.87036	6.40939	6.45943	6.87036	6.40939	6.14975
ENSMUSG00000024817.13	0.169767	6.65822	2.85974	0.0957681	0.999779	Uhrf2	8.61102	8.3443	8.61102	8.51175	8.61471	8.53916	8.51175	8.24793	8.26209	8.37938	8.46761
ENSMUSG00000086288.1	-0.7882	1.53314	2.85926	0.0957956	0.999779	Gm15265	1	3.16993	2	2.58496	3.32193	2.80735	4.24793	1.58496	3.80735	3	2.58496
ENSMUSG00000037020.16	-0.633032	1.85917	2.8558	0.0959924	0.999779	Wdr62	4.39232	4.16993	4.16993	3	3.80735	3.58496	4	5.08746	4.39232	4.24793	4.16993
ENSMUSG00000023019.12	0.340456	4.50279	2.8555	0.0960095	0.999779	Gpd1	5.75489	5.64386	5.85798	5.64386	6.10852	5.20945	5.97728	4.64386	5.72792	4.85798	5.45943
ENSMUSG00000032181.7	0.151122	8.58126	2.85429	0.0960783	0.999779	Scg3	10.23	10.4126	10.2252	10.2216	10.4543	10.3565	10.1293	9.83289	10.2935	10.1599	10.2796
ENSMUSG00000093904.2	0.300146	4.52216	2.85344	0.0961264	0.999779	Tomm20	6.64386	6.80735	6.47573	6.76818	6.52356	6.45943	6.32193	6.20945	6.26679	6.45943	6.47573
ENSMUSG00000041132.11	0.293149	4.2986	2.84995	0.0963259	0.999779	N4bp2l1	6.02237	6.20945	6.42626	5.78136	6.2854	6.39232	6.08746	6.04439	6.08746	5.93074	5.58496
ENSMUSG00000022769.9	0.403084	4.19674	2.84923	0.0963672	0.999779	Sdf2l1	5.04439	5.70044	5.35755	5.83289	5.93074	5.39232	5	4.75489	5.75489	4.9542	5.08746
ENSMUSG00000024206.15	0.311784	4.15931	2.84781	0.096448	0.999779	Rfx2	5.88264	6.02237	6.18982	6.61471	6.55459	6.32193	6.02237	5.97728	6.10852	6.18982	5.93074
ENSMUSG00000091405.2	-0.573091	2.89832	2.8475	0.0964662	0.999779	Hist2h4	2.58496	3.45943	3.45943	4	4	3.16993	3.70044	2.58496	3.45943	4.58496	4.64386
ENSMUSG00000106032.1	-0.550781	2.68367	2.84693	0.0964987	0.999779	Gm42463	4.24793	4.45943	3	5	3.80735	3.70044	4.70044	4.32193	5.04439	4.45943	4.80735
ENSMUSG00000000976.13	-0.258214	4.48293	2.84582	0.0965623	0.999779	Heatr6	6.18982	6.20945	6.18982	6.18982	6.32193	6.12928	6.55459	6.45943	6.49185	6.02237	6.44294
ENSMUSG00000006740.14	-0.186366	7.7375	2.84562	0.0965738	0.999779	Kif5b	9.71596	9.57175	9.75822	9.59991	9.48784	9.58496	9.5411	9.74651	9.76321	9.66711	10.014
ENSMUSG00000015889.8	0.265887	5.44362	2.8454	0.0965861	0.999779	Lta4h	6.97728	7.06609	7.05528	6.93074	7.58496	7.07682	6.72792	7.07682	6.76818	6.78136	7.05528
ENSMUSG00000029647.15	0.187564	5.94137	2.84511	0.0966028	0.999779	Pan3	8.02237	7.9542	8.04985	7.88264	8.0607	7.70044	7.71425	7.90689	7.49185	7.81378	7.81378
ENSMUSG00000093803.3	-0.24465	6.19955	2.84506	0.0966109	0.999779	Ppp2r3d	7.98868	7.97154	7.72792	7.94837	8.03892	7.82655	8.34873	7.93074	8.01123	8.24317	8.04439
ENSMUSG00000016382.15	-0.277542	5.38727	2.84471	0.0966257	0.999779	Pls3	6.59991	7.01123	6.58496	6.53916	7.10852	6.76818	6.33985	7.27612	7.42626	7.13955	6.79442
ENSMUSG00000005510.9	0.38397	4.01592	2.84195	0.0967841	0.999779	Ndufs3	5.75489	5.39232	5.85798	6.20945	5.93074	5.93074	5.39232	5.61471	5.49185	5.39232	5.32193
ENSMUSG00000041453.12	-0.375384	2.98276	2.84184	0.0967905	0.999779	Rpl21	4.24793	4.08746	4.45943	4.85798	4.85798	4.58496	5.04439	5	4.90689	4.58496	4.64386
ENSMUSG00000036873.13	0.283491	4.94766	2.84123	0.0968253	0.999779	2410004B18Rik	6.87036	6.93074	6.52356	6.85798	6.64386	7.03342	6.6865	6.91886	6.37504	6.20945	6.6865
ENSMUSG00000073295.4	0.220218	6.24604	2.83926	0.0969386	0.999779	Nudt11	7.65821	7.70044	7.67948	7.8392	7.43463	7.88874	7.79442	7.41785	7.46761	7.62936	7.37504
ENSMUSG00000025558.17	-0.406108	3.621	2.83752	0.097039	0.999779	Dock9	5.52356	4.9542	5.16993	5.58496	5.2854	4.58496	5.35755	5.72792	5.88264	5.39232	5.45943
ENSMUSG00000019933.7	0.275985	4.78742	2.83623	0.0971132	0.999779	Mrln	7.24793	7.07682	6.65821	6.71425	6.74147	6.79442	6.88264	6.53916	6.16993	6.12928	6.97728
ENSMUSG00000031303.8	0.614081	2.30188	2.83612	0.0971196	0.999779	Map3k15	4.80735	4.24793	4.24793	4.58496	4.64386	5.24793	4.39232	4	2.80735	4.64386	4.45943
ENSMUSG00000035498.10	0.348395	3.76714	2.83606	0.0971232	0.999779	Cdcp1	5.67243	5.58496	5.20945	5.78136	5.97728	5.80735	5.12928	5.16993	4.80735	5.58496	5.78136
ENSMUSG00000077505.1	0.660015	2.28605	2.83601	0.097126	0.999779	Gm24233	3.58496	4.16993	3.90689	3.45943	4.45943	3.90689	2.80735	3	4.24793	3.32193	3.16993
ENSMUSG00000035478.14	-0.182177	6.67871	2.83173	0.0973733	0.999779	Mbd3	8.47978	8.63662	8.45533	8.51175	8.43045	8.36194	8.56224	8.58496	8.65821	8.53528	8.61471
ENSMUSG00000070436.12	-0.527014	7.54977	2.8704	0.0974145	0.999779	Serpinh1	9.7364	8.98299	9.60177	9.62022	8.11894	8.99718	9.9629	10.0741	9.17243	9.63662	9.52552
ENSMUSG00000054321.7	-0.671815	1.56146	2.82936	0.0975104	0.999779	Taf4b	3.16993	1	3.16993	3.16993	3	3.32193	3.32193	3.45943	3.45943	3.70044	3.32193
ENSMUSG00000037653.7	-1.11902	0.894928	2.82735	0.0976268	0.999779	Kctd8	0	1.58496	1.58496	1.58496	2	3	3.16993	3.32193	1.58496	3	2
ENSMUSG00000028484.16	-0.189148	6.67387	2.82319	0.0978681	0.999779	Psip1	8.64024	8.45533	8.47978	8.633	8.72792	8.3837	8.34873	8.85487	8.77149	8.75154	8.81057
ENSMUSG00000020362.13	0.226982	5.74931	2.82191	0.0979425	0.999779	Cnot6	7.85175	7.87652	7.85175	7.66534	8.04985	7.60733	7.34873	7.73471	7.6865	7.54689	7.56224
ENSMUSG00000046876.16	0.256138	5.00204	2.82071	0.0980128	0.999779	Atxn1	7.15987	7.13955	7.10852	7.01123	7.04439	6.89482	6.58496	7.02237	6.87036	6.82018	6.85798
ENSMUSG00000044976.17	0.639948	1.86271	2.82015	0.0980453	0.999779	Wdr72	3	3.45943	3.58496	3.90689	3.70044	4.24793	2.80735	3.70044	2.32193	4	2.58496
ENSMUSG00000048200.12	0.544583	2.71373	2.81907	0.0981083	0.999779	Cracr2b	4.90689	5	4.85798	4.75489	5	4.52356	4.45943	3.90689	4.58496	4.45943	4.70044
ENSMUSG00000044172.7	-0.407401	3.2985	2.81825	0.0981559	0.999779	Ptx4	5.72792	4.64386	5.08746	5.16993	4.70044	5.24793	5.67243	5.2854	5.42626	5.58496	5.70044
ENSMUSG00000045180.13	-0.470263	3.3023	2.81563	0.098309	0.999779	Shroom2	5.24793	5.20945	5.55459	5.12928	5.12928	4.52356	5.16993	5.61471	5.52356	5.16993	5.75489
ENSMUSG00000104686.1	-0.756208	1.86154	2.81255	0.098489	0.999779	Gm42815	3.16993	2.58496	3.90689	3.16993	3.90689	3	3.32193	4.39232	3.90689	4.32193	3.16993
ENSMUSG00000003344.14	-0.418978	4.06879	2.81732	0.0984968	0.999779	Btbd2	6.06609	5.80735	5.39232	6.06609	5.75489	5.32193	6.35755	5.93074	6	6.12928	6.08746
ENSMUSG00000074918.4	0.626528	2.46677	2.81073	0.0985957	0.999779	Inafm2	4.16993	3.70044	4.45943	4.16993	5.45943	4.16993	4	4.24793	2.58496	4	3.58496
ENSMUSG00000036775.13	-0.562342	2.64231	2.80995	0.0986418	0.999779	Decr2	3.16993	3.80735	2.58496	4.08746	4.70044	3.45943	4.52356	4.32193	4.08746	3.90689	4.08746
ENSMUSG00000009092.5	0.663236	2.71178	2.80953	0.0986958	0.999779	Derl3	4.16993	3.90689	4.08746	3.70044	4.24793	4.45943	4	3.16993	4.08746	2.80735	2.58496
ENSMUSG00000029236.4	-0.415329	2.98591	2.80868	0.0987164	0.999779	Nmu	4.45943	4.24793	4.90689	4.24793	4.80735	5.04439	5.12928	5.04439	4.58496	5.45943	5.04439
ENSMUSG00000024683.6	0.210506	5.57683	2.8068	0.0988266	0.999779	Mrpl16	7.2854	7.45121	7.43463	7.25739	7.2854	7.39232	7.20945	7.2854	7.14975	7.04439	7.11894
ENSMUSG00000018143.10	0.539653	2.65174	2.80404	0.0989892	0.999779	Mafk	4.80735	4.24793	4.64386	4.24793	4.52356	3.90689	4.32193	4.39232	4.08746	3.45943	3
ENSMUSG00000005442.13	-0.195831	5.96962	2.80361	0.0990141	0.999779	Cic	8.00562	8.07682	7.76818	7.61471	7.70044	7.7211	7.87036	7.91886	7.89482	7.96578	8.11894
ENSMUSG00000057506.5	-0.409681	2.95	2.80325	0.0990359	0.999779	Bloc1s2	4.39232	4.32193	4.9542	4.75489	4	3.90689	4.39232	4.58496	4.90689	5.16993	4.70044
ENSMUSG00000038991.17	-0.345572	4.86979	2.80185	0.0991183	0.999779	Txndc5	5.67243	5.58496	5.2854	5.72792	6.24793	5.55459	5.70044	5.90689	6.39232	5.90689	5.72792
ENSMUSG00000036752.4	-0.400726	4.32997	2.80818	0.0992202	0.999779	Tubb4b	6.04439	6.22882	5.75489	5.75489	6.49185	5.78136	6.12928	6.02237	6.53916	6.55459	6.39232
ENSMUSG00000021209.12	-0.53029	2.72559	2.79924	0.099272	0.999779	Ppp4r4	4.08746	4.24793	4.58496	3.80735	4.08746	3.70044	3.70044	5.52356	4.16993	4.24793	5.08746
ENSMUSG00000075270.11	-0.545661	3.11141	2.80467	0.0993514	0.999779	Pde11a	5.20945	4.58496	4.75489	5.08746	4.64386	5.2854	5.12928	6.32193	4.9542	5	5.67243
ENSMUSG00000038658.15	-0.256533	4.15951	2.79732	0.0993856	0.999779	Ric1	5.97728	5.67243	5.75489	5.67243	6	6.06609	6.37504	6.02237	5.9542	6.02237	5.88264
ENSMUSG00000109810.1	0.697377	1.71193	2.79623	0.0994503	0.999779	Gm45592	3.32193	4	3.80735	4.24793	4.16993	3.70044	3.16993	2.58496	3.16993	3.58496	3.58496
ENSMUSG00000067194.6	-0.191018	5.55362	2.79602	0.0994625	0.999779	Eif1ax	7.48382	7.48382	7.47573	7.13955	6.93074	7.33985	7.31288	7.2384	7.60733	7.65821	7.35755
ENSMUSG00000042010.16	0.337152	5.22956	2.7995	0.0995435	0.999779	Acacb	5.90689	6.06609	6.32193	6.39232	6.52356	6.50779	6.12928	5.83289	6.10852	5.90689	6.10852
ENSMUSG00000046822.13	0.22736	5.18372	2.79324	0.0996277	0.999779	Slc39a3	6.9542	6.83289	6.96578	7.21917	6.97728	7.20945	6.6865	6.6865	7.09803	6.76818	6.78136
ENSMUSG00000048661.14	0.3053	4.1517	2.79282	0.0996526	0.999779	Lemd3	6	6.02237	6.14975	5.75489	6.06609	6.10852	5.49185	5.83289	5.55459	5.72792	5.83289
ENSMUSG00000019916.14	-0.193313	6.50384	2.7926	0.0996655	0.999779	P4ha1	8.01123	7.79442	7.86419	7.8009	8.30378	8.15987	7.8009	7.93074	8.24793	8.41785	8.23362
ENSMUSG00000042724.8	-0.745793	1.53211	2.79209	0.0996955	0.999779	Map3k9	3.16993	2.80735	3	2.80735	3.45943	3.58496	3.32193	4.08746	3.80735	3.45943	4.52356
ENSMUSG00000010044.12	-0.399735	3.18055	2.79045	0.0997935	0.999779	Zmynd10	4.52356	4.80735	4.24793	4.52356	4.75489	5.2854	5.12928	5.45943	4.90689	5.04439	5.16993
ENSMUSG00000037465.10	0.29532	4.531	2.78839	0.0999157	0.999779	Klf10	6.52356	6.96578	6.64386	6.93074	7.27612	6.80735	6.70044	6.94251	6.08746	6.71425	6.50779
ENSMUSG00000040659.3	-0.247039	5.40812	2.78795	0.0999418	0.999779	Efhd2	7.25739	6.96578	7.29462	7.05528	6.90689	7.17991	7.67948	7.06609	7.20945	7.43463	6.96578
ENSMUSG00000057176.4	-0.315813	3.85689	2.78773	0.0999549	0.999779	Ccdc189	5.64386	6.06609	5.61471	6.06609	5.42626	5.42626	6.04439	5.49185	6.04439	6.22882	6.12928
ENSMUSG00000040855.15	-0.363442	4.15165	2.78721	0.099986	0.999779	Reps2	5.35755	5.55459	4.70044	5.70044	5.42626	5.08746	5.39232	5.42626	6.10852	5.16993	5.83289
ENSMUSG00000016150.15	-0.571948	2.78385	2.78701	0.099998	0.999779	Tenm1	3.32193	4.16993	3.58496	3.45943	4.39232	3.32193	3.58496	4.90689	4.52356	3.70044	4.24793
ENSMUSG00000030730.12	1.29223	2.013	2.81924	0.100014	0.999779	Atp2a1	4	2.80735	2.80735	3.70044	3.90689	4	3.90689	2.32193	1.58496	2.80735	3.16993
ENSMUSG00000087056.1	0.472732	2.88935	2.78626	0.100042	0.999779	Gm14004	5.2854	5.04439	4.39232	4.39232	3.70044	4.70044	4.45943	3.90689	4.08746	4.39232	4.32193
ENSMUSG00000032199.13	-0.184382	6.37432	2.7861	0.100052	0.999779	Polr2m	8.20945	8.28077	8.35755	7.98299	8.27146	7.96578	8.24317	8.20945	8.54303	8.35755	8.20945
ENSMUSG00000031665.7	-0.361189	5.25439	2.80727	0.10009	0.999779	Sall1	7.82655	7.57743	7.65105	7.73471	6.91886	7.61471	8.14975	7.70044	7.40088	8.13443	8.04439
ENSMUSG00000024955.14	0.388236	3.91879	2.78489	0.100124	0.999779	Esrra	5.75489	6.04439	5.83289	6.02237	6.45943	5.39232	4.85798	5.9542	5.83289	5.67243	5.08746
ENSMUSG00000021666.16	-0.231043	4.96207	2.78391	0.100183	0.999779	Gfm2	6.64386	6.6865	6.26679	6.6865	6.70044	6.35755	6.67243	6.33985	6.93074	6.93074	6.90689
ENSMUSG00000025203.6	-0.24967	8.23544	2.79489	0.100264	0.999779	Scd2	9.86264	9.77149	9.57932	9.77972	9.11114	9.77972	9.91289	9.84549	9.82496	9.81378	10.0028
ENSMUSG00000004748.5	-0.337416	3.67182	2.78151	0.100326	0.999779	Mtfp1	5.2854	4.75489	4.80735	5.52356	5.2854	5.04439	5.16993	5.55459	5.72792	5.35755	4.90689
ENSMUSG00000027305.9	-0.408914	2.90214	2.78078	0.10037	0.999779	Ndufaf1	4.39232	4.9542	4.75489	4.85798	4.52356	4.32193	4.75489	4.9542	4.80735	5.2854	5.32193
ENSMUSG00000036197.16	-0.182606	6.10362	2.78056	0.100383	0.999779	Gxylt1	7.96578	8.04985	7.81378	7.84549	7.91886	7.87652	8.02791	8.04985	8.07146	8.04439	8.18982
ENSMUSG00000026479.13	0.310969	3.97145	2.78016	0.100407	0.999779	Lamc2	5.85798	6.24793	5.58496	6.33985	6.18982	6.22882	5.93074	5.80735	5.75489	5.93074	5.45943
ENSMUSG00000029298.15	0.506529	3.95339	2.79779	0.100576	0.999779	Gbp9	5.52356	5.39232	5.55459	5.42626	5.49185	7.3837	5.32193	5.55459	5.42626	5.93074	5.49185
ENSMUSG00000067851.11	0.149898	6.75174	2.77622	0.100643	0.999779	Arfgef1	8.61471	8.70736	8.60733	8.53528	8.69697	8.55459	8.36632	8.54689	8.33092	8.58871	8.46761
ENSMUSG00000020812.17	-0.754969	1.39811	2.77603	0.100655	0.999779	1810032O08Rik	3	2.80735	1	2.80735	1.58496	2.80735	2.58496	3	3.16993	3.45943	3.32193
ENSMUSG00000016510.11	-0.271498	5.09336	2.77581	0.100667	0.999779	Mtif3	6.40939	6.6865	6.58496	6.59991	6.37504	6.59991	6.40939	6.65821	6.89482	7.03342	6.93074
ENSMUSG00000026510.10	-0.419469	3.73042	2.77283	0.100846	0.999779	Trp53bp2	5.04439	5.35755	5.42626	5.72792	5.49185	5.32193	5.80735	5.83289	6.06609	5.83289	5.16993
ENSMUSG00000022676.7	-0.610034	2.13417	2.77215	0.100887	0.999779	Snai2	3.32193	2.80735	4.24793	3.58496	4.08746	3.70044	4.58496	4.39232	3.45943	3.45943	4.64386
ENSMUSG00000097515.2	-1.03925	1.19297	2.77214	0.100888	0.999779	1700040D17Rik	1.58496	2	1.58496	0	1	2	1.58496	2.80735	1	1	3.16993
ENSMUSG00000096974.2	0.366435	3.70352	2.77169	0.100915	0.999779	Gm26881	5.90689	5.45943	5.32193	5.90689	5.49185	5.42626	5.08746	5.61471	5.12928	5.20945	5.24793
ENSMUSG00000099032.2	-0.922982	1.46738	2.77365	0.100952	0.999779	Tcf24	1.58496	3.70044	3.45943	3	2.32193	3.58496	3.80735	3.80735	3.90689	4.16993	3.70044
ENSMUSG00000097025.1	0.726806	1.7003	2.77065	0.100978	0.999779	Gm26558	3	3	3.45943	3.45943	3.70044	4	3.58496	1.58496	3.16993	2.58496	2.80735
ENSMUSG00000033326.15	-0.24419	5.48722	2.76887	0.101085	0.999779	Kdm4a	7.17991	7.37504	7.27612	6.89482	7.13955	6.9542	7.14975	7.44294	7.39232	7.25739	7.53916
ENSMUSG00000026790.19	0.164029	7.14954	2.76766	0.101158	0.999779	Odf2	9.2384	9.29232	9.29232	9.17991	9.32193	9.33985	9.31061	9.14211	8.92481	9.24079	9.06609
ENSMUSG00000022820.4	0.215053	5.80816	2.7641	0.101373	0.999779	Ndufb4	7.90087	7.66534	7.84549	7.80735	7.88264	7.85798	7.58496	7.47573	7.70736	7.8392	7.45943
ENSMUSG00000085609.1	0.976931	4.15552	2.80093	0.101427	0.999779	1700016P03Rik	4.90689	4	5.12928	5.16993	6.26679	6.30378	4.16993	4.24793	4.9542	4.58496	4.45943
ENSMUSG00000051557.15	-0.555375	2.5943	2.76174	0.101516	0.999779	Pusl1	3.70044	3.58496	3.58496	4.39232	5.42626	3.45943	4.39232	4.58496	5.04439	4.70044	4.16993
ENSMUSG00000019975.12	0.161571	6.94836	2.75953	0.10165	0.999779	Ikbip	8.42626	8.11894	8.47168	8.54303	8.52356	8.48382	8.09803	8.49586	8.42206	8.19967	8.19967
ENSMUSG00000021709.14	0.219958	5.29104	2.75924	0.101667	0.999779	Erbin	7.70044	7.49185	7.60733	7.45121	7.41785	7.57743	7.47573	7.66534	6.88264	7.32193	7.19967
ENSMUSG00000105935.1	0.440326	3.38295	2.7588	0.101694	0.999779	Gm43628	5	4.9542	5.61471	5.04439	5.78136	5.80735	5.2854	3.80735	5.2854	5.58496	4.45943
ENSMUSG00000064264.14	-0.208199	5.88567	2.75869	0.101701	0.999779	Zfp428	7.89482	7.93074	7.8009	8.06609	7.55459	7.72792	8.17991	7.8392	8.24317	8.10329	7.88264
ENSMUSG00000023959.9	-0.488694	2.76487	2.75641	0.101839	0.999779	Clic5	4	3.45943	4.85798	3.80735	4.32193	4.45943	4.75489	4.85798	4.16993	4.70044	4.52356
ENSMUSG00000000489.7	-0.448783	3.03845	2.75535	0.101904	0.999779	Pdgfb	4.70044	4.52356	4.64386	4.80735	4.90689	4.64386	4.9542	5	5.12928	4.85798	5.45943
ENSMUSG00000021987.9	0.205939	6.80934	2.75335	0.102026	0.999779	Mtmr6	8.25267	8.21432	8.08746	8.45533	8.70044	8.41363	8.32643	8.13955	8.04985	8.224	8.224
ENSMUSG00000040957.15	-0.351979	4.22563	2.7533	0.102029	0.999779	Cables1	5.52356	5.93074	5.39232	5.39232	6.06609	5.90689	5.90689	6.20945	5.78136	6.26679	6.10852
ENSMUSG00000042579.2	0.282857	4.22558	2.75273	0.102063	0.999779	4632404H12Rik	5.78136	6.16993	5.83289	6.26679	6.22882	5.93074	5.72792	6.06609	5.61471	5.64386	5.88264
ENSMUSG00000106978.1	-0.302708	4.40019	2.75017	0.10222	0.999779	N4bp2os	5.52356	5.85798	5.32193	5.55459	5.16993	5.85798	6	5.52356	5.78136	5.93074	6.10852
ENSMUSG00000102243.1	-0.447964	3.10446	2.74997	0.102232	0.999779	Gm37718	4.70044	4.16993	5.16993	5	4.58496	4.32193	5.58496	4.90689	4.64386	4.9542	4.9542
ENSMUSG00000090877.3	-1.44085	0.887286	2.74873	0.102307	0.999779	Hspa1b	1	1	1	1.58496	3.45943	0	2	1.58496	2	2.58496	2.58496
ENSMUSG00000056724.15	-0.400839	3.16519	2.74513	0.102528	0.999779	Nbeal2	4.24793	5.08746	4.52356	5	4.90689	4.9542	5.39232	4.64386	5.08746	5.39232	5.08746
ENSMUSG00000054967.7	-0.720138	1.32625	2.74455	0.102563	0.999779	Zfp647	3.16993	2.80735	2.80735	2.32193	3.70044	2	3.90689	3.32193	3.45943	3	3.58496
ENSMUSG00000045822.4	-0.340851	4.55216	2.74203	0.10272	0.999779	Zswim3	6.06609	6.06609	5.72792	5.9542	5.45943	6.02237	6.49185	5.9542	5.93074	6.50779	6.10852
ENSMUSG00000002948.19	0.258418	5.62893	2.74118	0.10277	0.999779	Map2k7	7.61471	7.41785	7.45121	7.58496	7.73471	7.50779	7.59246	7.07682	7	7.33985	7.44294
ENSMUSG00000045349.15	-0.355744	4.56735	2.74402	0.102874	0.999779	Sh2d5	6.53916	6.10852	6.18982	6.06609	5.88264	5.93074	6.42626	6.16993	6.22882	6.91886	6.56986
ENSMUSG00000045658.16	-0.23846	4.99758	2.73881	0.102916	0.999779	Pid1	6.88264	6.55459	6.79442	6.94251	6.6865	6.64386	6.74147	7.49185	6.97728	6.72792	6.89482
ENSMUSG00000034442.11	0.647544	1.80489	2.73844	0.102938	0.999779	Trmt5	2.58496	3.45943	3.16993	3.70044	3.16993	4.39232	1.58496	3.16993	2.58496	2.80735	3.45943
ENSMUSG00000020794.13	-0.278112	4.37651	2.73798	0.102967	0.999779	Ube2g1	5.85798	5.75489	6.24793	6.14975	6.18982	6.32193	6.47573	6.24793	6.10852	6.52356	6.39232
ENSMUSG00000022801.13	-0.185952	6.16072	2.73783	0.102976	0.999779	Lrch3	8.13443	8.09803	8.12412	8.224	8.10852	7.74147	8.31741	8.27612	8.04985	8.13955	8.43879
ENSMUSG00000027255.14	-0.525809	2.59223	2.73055	0.103426	0.999779	Arfgap2	3.32193	3.90689	3.32193	3.80735	3	3.45943	3.16993	4.32193	3.70044	4.39232	3.70044
ENSMUSG00000085111.3	0.735473	1.78276	2.72969	0.103478	0.999779	Ascl4	1.58496	3.16993	3.70044	3	2.80735	3.16993	2.58496	1	3	1.58496	3.16993
ENSMUSG00000021684.17	-0.437233	4.3876	2.74103	0.103655	0.999779	Pde8b	5.85798	5.52356	5.42626	5.45943	5.32193	5.75489	6.16993	5.75489	6.40939	5.85798	5.85798
ENSMUSG00000047221.5	0.370748	4.89849	2.73199	0.103772	0.999779	Fam185a	6.10852	5.83289	6.02237	6.16993	6.75489	6.12928	5.61471	6.18982	5.83289	5.88264	5.58496
ENSMUSG00000012609.19	-0.235321	5.46751	2.72389	0.103838	0.999779	Ttll5	7.5157	7.36632	7.33985	7.45121	7.05528	7.34873	7.59246	7.49185	7.52356	7.66534	7.44294
ENSMUSG00000108122.1	1.06242	1.01773	2.72346	0.103865	0.999779	Gm44116	3	3.16993	1	2.58496	3.16993	2.80735	2.58496	2.58496	0	0	2.32193
ENSMUSG00000025591.6	-0.346858	3.73827	2.72244	0.103928	0.999779	Tma16	5.70044	5.39232	6.02237	5.67243	5.49185	5.42626	5.61471	6.30378	6.12928	5.42626	5.85798
ENSMUSG00000029097.11	-0.484169	2.40423	2.72224	0.103941	0.999779	Trmt44	4.08746	4	4	4	4	3.70044	4.52356	4.90689	3.58496	4.24793	4
ENSMUSG00000097330.2	0.771975	2.2089	2.72193	0.10396	0.999779	Gm26672	2.58496	3.70044	3.70044	4	2.32193	4.16993	2.80735	3.16993	2	3.45943	2.58496
ENSMUSG00000087381.8	-1.04004	1.0278	2.72155	0.103984	0.999779	Gm16008	1	2.80735	1	1	2.58496	1	1	3.32193	2.32193	3	2.58496
ENSMUSG00000028821.8	-0.157098	6.52268	2.71917	0.104132	0.999779	Syf2	8.3443	8.21432	8.31741	8.26679	8.12412	8.17991	8.48784	8.37069	8.19967	8.51175	8.29002
ENSMUSG00000022272.17	-0.272912	4.4213	2.71887	0.104151	0.999779	Myo10	6.59991	6.65821	6.79442	6.2854	6.33985	6.22882	6.39232	6.80735	6.76818	6.74147	6.75489
ENSMUSG00000024513.16	-0.42183	3.59865	2.71439	0.10443	0.999779	Mbd2	4.52356	4.85798	4.80735	4.08746	5.20945	4.32193	4.75489	5.16993	5.16993	5	4.9542
ENSMUSG00000036606.17	-0.208977	6.69264	2.71373	0.104472	0.999779	Plxnb2	8.57365	8.76487	8.71425	8.37938	8.5812	8.65464	8.94251	8.54303	8.62205	8.71768	8.8009
ENSMUSG00000000739.14	-0.506797	2.95987	2.71364	0.104478	0.999779	Sult5a1	4.08746	4	3.80735	4.52356	4.75489	3.16993	5.12928	4.52356	4.32193	4.70044	4.32193
ENSMUSG00000107741.2	0.452761	3.25992	2.71079	0.104656	0.999779	Gm2011	5.49185	5.16993	4.64386	4.75489	4.80735	5.08746	4.32193	4.08746	4.90689	5.04439	4.64386
ENSMUSG00000074219.2	-1.07287	1.18391	2.71077	0.104657	0.999779	Gm10644	2	2	1	1	2.32193	2.32193	3.32193	2	3.32193	2	2
ENSMUSG00000022203.7	-0.331707	3.94343	2.70909	0.104763	0.999779	Efs	6.33985	6.37504	6	5.70044	6.16993	6.32193	6.53916	6.59991	6.33985	6.18982	6.20945
ENSMUSG00000042826.13	-0.510688	2.14942	2.70896	0.104771	0.999779	Fgf11	4	4.64386	3.90689	3.90689	4.90689	3.70044	4.80735	4.90689	4.16993	4.64386	4.32193
ENSMUSG00000027804.13	-0.220338	5.81372	2.70884	0.104778	0.999779	Ppid	7.36632	7.8009	7.55459	7.40939	7.30378	7.36632	7.42626	7.56224	7.79442	7.89482	7.60733
ENSMUSG00000019842.6	0.246384	5.24323	2.70736	0.104871	0.999779	Traf3ip2	6.52356	6.02237	6.71425	6.42626	6.93074	6.70044	6.24793	6.24793	6.49185	6.49185	6.12928
ENSMUSG00000086429.9	0.204545	6.15593	2.70651	0.104925	0.999779	Gt(ROSA)26Sor	7.61471	7.60733	7.25739	7.81378	7.88874	8.02791	7.33985	7.76155	7.59246	7.46761	7.40939
ENSMUSG00000026788.13	-0.252718	4.89515	2.7061	0.104951	0.999779	Zbtb43	6.37504	6.6865	6.70044	6.52356	6.82018	6.75489	7.18982	6.74147	6.78136	6.78136	6.6865
ENSMUSG00000021958.5	0.594429	2.13239	2.70091	0.105277	0.999779	Pinx1	3.90689	4.08746	4.32193	4.39232	4.64386	4	3.45943	4.45943	3.45943	3.58496	3.45943
ENSMUSG00000021996.16	-0.188165	6.81926	2.70046	0.105306	0.999779	Esd	8.93074	8.58871	8.9542	8.70736	8.40939	8.91289	8.82972	8.86419	8.91588	8.9629	9.03892
ENSMUSG00000020832.14	-0.438005	2.98323	2.70026	0.105319	0.999779	Eral1	4.32193	4.70044	4.39232	4.90689	4.70044	3.80735	4.75489	4.70044	4.58496	5.32193	4.9542
ENSMUSG00000026809.15	-0.631805	2.19054	2.70011	0.105328	0.999779	Spaca9	4.32193	4.52356	4.16993	4.08746	3.45943	2	4.90689	4.32193	4.32193	3.90689	4.45943
ENSMUSG00000001098.15	-0.286514	4.67155	2.69778	0.105475	0.999779	Kctd10	6.06609	6.59991	6.79442	6.58496	6.39232	6.22882	6.61471	6.67243	6.89482	6.37504	6.78136
ENSMUSG00000054942.13	-0.25527	4.42935	2.69685	0.105534	0.999779	Miga1	6.06609	6.37504	5.64386	5.93074	5.85798	6.16993	6.10852	6.18982	6.52356	6.2854	6.12928
ENSMUSG00000100599.2	0.764101	1.65563	2.69489	0.105658	0.999779	1700120C14Rik	4	4	3.45943	2.58496	3.32193	2.58496	3	3	2.80735	2	2.80735
ENSMUSG00000054000.5	0.231581	4.53013	2.69441	0.105688	0.999779	Tusc1	6.70044	6.80735	6.61471	6.65821	6.6865	6.91886	6.58496	6.61471	6.49185	6.44294	6.35755
ENSMUSG00000102764.1	0.274959	4.02892	2.69311	0.105771	0.999779	Gm37183	6	6.22882	5.67243	6.14975	6.04439	5.90689	6.04439	5.58496	5.49185	5.42626	5.90689
ENSMUSG00000097576.2	-0.652435	1.95185	2.69206	0.105837	0.999779	D930030I03Rik	3	3.32193	2	3.45943	3.32193	1.58496	3.80735	4.08746	3.16993	3.16993	3.16993
ENSMUSG00000021313.16	-0.33398	4.48402	2.69082	0.106008	0.999779	Ryr2	6.72792	6.6865	6.64386	6.26679	6.52356	6.49185	6.80735	6.61471	6.87036	6.97728	6.71425
ENSMUSG00000022619.5	-0.196381	7.08595	2.6891	0.106025	0.999779	Mapk8ip2	8.53138	8.60363	8.49586	8.48382	8.43463	8.62571	8.94251	8.17493	8.77808	8.62571	8.82655
ENSMUSG00000020937.14	0.606282	1.88987	2.68621	0.10621	0.999779	Plcd3	3.90689	3.58496	3.16993	4.16993	4	3.45943	3.45943	3.45943	3.32193	2.80735	3.45943
ENSMUSG00000031145.15	-0.409638	3.04449	2.68503	0.106285	0.999779	Prickle3	4.16993	4.58496	4.32193	4.9542	4.58496	4.70044	4.85798	5.20945	5.04439	5.16993	4.58496
ENSMUSG00000042729.11	-0.386328	3.38051	2.68476	0.106302	0.999779	Wdr74	4.85798	5.12928	5	4.85798	5.2854	4.64386	5.12928	5.24793	5.49185	5.49185	4.85798
ENSMUSG00000066392.11	-0.246407	6.40743	2.68774	0.106311	0.999779	Nrxn3	7.94837	7.88874	7.94837	7.93074	8.15987	7.80735	8.11374	8.04985	7.96	8.27612	8.10329
ENSMUSG00000089824.10	-0.335871	5.93544	2.70666	0.106346	0.999779	Rbm12	7.74147	7.42626	8.03342	7.59991	7.15987	7.46761	7.89482	7.52356	7.8009	7.89482	8.09803
ENSMUSG00000019846.11	-0.292164	5.46898	2.69363	0.106359	0.999779	Lama4	8.51964	8.11374	8.09803	8.16993	7.24793	8.20945	8.24317	8.71768	8.07682	8.29002	8.37069
ENSMUSG00000053007.9	-0.641942	1.98838	2.68348	0.106384	0.999779	Creb5	3.80735	3.32193	3.32193	3.58496	3.16993	3.32193	3.80735	3.58496	4.08746	4.16993	3.90689
ENSMUSG00000097513.1	-0.708373	1.32201	2.68074	0.106559	0.999779	Gm26696	2	2	2.32193	2.58496	3	3.58496	3.45943	3.70044	3.32193	3.16993	3
ENSMUSG00000072591.10	-1.18541	0.890065	2.67934	0.106648	0.999779	5930412G12Rik	1.58496	2	1.58496	2.58496	1	0	1	2	2.58496	2.80735	3.32193
ENSMUSG00000017119.19	-0.162697	6.54592	2.67925	0.106654	0.999779	Nbr1	8.13443	8.13443	7.92481	8.19967	8.27612	8.16491	8.33092	8.26209	8.29002	8.45121	8.14466
ENSMUSG00000024515.13	-0.158102	7.30414	2.67842	0.106707	0.999779	Smad4	9.26444	9.2503	9.29002	9.10852	9.23362	9.03892	9.34207	9.32193	9.29921	9.3966	9.23362
ENSMUSG00000028641.16	-0.230157	5.93345	2.67643	0.106835	0.999779	P3h1	7.06609	7.14975	7.22882	7.41785	7.40939	7.04439	7.20945	7.46761	7.53916	7.27612	7.55459
ENSMUSG00000096995.2	-0.296924	4.51194	2.67638	0.106838	0.999779	2810029C07Rik	6	5.9542	5.9542	6.50779	6.04439	6.56986	6.64386	6.56986	6.47573	6.62936	6.20945
ENSMUSG00000031111.16	-0.168778	8.90142	2.66964	0.107271	0.999779	Igsf1	10.4838	10.9061	10.5421	10.6257	10.6689	10.5565	10.8933	10.6582	10.9672	10.8595	10.6609
ENSMUSG00000062098.11	-0.239643	4.90968	2.66743	0.107414	0.999779	Btbd3	7.20945	6.96578	7.16993	7.02237	6.75489	7.09803	7.37504	7.16993	6.96578	7.39232	7.37504
ENSMUSG00000002799.6	-0.350609	3.10479	2.66666	0.107463	0.999779	Jag2	5.2854	5.35755	4.90689	4.70044	4.64386	5.16993	5.72792	5.24793	5.2854	5.45943	5.08746
ENSMUSG00000036737.12	-0.34607	3.76091	2.66629	0.107487	0.999779	Oxsr1	5.75489	5.39232	4.90689	5.12928	5	5.16993	5.72792	5.67243	5.35755	5.2854	5.49185
ENSMUSG00000025892.16	-0.294963	4.2605	2.6659	0.107512	0.999779	Gria4	5.83289	5.42626	5.67243	5.35755	5.55459	5.78136	6.14975	5.45943	5.97728	6.06609	5.83289
ENSMUSG00000020705.6	-0.190775	5.64897	2.66298	0.107702	0.999779	Ddx42	7.6865	7.61471	7.45121	7.14975	7.60733	7.26679	7.61471	7.53916	7.63662	7.66534	7.6865
ENSMUSG00000024885.9	0.300269	4.47608	2.66242	0.107738	0.999779	Aldh3b1	6.12928	6.14975	6.35755	5.93074	6.12928	6.59991	5.67243	5.55459	6.44294	6.14975	5.80735
ENSMUSG00000040102.10	-0.47402	3.21165	2.66045	0.107866	0.999779	Klhl42	4.08746	4.80735	5.20945	4.70044	5.24793	4.16993	5.16993	4.75489	5.08746	5.39232	4.70044
ENSMUSG00000040270.16	0.44722	3.99752	2.67349	0.107873	0.999779	Bach2	6.56986	6.10852	6.93074	6.44294	6.02237	6.16993	6.30378	6.20945	5.78136	5.35755	5.85798
ENSMUSG00000014177.10	0.188992	7.59917	2.65841	0.107998	0.999779	Tvp23b	8.92481	8.78136	8.85175	9.24317	9.22882	8.96578	8.92778	8.73471	8.90989	8.93958	8.67243
ENSMUSG00000034932.4	-0.264506	5.67938	2.65623	0.10824	0.999779	Mrpl54	7.19967	7.67948	7.6865	7.2854	7.13955	7.41785	7.41785	7.58496	7.91289	7.77479	7.53138
ENSMUSG00000044098.14	-0.245766	5.98506	2.65491	0.108312	0.999779	Rsbn1	7.7211	7.7211	7.74147	7.97154	7.56224	7.8392	8.17493	7.88264	7.88264	7.82018	8.17493
ENSMUSG00000039715.8	0.512614	2.52067	2.65178	0.108429	0.999779	Wdr34	4.58496	4.85798	4.64386	3.80735	4.32193	4.08746	3.45943	3.32193	4	4.32193	4.52356
ENSMUSG00000020284.16	-0.230968	5.3169	2.65035	0.108522	0.999779	1810043G02Rik	6.78136	7.07682	6.80735	6.87036	6.90689	7.02237	7.34873	6.85798	7.24793	7.09803	6.97728
ENSMUSG00000059878.12	-0.415123	2.71726	2.64947	0.10858	0.999779	Zfp422	4	4.16993	4.24793	4.08746	4.45943	4.16993	4.58496	4.16993	4.75489	4.52356	4.52356
ENSMUSG00000066613.14	0.417997	2.57356	2.64882	0.108622	0.999779	Zfp932	4.39232	4.39232	4.64386	4.45943	4.90689	4.24793	4	4.39232	3.90689	4	4.08746
ENSMUSG00000026436.15	-0.266091	5.15347	2.648	0.108676	0.999779	Elk4	6.22882	6.14975	6.32193	6.58496	6.59991	6.32193	6.50779	6.62936	6.39232	6.71425	6.76818
ENSMUSG00000002949.15	-0.251742	4.75329	2.64709	0.108735	0.999779	Timm44	6.82018	6.85798	6.55459	6.58496	6.49185	6.50779	6.79442	6.88264	7.01123	6.64386	6.82018
ENSMUSG00000049571.18	-0.73481	1.38412	2.64656	0.108771	0.999779	Cfap46	0	2.58496	1.58496	3.16993	2.80735	3.32193	3.16993	2.32193	3.90689	2.80735	3.32193
ENSMUSG00000042097.17	0.494793	3.3789	2.64358	0.109014	0.999779	Zfp239	4.24793	4.90689	4.52356	5.16993	5.97728	4.39232	4.45943	4.58496	4.24793	5.08746	4.08746
ENSMUSG00000115647.1	-0.819776	1.36583	2.64239	0.109044	0.999779	Gm49265	3.80735	3.70044	3.45943	2.80735	2	2.32193	3.45943	4	3.58496	4	4.39232
ENSMUSG00000031510.5	-0.83374	2.68053	2.65319	0.109223	0.999779	1700128E19Rik	2	3	2.32193	2.80735	4	3.16993	3	2.32193	4	4.39232	3.32193
ENSMUSG00000036450.4	-0.223392	6.08122	2.63842	0.109305	0.999779	Hif1an	7.8392	7.70736	7.81378	7.92481	7.40088	7.67243	7.89482	8.04439	7.96578	8.01123	7.8392
ENSMUSG00000028756.12	0.178059	6.60909	2.63712	0.10939	0.999779	Pink1	8.29462	8.46352	8.37069	8.2384	8.48784	8.61839	8.30378	8.31288	8.12412	8.31741	8.20945
ENSMUSG00000105004.1	-0.776063	1.14148	2.63649	0.109432	0.999779	Gm43075	2.58496	2.58496	2.80735	2	1.58496	3.32193	3.45943	2.80735	2	3.58496	3.45943
ENSMUSG00000041895.15	0.164513	6.98197	2.63408	0.109591	0.999779	Wipi1	8.97441	8.73809	8.8009	8.74483	9.06609	8.90388	8.69	8.77808	8.66888	8.65464	8.74483
ENSMUSG00000031833.10	-0.172543	5.75496	2.63326	0.109645	0.999779	Mast3	7.70736	7.40088	7.40088	7.45943	7.58496	7.58496	7.60733	7.5157	7.7879	7.67948	7.69349
ENSMUSG00000003068.16	-0.179848	7.24348	2.63301	0.109661	0.999779	Stk11	9.11894	9.13186	8.97154	9.07414	9.05257	9.0954	9.42417	9.07682	9.29692	9.31741	9.00282
ENSMUSG00000033917.15	-0.146885	7.28189	2.63182	0.10974	0.999779	Gde1	9.20457	9.10852	9.18239	8.94837	9.10066	9.13186	9.12412	9.27612	9.2854	9.25739	9.22882
ENSMUSG00000046556.7	-0.2809	4.35141	2.63107	0.10979	0.999779	Zfp319	6.39232	5.97728	6.20945	6.24793	5.9542	6.2854	6.37504	6.64386	6.44294	6.30378	6.40939
ENSMUSG00000042834.15	-0.200155	7.03923	2.62634	0.110103	0.999779	Nrep	9.5411	9.50779	9.47371	9.36632	9.15482	9.35755	9.3015	9.86882	9.50779	9.47573	9.62936
ENSMUSG00000057193.8	0.222538	5.56778	2.62375	0.110275	0.999779	Slc44a2	7.99435	7.76155	7.58496	7.73471	7.41785	7.64386	7.58496	7.30378	7.56986	7.5157	7.29462
ENSMUSG00000032353.9	0.23576	9.03555	2.62911	0.110593	0.999779	Tmed3	10.8114	10.5699	10.5784	10.7457	10.7134	11.0512	10.4242	10.3805	10.6555	10.5906	10.4767
ENSMUSG00000018697.14	-0.27118	4.11722	2.61802	0.110656	0.999779	Aatf	5.49185	6.10852	5.70044	5.45943	5.45943	5.58496	6.08746	5.64386	5.85798	5.85798	5.93074
ENSMUSG00000021244.15	-0.146586	7.41226	2.61688	0.110733	0.999779	Ylpm1	9.20945	9.32643	9.35094	9.30834	9.35975	9.15987	9.36632	9.41996	9.47776	9.28309	9.43879
ENSMUSG00000032673.5	-0.246568	6.8245	2.62254	0.110744	0.999779	Prorsd1	8.23362	8.45943	8.28077	8.08215	8.21432	8.19476	8.09803	8.47573	8.66888	8.36194	8.48784
ENSMUSG00000037071.3	-0.315133	4.98755	2.61595	0.110795	0.999779	Scd1	5.08746	4.9542	5.64386	5.61471	5.88264	5.35755	5.04439	5.45943	5.75489	5.78136	6.26679
ENSMUSG00000026932.14	0.18238	6.64696	2.61039	0.111167	0.999779	Nacc2	8.58496	8.44294	8.50779	8.74147	8.47573	8.66178	8.29002	8.3966	8.14466	8.51175	8.43879
ENSMUSG00000038160.7	-0.230873	5.25387	2.60993	0.111198	0.999779	Atg5	6.88264	7.06609	6.83289	6.9542	7.07682	6.78136	7.13955	6.96578	7.3837	6.85798	7.18982
ENSMUSG00000048696.11	-0.406116	3.22319	2.60785	0.111338	0.999779	Mex3d	4.39232	5	4.32193	5.24793	4.85798	5.32193	4.80735	5.24793	5.39232	5.45943	5.35755
ENSMUSG00000105526.1	0.586516	2.46174	2.60777	0.111343	0.999779	Gm43490	4.16993	4	3.32193	4	4.39232	4.45943	3	3.80735	3.45943	4	3.70044
ENSMUSG00000035580.10	-0.211252	6.01426	2.60745	0.111365	0.999779	Kcnh8	7.26679	7.26679	7.35755	7.48382	7.56224	7.56986	7.49985	7.43463	7.70736	7.57743	7.77479
ENSMUSG00000003809.14	-0.221769	5.18963	2.59819	0.111989	0.999779	Gcdh	6.32193	6.47573	6.55459	6.52356	6.35755	6.56986	6.33985	6.70044	6.65821	6.74147	6.78136
ENSMUSG00000060036.14	0.226461	7.91586	2.60239	0.112062	0.999779	Rpl3	9.3837	9.25267	9.31741	9.56415	9.68475	9.65821	9.34207	9.33316	9.08481	9.51964	9.03067
ENSMUSG00000024393.14	-0.224301	6.49308	2.59578	0.112165	0.999779	Prrc2a	8.49586	8.61102	8.37938	8.54303	7.98868	8.44708	9.07146	8.23362	8.30378	8.54303	8.66534
ENSMUSG00000059183.12	-0.30431	4.32649	2.59425	0.112256	0.999779	Mtfmt	5.61471	6.18982	5.9542	6.10852	5.55459	6.37504	6.56986	6.14975	6.30378	6.02237	6.47573
ENSMUSG00000003477.5	0.359202	4.63147	2.59705	0.112295	0.999779	Inmt	6.10852	5.70044	6.26679	5.85798	6.87036	5.83289	4.70044	6.22882	5.9542	5.88264	5.85798
ENSMUSG00000034189.5	-0.229587	5.06142	2.5931	0.112334	0.999779	Hsdl1	6.75489	6.78136	6.78136	6.74147	6.98868	7	6.67243	7.07682	7.2384	7.02237	7.14975
ENSMUSG00000024079.4	-0.360605	2.96479	2.59292	0.112346	0.999779	Eif2ak2	4.80735	4.52356	4.45943	4.90689	4.52356	5.24793	5.55459	5	4.32193	5.16993	5
ENSMUSG00000109568.1	-0.72001	1.63463	2.5915	0.112443	0.999779	Gm45074	2.80735	3.45943	3.58496	3.70044	3.45943	3.32193	3.90689	3.90689	5.32193	3.58496	3.16993
ENSMUSG00000020273.13	0.353068	3.54706	2.59113	0.112468	0.999779	Papolg	5.70044	4.85798	5.64386	5.61471	5.2854	5.42626	5	5.08746	5.04439	5.78136	4.52356
ENSMUSG00000019826.11	0.371391	3.7519	2.5905	0.11251	0.999779	Zbtb24	5.45943	5.42626	5.80735	5.90689	5.90689	5.67243	5.70044	4.9542	4.90689	5.61471	5.49185
ENSMUSG00000059857.15	-0.299009	4.22699	2.58774	0.112699	0.999779	Ntng1	6.78136	6.39232	6.62936	6.44294	6.49185	6.45943	6.94251	6.75489	6.55459	6.83289	6.91886
ENSMUSG00000056900.13	-0.264813	4.83938	2.5856	0.112844	0.999779	Usp13	6.02237	6.2854	6.39232	6.20945	6	6.37504	5.90689	6.24793	6.30378	7.15987	6.40939
ENSMUSG00000018830.10	1.26241	2.52691	2.61851	0.112864	0.999779	Myh11	3.58496	2.58496	7.03342	4	2	1.58496	3	5.04439	4.24793	2	3
ENSMUSG00000104943.1	-0.922371	1.10351	2.58523	0.11287	0.999779	Gm42868	0	2.58496	0	3	2.58496	2.32193	2.32193	1	2.58496	3.45943	3.80735
ENSMUSG00000038733.14	0.143853	8.40152	2.58425	0.112937	0.999779	Wdr26	10.2773	10.3399	10.3049	10.3696	10.5765	10.3608	10.2609	10.2831	9.99859	10.3443	10.1836
ENSMUSG00000042678.16	0.410302	3.38819	2.58341	0.112994	0.999779	Myo15	5.9542	5.32193	5.52356	4.85798	5	5.49185	5.64386	4.32193	4.85798	5.2854	4.70044
ENSMUSG00000107902.1	-0.445208	3.06248	2.58191	0.113096	0.999779	Gm32592	4.16993	4.39232	4.58496	4.80735	3.70044	4.58496	4.08746	4.58496	5.45943	5	4.58496
ENSMUSG00000005354.16	0.182416	7.28288	2.58129	0.113139	0.999779	Txn2	8.97154	8.95128	9.05799	9.01402	9.22159	8.95128	8.76155	8.7039	8.90388	8.92184	8.85175
ENSMUSG00000025969.15	0.229924	5.03707	2.58074	0.113176	0.999779	Nrp2	7.88264	7.59991	7.64386	7.57743	7.67948	7.55459	7.44294	7.58496	7.32193	7.33985	7.49985
ENSMUSG00000025092.7	-0.325776	3.96519	2.57966	0.11325	0.999779	Hspa12a	6.49185	5.83289	5.61471	5.70044	5.55459	5.52356	5.83289	6.10852	6.24793	6.12928	6.10852
ENSMUSG00000041236.8	-0.157816	6.98639	2.57936	0.113271	0.999779	Vps41	8.55075	8.88264	8.61102	8.74483	8.75489	8.73471	8.65821	8.84549	8.93074	8.83289	8.83605
ENSMUSG00000006476.19	-0.149248	7.3652	2.57501	0.11357	0.999779	Nsmf	9.37069	9.32193	9.16491	9.29232	9.37721	9.25503	9.52552	9.24317	9.3837	9.49185	9.224
ENSMUSG00000024069.14	-0.311562	4.75256	2.57096	0.113848	0.999779	Slc30a6	6.22882	5.93074	5	5.35755	5.72792	5.52356	6.20945	5.45943	6.18982	5.78136	6.20945
ENSMUSG00000033460.14	-0.27651	4.31963	2.57038	0.113888	0.999779	Armcx1	6.02237	5.55459	5.72792	5.72792	6	5.52356	6.12928	6.14975	5.75489	5.93074	6.02237
ENSMUSG00000090266.10	-0.409751	3.18862	2.56965	0.113938	0.999779	Mettl23	5.08746	4.70044	5.04439	4.39232	4.45943	4.85798	4.64386	5.52356	4.9542	5.55459	5
ENSMUSG00000058183.14	-0.805572	1.5707	2.56814	0.114043	0.999779	Mmel1	3	2.32193	3	3	2.58496	3.32193	3.80735	3.58496	3.32193	3.80735	2
ENSMUSG00000025272.16	0.193823	6.67612	2.56747	0.114089	0.999779	Tro	8.75154	8.59619	8.40088	8.55842	8.633	8.10852	8.59991	8.26679	8.04439	8.30834	8.36632
ENSMUSG00000038240.13	0.24346	4.7084	2.56743	0.114091	0.999779	Pdss2	6.72792	6.32193	6.42626	6.40939	6.40939	6.78136	6.22882	6.40939	6.42626	6.30378	6.30378
ENSMUSG00000073418.4	0.937877	2.02162	2.57987	0.114164	0.999779	C4b	2.80735	1.58496	5.20945	4.24793	1.58496	3.90689	2	3.90689	3	2	3.32193
ENSMUSG00000037921.15	0.482721	3.20557	2.56257	0.114516	0.999779	Ddx60	5.55459	5.61471	5	4.75489	5.04439	6.26679	4.45943	5.12928	5.88264	4.45943	4.70044
ENSMUSG00000042686.5	-0.511084	2.28084	2.56118	0.114524	0.999779	Jph1	4.24793	4.08746	4.32193	3	3.70044	3.70044	4.08746	4.24793	4	4.70044	4.52356
ENSMUSG00000022841.15	-0.210416	6.58615	2.56044	0.114576	0.999779	Ap2m1	8	8.59619	8.23362	8.08746	8.43045	7.80735	8.52356	8.15482	8.68299	8.19967	8.15482
ENSMUSG00000022150.16	-0.297611	4.29978	2.56008	0.114601	0.999779	Dab2	6.67243	6.78136	6.74147	6.30378	6.04439	6.18982	6.55459	7.42626	6.18982	6.55459	6.75489
ENSMUSG00000022721.19	-0.179948	6.6855	2.55863	0.114701	0.999779	Trmt2a	8.31741	8.64024	8.19967	8.33092	8.26679	8.34873	8.40514	8.46761	8.5812	8.66178	8.51175
ENSMUSG00000020886.17	-0.210243	8.5995	2.56077	0.114753	0.999779	Dlg4	10.5755	10.3718	10.3231	10.599	10.2204	10.5971	10.7715	10.5275	10.4221	10.8289	10.6073
ENSMUSG00000052539.15	-0.414341	2.91771	2.55769	0.114767	0.999779	Magi3	5.61471	5.16993	5	5.04439	5.12928	4.64386	4.70044	5.61471	5.16993	5.08746	6.14975
ENSMUSG00000038489.8	0.635562	2.12234	2.55591	0.114891	0.999779	Polr2l	3.45943	3.58496	4	4.58496	4.32193	4	3.16993	3	3.58496	2.58496	4.45943
ENSMUSG00000019813.16	-0.359155	3.47224	2.55528	0.114934	0.999779	Cep57l1	5.58496	5.70044	5.64386	5.32193	5.08746	5.2854	5.78136	5.85798	5.55459	5.64386	5.88264
ENSMUSG00000046709.16	0.187827	7.66696	2.55467	0.114977	0.999779	Mapk10	9.61102	9.34207	9.44915	9.3015	9.16239	9.6987	9.30606	9.23122	9.18982	9.27146	9.37069
ENSMUSG00000023175.15	-0.185165	10.1754	2.55125	0.115215	0.999779	Bsg	12.0147	12.0014	11.9697	11.9837	11.7065	11.9311	12.2113	11.9979	11.7545	12.1147	12.2003
ENSMUSG00000032252.14	-0.374593	3.88411	2.5504	0.115275	0.999779	Glce	5.08746	5.72792	5.70044	5.45943	5.61471	5.49185	5.61471	6.30378	5.72792	5.70044	5.61471
ENSMUSG00000093394.1	0.430605	2.85832	2.54542	0.115623	0.999779	AC117700.1	5.12928	4.9542	4.75489	4.9542	4.9542	5	4.08746	3.58496	5.16993	4.64386	4.9542
ENSMUSG00000049807.16	0.322079	3.68671	2.54523	0.115637	0.999779	Arhgap23	5.39232	5.45943	5.12928	5.35755	5.67243	5.08746	5.08746	4.85798	5.08746	5.39232	5.04439
ENSMUSG00000037007.17	-0.233265	5.18406	2.54215	0.115853	0.999779	Zfp113	6.91886	7.24793	6.56986	6.85798	6.72792	6.53916	7.05528	6.74147	7.14975	7.08746	7.03342
ENSMUSG00000033055.12	-0.241073	5.42097	2.54104	0.115931	0.999779	Ankrd54	7.13955	7.2384	7.27612	6.96578	7.15987	7.09803	7.53138	7.17991	7.25739	7.26679	7.46761
ENSMUSG00000036882.7	-0.404963	3.17204	2.54059	0.115963	0.999779	Arhgap33	5.08746	5.24793	5.45943	4.85798	4.80735	5.08746	5.67243	5.16993	5.52356	5.20945	5.58496
ENSMUSG00000037326.10	-0.19341	5.74298	2.54035	0.115979	0.999779	Capn15	7.45121	7.26679	7.37504	7.56986	7.58496	7.39232	7.53916	7.53138	7.62205	7.65105	7.69349
ENSMUSG00000074384.4	0.640255	2.35505	2.53927	0.116056	0.999779	AI429214	4.39232	3.45943	3.32193	4.16993	4.45943	3.58496	3.32193	3.70044	3.45943	3.58496	3.16993
ENSMUSG00000087403.9	0.160171	6.90382	2.53886	0.116085	0.999779	Kantr	8.61471	8.45533	8.41363	8.61839	8.71081	8.57365	8.46352	8.37504	8.46761	8.43463	8.36194
ENSMUSG00000025855.13	0.184604	7.5676	2.53823	0.116129	0.999779	Prkar1b	9.00843	9.15987	8.94837	8.93958	8.93369	9.04985	8.92184	8.52748	9.00282	8.68299	8.82655
ENSMUSG00000060743.12	-0.264363	4.99539	2.53424	0.11641	0.999779	H3f3a	7.15987	6.79442	6.89482	6.78136	7.14975	6.64386	7.15987	7.2384	7.45943	6.62936	7.15987
ENSMUSG00000026988.15	-0.274408	4.1203	2.53363	0.116454	0.999779	Wdsub1	6.10852	6.22882	6.04439	6.26679	6.10852	6.20945	6.20945	6.40939	6.65821	6.50779	6.24793
ENSMUSG00000111936.1	0.890445	1.90246	2.53331	0.116476	0.999779	Gm47540	2.80735	2.58496	3	2	2.32193	3.70044	2.58496	2	1.58496	2.32193	2.80735
ENSMUSG00000020608.7	-0.182598	6.71849	2.53215	0.116558	0.999779	Smc6	8.73809	8.63662	8.85798	8.53138	8.66534	8.66178	8.77149	9.00282	8.6865	8.80735	8.85487
ENSMUSG00000036646.13	-0.231293	7.15869	2.53605	0.116685	0.999779	Man1b1	8.77149	8.96578	8.90388	9.04985	8.54689	8.90689	9.15735	8.96867	9.10066	9.02791	9.15735
ENSMUSG00000034285.15	0.178913	6.12514	2.52988	0.116719	0.999779	Nipsnap1	8.10329	7.86419	8.04439	7.96	8.08746	8.13443	7.96578	7.76155	7.92481	7.7879	7.92481
ENSMUSG00000036875.15	-0.248783	4.5436	2.52894	0.116786	0.999779	Dna2	6.85798	6.74147	6.55459	6.42626	6.56986	6.58496	7.10852	6.96578	6.55459	6.87036	6.47573
ENSMUSG00000031007.2	0.189392	8.48341	2.52892	0.116787	0.999779	Atp6ap2	9.9571	10.2155	9.90689	10.0967	10.062	10.0307	9.81378	10.1434	9.92184	9.9542	9.52356
ENSMUSG00000026849.18	0.273845	4.41154	2.52785	0.116863	0.999779	Tor1a	5.67243	5.70044	6.30378	6	6.2854	6.14975	5.85798	5.61471	6.12928	5.75489	5.55459
ENSMUSG00000029059.9	-0.192232	6.10112	2.52763	0.116878	0.999779	Fam213b	7.59991	7.67948	7.33985	7.59246	7.67948	7.69349	7.69349	7.72792	7.93074	7.74819	7.82018
ENSMUSG00000061410.6	0.305412	4.77203	2.52666	0.116948	0.999779	Zcchc14	6.55459	6.40939	6.74147	6.49185	7.19967	6.44294	6.26679	6.76818	6.10852	6.22882	6.39232
ENSMUSG00000041831.16	0.39541	4.26626	2.53371	0.116999	0.999779	Sytl3	6.16993	6.10852	5.9542	6.32193	6.33985	6.26679	5.35755	5.80735	6.50779	5.88264	6
ENSMUSG00000038690.15	-0.168732	8.29069	2.52574	0.117013	0.999779	Atp5j2	10.0056	10.1774	10.1293	9.98014	9.94398	10.0084	10.0458	10.0647	10.3049	10.021	10.3117
ENSMUSG00000117775.1	0.563927	2.65728	2.52555	0.117026	0.999779	AC132307.1	4.75489	4.08746	4.39232	4.24793	3.45943	4.52356	4	3.70044	3.90689	3.45943	3.32193
ENSMUSG00000026553.17	0.164972	7.70747	2.52302	0.117206	0.999779	Copa	9.15735	9.61287	9.42206	9.46148	9.62022	9.21917	9.18735	9.0954	9.27146	9.33762	9.16491
ENSMUSG00000031783.10	-0.314094	6.77809	2.54545	0.117318	0.999779	Polr2c	8.64386	8.32193	8.76487	8.36632	8.16491	8.40088	8.73471	8.55075	8.65105	8.80413	8.92778
ENSMUSG00000020538.15	-0.466591	2.85823	2.51725	0.117618	0.999779	Srebf1	3.16993	3.70044	3.70044	4.08746	3.80735	3.16993	4.16993	4.08746	3.90689	4.08746	3.80735
ENSMUSG00000017607.9	0.998504	1.11484	2.51665	0.117661	0.999779	Tns4	1.58496	2.32193	1.58496	2	3	3.70044	1	2	2.58496	0	2.58496
ENSMUSG00000025921.7	0.292832	4.29846	2.51632	0.117685	0.999779	Rdh10	6.18982	5.75489	6.55459	6.40939	6.2854	6.59991	6.08746	6.18982	5.93074	5.9542	6.26679
ENSMUSG00000063623.3	-0.939411	1.11615	2.51467	0.117802	0.999779	C230062I16Rik	1.58496	2.32193	1	2.58496	2.32193	1	2.58496	2.80735	2.32193	2.80735	2.80735
ENSMUSG00000100747.4	-0.522724	2.45475	2.51234	0.11797	0.999779	1700084E18Rik	2.58496	4.16993	4.08746	3.45943	2.58496	3.16993	3.58496	4.08746	3.16993	3.90689	4.24793
ENSMUSG00000026280.17	-0.172624	6.64398	2.51228	0.117974	0.999779	Atg4b	8.19967	8.51175	8.09803	8.44294	8.19476	8.29921	8.44294	8.43879	8.64746	8.34873	8.43879
ENSMUSG00000021144.14	0.19914	5.85347	2.5117	0.118015	0.999779	Mta1	7.67243	8	7.74819	7.73471	8.12928	7.73471	7.62936	7.69349	7.62936	7.46761	7.67948
ENSMUSG00000039842.15	0.358561	3.80979	2.51126	0.118047	0.999779	Mcph1	5.52356	5.83289	5.90689	5.24793	5.70044	5.72792	5.24793	5.35755	5.49185	5.55459	4.9542
ENSMUSG00000002833.11	0.199269	7.35528	2.5101	0.11813	0.999779	Hdgfl2	9.31967	9.11114	9.16491	9.27845	8.94837	9.37504	9.39017	8.93664	8.73809	9.05799	8.82655
ENSMUSG00000107576.1	-0.323685	3.83251	2.51008	0.118132	0.999779	Gm44093	4.70044	5.42626	4.80735	5.35755	5.64386	4.90689	5.35755	5.35755	5.52356	5.61471	5.35755
ENSMUSG00000061544.13	-0.364336	3.26051	2.51001	0.118137	0.999779	Zfp229	4.70044	5.12928	5.24793	5.04439	4.64386	4.64386	4.90689	5.12928	5.16993	5.67243	5.24793
ENSMUSG00000001120.15	-0.202672	5.78686	2.5099	0.118144	0.999779	Pcbp3	7.58496	7.60733	7.33985	7.39232	7.54689	7.56986	7.59246	7.65821	7.72792	7.71425	7.64386
ENSMUSG00000024299.17	-0.209643	4.91905	2.50575	0.118444	0.999779	Adamts10	6.90689	6.78136	6.93074	6.97728	6.70044	6.96578	7.08746	7.48382	7.04439	6.72792	6.96578
ENSMUSG00000092260.7	0.498436	2.63031	2.50498	0.118499	0.999779	Zfp963	4.58496	4.08746	4	4.24793	3.45943	4.08746	3.45943	3.70044	3.90689	3.70044	3.58496
ENSMUSG00000013878.18	0.232616	4.62152	2.50449	0.118534	0.999779	Rnf170	6.52356	6.70044	6.56986	6.52356	6.39232	6.61471	6.2854	6.49185	6.47573	6.32193	6.26679
ENSMUSG00000029470.15	0.250188	5.00116	2.5044	0.118541	0.999779	P2rx4	6.49185	6.35755	6.50779	6.44294	6.78136	6.80735	6.35755	6.2854	6.40939	6.30378	6.32193
ENSMUSG00000020271.17	0.164059	6.41114	2.50359	0.118599	0.999779	Fbxw11	7.96578	8.14466	8.05528	8.19967	8.40514	8.30834	7.99435	8.2384	7.89482	8.11894	7.93664
ENSMUSG00000033429.10	0.275497	4.6047	2.5033	0.11862	0.999779	Mcee	6.26679	6.22882	6.08746	6.40939	6.39232	6.49185	6.10852	6.14975	5.64386	6.08746	6.24793
ENSMUSG00000066152.11	0.32685	3.62391	2.50178	0.11873	0.999779	Slc31a2	5.45943	5.08746	5	5.04439	5.35755	5.70044	5.04439	5.32193	5.04439	4.70044	5
ENSMUSG00000042292.16	-0.334188	4.32286	2.50172	0.118734	0.999779	Mrtfa	5.67243	5.80735	6.04439	5.83289	5.88264	5.55459	5.97728	6.10852	6.12928	6.08746	6.30378
ENSMUSG00000056854.4	0.533717	2.19165	2.50113	0.118777	0.999779	Pou3f4	5.08746	4.58496	4.52356	4.39232	4.08746	3.80735	4.39232	4.16993	4.32193	3.70044	3.16993
ENSMUSG00000041958.10	0.210967	5.47671	2.50096	0.118789	0.999779	Pigs	7.59991	7.56224	7.20945	7.40939	7.56224	7.44294	7.05528	7.39232	7.44294	7.08746	7.32193
ENSMUSG00000062075.13	-0.287915	4.56357	2.50027	0.118839	0.999779	Lmnb2	6.49185	6.64386	6.45943	6.44294	5.93074	6.16993	6.82018	6.06609	6.44294	6.6865	6.83289
ENSMUSG00000014301.13	-0.525893	2.71671	2.49802	0.119002	0.999779	Pam16	3.80735	3.80735	3.58496	4	4.32193	4	4.70044	4.45943	4.64386	4.45943	3.16993
ENSMUSG00000037754.13	-0.297359	3.78886	2.49798	0.119004	0.999779	Ppp1r16b	5.75489	5.49185	5.58496	5.64386	5.45943	5.49185	5.93074	6.04439	5.85798	5.58496	5.70044
ENSMUSG00000113966.1	-1.03269	0.983273	2.4974	0.119047	0.999779	Gm47980	2	1	1	2.80735	0	1	1.58496	2.32193	2.58496	2.32193	2.80735
ENSMUSG00000105382.1	-0.725109	1.68892	2.49703	0.119074	0.999779	Gm43339	2.58496	3.32193	3.45943	3.70044	3.90689	3.16993	4.32193	3	4.45943	3.32193	4.24793
ENSMUSG00000020083.13	0.326558	3.72956	2.49698	0.119077	0.999779	Fam241b	4.75489	4.9542	5.2854	5.39232	5.58496	5.75489	5	4.64386	5	5.39232	5.08746
ENSMUSG00000021846.9	0.257989	4.44893	2.49308	0.11936	0.999779	Peli2	6.35755	6.74147	6.72792	6.18982	6.40939	6.67243	6.42626	6.42626	5.9542	6.37504	6.30378
ENSMUSG00000031388.14	-0.284823	4.67476	2.49165	0.119464	0.999779	Naa10	6.47573	6.20945	6.64386	6.2854	6	6.33985	6.56986	6.47573	6.6865	6.35755	6.61471
ENSMUSG00000021396.5	-0.513046	2.49478	2.49128	0.119491	0.999779	Nxnl2	3.90689	3.70044	4.32193	4.64386	4.80735	4.24793	4.24793	4.75489	4.75489	5.32193	4.70044
ENSMUSG00000031490.6	-0.445366	2.76687	2.48939	0.119629	0.999779	Eif4ebp1	3.70044	4.08746	3.90689	4.16993	4.52356	4.24793	4.32193	4.45943	4.70044	4	4.64386
ENSMUSG00000058022.14	-0.85548	2.04283	2.48874	0.119676	0.999779	Adtrp	1	1	2.58496	1	2.32193	3.16993	3	3	3.32193	2.58496	1
ENSMUSG00000025510.14	0.204748	5.678	2.48871	0.119678	0.999779	Cd151	7.31288	7.15987	7.33092	7.59991	7.67243	7.13955	6.89482	7.44294	7.34873	6.98868	7.12928
ENSMUSG00000111212.1	0.535256	1.84723	2.48729	0.119782	0.999779	Gm47087	4.39232	3.45943	4.90689	4.16993	4.39232	3.80735	3.70044	3.45943	3.80735	3.90689	3.70044
ENSMUSG00000020017.14	0.536784	1.87273	2.48676	0.11982	0.999779	Hal	4.70044	4.16993	3.16993	4.08746	4.45943	4.39232	3.58496	3.32193	3.70044	4	3.70044
ENSMUSG00000046798.14	0.204578	5.19102	2.48563	0.119903	0.999779	Cldn12	6.97728	7	7.10852	6.91886	7.06609	7.27612	7.08746	6.74147	6.88264	6.59991	6.98868
ENSMUSG00000032393.15	-0.131122	7.76535	2.48422	0.120006	0.999779	Dpp8	9.50184	9.33762	9.35094	9.32418	9.38586	9.41363	9.48382	9.31061	9.44294	9.58684	9.50581
ENSMUSG00000036615.6	-0.275341	3.95917	2.48387	0.120032	0.999779	Rfxap	5.70044	5.32193	5.58496	4.52356	5.35755	5.20945	5.75489	5.39232	5.61471	5.45943	5.32193
ENSMUSG00000022141.7	-0.16696	7.95448	2.48375	0.12004	0.999779	Nipbl	9.93221	10.098	9.91289	9.86109	9.8392	9.91289	9.94105	10.0607	10.1408	9.97871	10.0715
ENSMUSG00000031696.9	-0.177467	5.95142	2.48293	0.1201	0.999779	Vps35	7.82655	7.63662	7.58496	7.45943	7.67243	7.70736	7.71425	7.78136	7.89482	7.72792	7.84549
ENSMUSG00000021023.14	0.367155	3.12818	2.48214	0.120158	0.999779	1110008L16Rik	4.70044	4.16993	5.20945	5	4.80735	5.20945	4.52356	4.58496	4.70044	4.39232	4.16993
ENSMUSG00000002396.8	0.265224	4.12926	2.48209	0.120162	0.999779	Ocel1	5.16993	5.58496	5.83289	6	5.93074	5.61471	5.61471	5.20945	5.58496	5.61471	5.20945
ENSMUSG00000099839.1	1.22355	3.35579	2.48914	0.120251	0.999779	Gm29374	1	2	2	1.58496	3.16993	1.58496	1	0	1.58496	0	2
ENSMUSG00000063450.14	-0.182862	6.94771	2.48059	0.120272	0.999779	Syne2	9.00843	8.65464	8.89178	8.88264	8.92481	8.82655	8.99152	9.14211	8.85798	9.08746	9.13186
ENSMUSG00000029073.9	-0.356895	3.40432	2.48005	0.120312	0.999779	Cptp	5.2854	4.9542	4.9542	4.80735	4.64386	4.9542	5.16993	5.45943	5.24793	5.64386	5.04439
ENSMUSG00000038916.7	-0.302553	4.61913	2.47207	0.120899	0.999779	Soga3	5.9542	6.04439	5.97728	6.18982	6.26679	5.70044	6.10852	6.02237	6.52356	6.20945	6.44294
ENSMUSG00000007035.15	-0.515594	2.41006	2.47187	0.120913	0.999779	Msh5	3.90689	5.08746	3.70044	4	4.64386	4.39232	5.49185	4.70044	4	4.75489	4.70044
ENSMUSG00000020657.16	0.338117	3.41535	2.47186	0.120914	0.999779	Dnajc27	5.64386	5	5.32193	4.75489	5.2854	5.67243	5.04439	4.80735	5.55459	4.64386	4.90689
ENSMUSG00000054659.13	-0.284471	4.64858	2.46985	0.121062	0.999779	Pm20d2	6.14975	6.39232	6.56986	6.39232	6.22882	6.37504	6.72792	6.56986	6.37504	6.70044	6.53916
ENSMUSG00000036411.10	0.381284	3.35068	2.46821	0.121183	0.999779	9530077C05Rik	5.24793	4.39232	5	5.12928	5.35755	5.24793	4.24793	4.16993	5	4.64386	5.32193
ENSMUSG00000022560.9	-0.25669	4.56215	2.46816	0.121187	0.999779	Slc52a2	5.83289	6.24793	5.97728	6.18982	5.97728	6.35755	6.44294	6.35755	6.35755	6.39232	6.06609
ENSMUSG00000031948.14	-0.18224	6.47759	2.46763	0.121227	0.999779	Kars	8.02791	8.12928	7.93074	8.11374	7.89482	8.17991	8.40514	7.89482	8.22882	8.26209	7.97728
ENSMUSG00000040234.16	0.298982	4.76329	2.46726	0.121254	0.999779	Tm7sf3	5.90689	5.75489	5.16993	5.64386	5.9542	6.08746	5.04439	6.06609	5.12928	5.70044	5.55459
ENSMUSG00000052889.11	-0.229601	6.78812	2.46963	0.12131	0.999779	Prkcb	8.31288	8.08215	8.03342	8.39232	8.11374	8.3443	8.37938	8.55842	8.5157	8.2384	8.3443
ENSMUSG00000065647.1	-0.677421	1.61692	2.46509	0.121415	0.999779	Gm25896	3	2.58496	3	4	3.90689	2.80735	4.52356	3.70044	3.70044	3.32193	3.70044
ENSMUSG00000053838.14	0.125793	7.57895	2.46438	0.121467	0.999779	Nudcd3	9.47168	9.23601	9.29462	9.25974	9.29921	9.39017	9.2503	9.03892	9.21189	9.19476	9.15228
ENSMUSG00000033400.14	0.245118	4.83619	2.46391	0.121502	0.999779	Agl	6.72792	6.55459	6.76818	6.75489	6.61471	6.65821	6.06609	6.58496	6.75489	6.10852	6.65821
ENSMUSG00000087461.2	0.558532	2.34664	2.46029	0.121771	0.999779	C230014O12Rik	4.75489	4	3.16993	4.24793	4.24793	5.20945	4.08746	4.80735	2.58496	4	3.16993
ENSMUSG00000033323.14	0.342385	3.58006	2.45861	0.121896	0.999779	Ctdp1	5.88264	5.72792	5.08746	5.35755	5.04439	5.70044	5.12928	5	4.85798	5.55459	5.32193
ENSMUSG00000027881.14	-0.161177	6.80156	2.45841	0.121911	0.999779	Prpf38b	8.97441	8.57365	8.61839	8.69	8.57743	8.66178	8.6865	8.89482	8.80413	8.74483	9.02791
ENSMUSG00000039838.11	0.416133	3.4786	2.45689	0.122024	0.999779	Slc45a1	5.24793	5.20945	4	4.75489	5.08746	4.58496	4.85798	3.90689	4.32193	4.75489	4.45943
ENSMUSG00000019792.8	0.285216	3.514	2.45327	0.122294	0.999779	Trmt11	5.12928	5.45943	5.2854	5.39232	5.61471	5.67243	5.24793	5.24793	5	5.2854	4.90689
ENSMUSG00000043456.16	-0.324663	4.26084	2.45223	0.122372	0.999779	Zfp536	6.20945	5.72792	6	5.88264	5.72792	5.72792	6.12928	5.75489	6.47573	5.90689	6.45943
ENSMUSG00000034839.5	-0.445107	3.68223	2.45211	0.122381	0.999779	Larp6	5.12928	4.39232	4.52356	4.80735	4.24793	3.32193	4.52356	4.80735	4.75489	5.04439	4.9542
ENSMUSG00000010362.9	-0.250049	4.31229	2.45118	0.12245	0.999779	Rdm1	5.90689	6.20945	6.35755	6.12928	5.88264	6.24793	6.32193	6.56986	6.32193	6.26679	6.22882
ENSMUSG00000048058.17	0.494932	3.13678	2.45078	0.12248	0.999779	Ldlrad3	5.35755	4.58496	5.04439	5.72792	5.2854	4.75489	5.20945	4.70044	4.24793	4.32193	4.24793
ENSMUSG00000107726.1	-0.488931	2.36745	2.44961	0.122568	0.999779	Gm44037	4	4.08746	3.58496	4.16993	3	3.90689	4.85798	3.45943	4.24793	4.08746	4.45943
ENSMUSG00000034300.17	0.269998	6.11343	2.45646	0.122686	0.999779	Fam53c	7.66534	7.73471	7.41785	7.63662	7.7211	7.49185	7.72792	7.39232	7.54689	7.31288	6.88264
ENSMUSG00000025473.16	-0.465501	2.89465	2.44766	0.122714	0.999779	Adam8	3.45943	4.32193	4.08746	4.64386	3.58496	4	4.85798	3.80735	4.90689	4.24793	4.45943
ENSMUSG00000023026.16	0.199807	5.19353	2.44504	0.122911	0.999779	Dip2b	7.35755	7.24793	7.24793	7.35755	7.13955	7.3837	7.09803	7.07682	6.93074	7.12928	7.17991
ENSMUSG00000020375.9	-0.219463	5.08576	2.44437	0.122961	0.999779	Rufy1	6.65821	6.71425	6.74147	6.56986	7.02237	6.50779	7.04439	6.42626	6.84549	7.04439	6.9542
ENSMUSG00000090799.2	0.358316	5.87883	2.46812	0.123059	0.999779	Klhl33	8.04439	7.74819	7.87036	7.96	7.65105	8.40939	7.67948	7.62936	7.60733	7.87652	7.65105
ENSMUSG00000044296.10	0.531041	2.35026	2.44256	0.123097	0.999779	Zfp879	4.16993	3.90689	4.24793	3.70044	3.70044	4.32193	3.70044	3.58496	3.32193	3.90689	3.70044
ENSMUSG00000022401.12	-0.302981	4.1032	2.44012	0.123281	0.999779	Xpnpep3	5.70044	6.08746	6.20945	5.35755	5.64386	5.35755	6.32193	5.85798	6.26679	5.52356	5.90689
ENSMUSG00000107529.1	-0.684233	1.81305	2.43766	0.123467	0.999779	Gm44291	3.58496	3	3.70044	2	4	3	3.80735	4	3.70044	4.16993	3.70044
ENSMUSG00000027091.14	-0.156786	7.22853	2.43637	0.123564	0.999779	Zc3h15	9.03617	8.84235	9.13186	8.96	8.76487	8.82972	9.01681	8.92184	9.15228	9.03067	9.01681
ENSMUSG00000028804.20	-0.29288	3.99499	2.43575	0.123611	0.999779	Csmd2	6.20945	6.32193	6.24793	5.55459	5.93074	6.37504	6.47573	6.50779	6.2854	6.22882	6.16993
ENSMUSG00000097573.2	0.827725	1.19162	2.43429	0.123722	0.999779	G730003C15Rik	2.58496	3.32193	2.58496	2.80735	3.16993	3.58496	2.32193	2.32193	2.32193	2.58496	2.58496
ENSMUSG00000031478.16	-0.567925	1.99368	2.43114	0.123961	0.999779	Nek3	3.90689	3.32193	3.32193	3.58496	3.16993	3	4	4	4.08746	3.58496	4
ENSMUSG00000037376.14	0.179383	6.31708	2.42924	0.124104	0.999779	Trmt6	7.74147	8.24317	8.16491	7.94837	7.98299	7.86419	7.93074	7.85175	7.84549	7.76818	7.73471
ENSMUSG00000024261.6	0.16272	9.61414	2.42788	0.124208	0.999779	Syt4	10.9418	11.014	11.0492	10.84	10.9527	11.29	10.973	10.5803	10.9278	10.9031	10.865
ENSMUSG00000052310.9	-0.444875	5.33786	2.45331	0.124341	0.999779	Slc39a1	7.07682	6.42626	6.72792	7.21917	5.70044	7.04439	7.24793	7.27612	7.04439	7.01123	7.27612
ENSMUSG00000037259.15	0.476236	2.62026	2.4259	0.124359	0.999779	Dzank1	4.32193	4.16993	4.16993	4.16993	5.24793	3.90689	4	3.45943	4	3.80735	4.08746
ENSMUSG00000005378.17	0.244882	4.56198	2.42556	0.124385	0.999779	Bud23	6.10852	6.58496	6.44294	6.40939	6.53916	6.24793	5.72792	6.30378	6.40939	6.18982	6.04439
ENSMUSG00000071655.12	-0.150472	6.48217	2.42554	0.124386	0.999779	Ubxn1	8.35315	8.48784	8.43879	8.27612	8.09803	8.07682	8.45121	8.28077	8.37938	8.40088	8.50779
ENSMUSG00000026080.13	0.353703	6.34609	2.4489	0.124545	0.999779	Chst10	7.71425	7.6865	7.45943	7.57743	7.8392	8.20945	7.6865	7.56986	7.14975	7.74147	6.97728
ENSMUSG00000039756.12	-0.282479	4.24581	2.4227	0.124602	0.999779	Dnttip2	6.26679	6.12928	5.85798	5.78136	6.2854	5.97728	6.39232	6	6.33985	6.22882	6.33985
ENSMUSG00000030217.2	0.634915	1.65211	2.42237	0.124627	0.999779	Art4	4.45943	3.80735	4.64386	3.80735	4.32193	4.39232	2.80735	4.64386	3.80735	3.58496	3.45943
ENSMUSG00000028382.15	-0.174081	6.82391	2.42228	0.124634	0.999779	Ptbp3	8.72451	8.85798	8.49586	8.70044	8.43463	8.69	8.70044	8.83605	8.8857	8.76818	8.78136
ENSMUSG00000063253.11	-0.183657	6.24908	2.42124	0.124714	0.999779	Scoc	7.79442	7.76818	7.86419	7.8392	7.59246	7.70736	7.79442	7.97728	7.76155	7.90087	8.00562
ENSMUSG00000029765.12	0.369404	3.39473	2.4208	0.124748	0.999779	Plxna4	5.32193	5.39232	5.55459	5.55459	5.04439	5.20945	5.24793	4.9542	4.80735	4.52356	5.16993
ENSMUSG00000042210.17	-0.186329	5.60201	2.41978	0.124826	0.999779	Abhd14a	7.31288	7.42626	7.24793	7.62936	7.27612	7.36632	7.81378	7.40088	7.62936	7.42626	7.47573
ENSMUSG00000027004.3	-1.2089	1.28892	2.43553	0.124832	0.999779	Frzb	3	1	2	3.16993	1	2.58496	2.32193	4.16993	2.32193	3.16993	3.32193
ENSMUSG00000033931.9	0.262691	4.10732	2.41949	0.124848	0.999779	Rbm34	6.20945	6	6.24793	6.02237	5.97728	5.93074	5.9542	5.75489	5.80735	5.80735	5.64386
ENSMUSG00000035150.15	0.777053	2.30454	2.41853	0.124928	0.999779	Eif2s3x	3.80735	2.80735	3.16993	3.45943	4	3.58496	3.45943	2.32193	3.32193	2.80735	2.32193
ENSMUSG00000059689.15	0.257903	4.50892	2.41714	0.125028	0.999779	Zfp637	6.32193	6.35755	6.35755	6.59991	6.32193	6.44294	6.18982	5.9542	6.39232	5.83289	6.40939
ENSMUSG00000031938.15	0.264516	4.65147	2.41685	0.12505	0.999779	4931406C07Rik	6.42626	6.59991	7.04439	6.62936	6.87036	6.50779	6.49185	6.32193	6.44294	6.47573	6.44294
ENSMUSG00000050394.14	-0.32604	4.13039	2.41559	0.125146	0.999779	Armcx6	5.9542	6.02237	6.24793	5.83289	5.42626	5.45943	6.30378	6.18982	6.08746	6.18982	6
ENSMUSG00000086158.2	-0.279492	4.81382	2.41536	0.125164	0.999779	Ccpg1os	6.18982	5.88264	5.58496	6.26679	6.45943	6.45943	6.62936	6.40939	6.37504	6.35755	6.47573
ENSMUSG00000028247.2	-0.341334	3.20662	2.41251	0.125383	0.999779	Coq3	4.70044	4.64386	4.90689	4.9542	4.85798	4.64386	4.85798	5.16993	5.35755	4.9542	5
ENSMUSG00000030259.12	-0.526262	2.15344	2.41219	0.125407	0.999779	Rassf8	3.58496	3.90689	4.32193	3.32193	3.80735	3.70044	4.32193	4.32193	3.80735	4.24793	4.58496
ENSMUSG00000061306.16	0.211555	7.71611	2.41404	0.125413	0.999779	Slc38a10	8.75154	8.74483	8.76818	8.97154	9.11634	9.18735	8.74483	8.51175	9.03067	8.75154	8.79766
ENSMUSG00000028555.15	-0.287677	4.18389	2.40826	0.12571	0.999779	Ttc39a	5.64386	5.83289	5.58496	5.78136	6	5.93074	6	5.90689	6.02237	6.14975	6.20945
ENSMUSG00000047654.6	-0.431457	3.51501	2.40747	0.125813	0.999779	Tssk6	5.08746	4.85798	4.58496	5	4.90689	4.52356	5.67243	5.2854	4.70044	5.49185	4.90689
ENSMUSG00000075273.4	-0.701136	1.62387	2.40641	0.125853	0.999779	Ttc30b	2.58496	3.32193	1	3.58496	3.45943	2.80735	2.58496	4	3.16993	4.24793	3.16993
ENSMUSG00000038250.9	-0.319347	3.64327	2.40259	0.126148	0.999779	Usp38	5.12928	5.24793	5.12928	5.16993	5.35755	5.12928	5.49185	5	5.78136	5.55459	5.32193
ENSMUSG00000107106.1	-0.485624	2.45792	2.40117	0.126258	0.999779	Gm43760	4.16993	4.39232	3.45943	3.90689	3.70044	4.24793	4.39232	3.90689	4.70044	4.24793	4.85798
ENSMUSG00000023236.7	0.125381	10.0628	2.40058	0.126303	0.999779	Scg5	11.6124	11.7266	11.5152	11.5915	11.6891	11.599	11.5196	11.3902	11.5294	11.5579	11.5033
ENSMUSG00000022837.14	0.212877	4.81693	2.40023	0.126331	0.999779	Iqcb1	6.65821	6.44294	6.35755	6.42626	7.08746	6.62936	6.55459	6.2854	6.58496	6.53916	6.20945
ENSMUSG00000072082.7	0.466913	2.82932	2.39908	0.12642	0.999779	Ccnf	5.35755	5.78136	5.45943	5.20945	4.45943	5.12928	4.9542	5.12928	5.08746	4	4.45943
ENSMUSG00000053965.10	-0.255954	4.24371	2.39869	0.12645	0.999779	Pde5a	6.71425	6.93074	6.64386	6.42626	6.65821	6.2854	6.98868	6.96578	6.44294	6.87036	6.70044
ENSMUSG00000051768.9	-0.212073	5.61386	2.39525	0.126717	0.999779	Xrcc1	7.41785	7.07682	7.24793	7.18982	7	7.60733	7.47573	7.49185	7.36632	7.64386	7.15987
ENSMUSG00000047497.10	-0.70579	1.33595	2.39514	0.126726	0.999779	Adamts12	4	4.16993	4.08746	3.80735	3.16993	2.58496	3.70044	4.70044	4.58496	4.16993	3.70044
ENSMUSG00000027327.16	0.247648	4.79333	2.39399	0.126816	0.999779	1700037H04Rik	6.85798	6.70044	6.59991	6.45943	6.35755	6.84549	6.80735	6.33985	6.26679	6.40939	6.26679
ENSMUSG00000026496.11	-0.200369	5.64631	2.39301	0.126892	0.999779	Parp1	7.43463	7.45943	7.5157	7.39232	7.26679	7.32193	7.58496	7.62936	7.40939	7.49985	7.70736
ENSMUSG00000002845.14	-0.199219	6.27689	2.39298	0.126894	0.999779	Tmem39a	7.7879	7.59991	7.66534	7.9542	7.59246	7.69349	7.93664	7.82018	7.73471	7.8392	8.13955
ENSMUSG00000032845.16	-0.567344	2.16623	2.39151	0.127009	0.999779	Alpk2	3.45943	4.24793	3.90689	3.58496	3.45943	3.80735	4.52356	2.32193	4.24793	4.70044	4.64386
ENSMUSG00000078786.9	0.358481	3.54988	2.38858	0.127238	0.999779	BC024978	5.35755	5	5.2854	5.64386	5.67243	5.24793	4.80735	5.12928	5.45943	5	4.75489
ENSMUSG00000031897.9	0.228717	5.66627	2.38646	0.127404	0.999779	Psmb10	7.40088	7.46761	7.49985	7.65105	7.45121	8.224	7.19967	7.41785	7.59246	7.62936	7.33092
ENSMUSG00000020120.15	-0.436878	2.74957	2.38592	0.127446	0.999779	Plek	4.16993	4.32193	3.70044	4.24793	3.90689	4.39232	4.24793	4.85798	3.70044	4.90689	4.58496
ENSMUSG00000043773.5	-0.468248	2.78027	2.38508	0.127512	0.999779	1700048O20Rik	4.75489	4.39232	3	5.32193	3.16993	3.80735	4.24793	4.58496	5.2854	4.52356	4.58496
ENSMUSG00000020486.18	0.28125	4.11158	2.38412	0.127587	0.999779	Sept4	6.26679	6.02237	6.2854	6.35755	6.50779	6.08746	6	5.67243	6.50779	5.78136	6.06609
ENSMUSG00000035351.16	0.412034	3.07345	2.38235	0.127726	0.999779	Nup37	4.52356	5.35755	4.24793	4.80735	5.24793	4.9542	4.58496	4.90689	5.04439	3.58496	4.32193
ENSMUSG00000024789.13	-0.200365	5.08618	2.37999	0.127911	0.999779	Jak2	7.06609	6.97728	6.82018	7.02237	7.03342	6.79442	7.45121	7.15987	6.90689	7.10852	7
ENSMUSG00000087365.7	-0.784224	1.06234	2.3789	0.127996	0.999779	C430049B03Rik	3	2.80735	2.80735	3.58496	2.58496	2	3.58496	4.90689	2.80735	1	3.16993
ENSMUSG00000022337.7	-0.194166	5.76067	2.37752	0.128106	0.999779	Emc2	7.67948	7.83289	7.76155	7.59246	7.80735	7.29462	7.74819	7.74819	7.77479	7.71425	8.07146
ENSMUSG00000107208.1	0.730636	1.69516	2.37728	0.128124	0.999779	D130004A15Rik	3.58496	3.90689	2	3.70044	3.32193	4.45943	2.58496	2.32193	3	3.80735	3.16993
ENSMUSG00000075010.5	1.21717	1.25714	2.3848	0.128155	0.999779	AW112010	1	1	2.32193	2	3.45943	3.90689	0	3.16993	0	2	1.58496
ENSMUSG00000081769.9	0.299522	4.11838	2.3763	0.128202	0.999779	Gm12216	6.56986	6.42626	6.10852	6.32193	5.88264	6.70044	6	6.40939	5.83289	6.16993	6.14975
ENSMUSG00000053329.7	-0.158131	5.94914	2.37584	0.128238	0.999779	D10Jhu81e	7.6865	7.5157	7.49985	7.61471	7.81378	7.65105	7.74147	7.76155	7.82018	7.65105	7.81378
ENSMUSG00000021794.16	-0.218913	6.48455	2.37552	0.128263	0.999779	Glud1	7.96	7.86419	8.14466	7.70736	7.97728	8.04439	8.3966	8.26209	8.04439	7.99435	8.02791
ENSMUSG00000032185.15	-0.349109	3.61672	2.37429	0.12836	0.999779	Carm1	5.16993	5.39232	5.16993	5.16993	5.42626	4.85798	5	5.2854	5.80735	5.75489	5.35755
ENSMUSG00000057982.8	-0.236297	4.70386	2.37341	0.12843	0.999779	Zfp809	6.2854	5.72792	6.32193	6.12928	6	6.08746	6.33985	6	6	6.47573	6.59991
ENSMUSG00000001415.10	-0.204406	5.27737	2.37332	0.128437	0.999779	Smg5	6.89482	7.14975	6.97728	7.11894	7.45943	7.19967	7.32193	7.18982	7.27612	7.29462	7.37504
ENSMUSG00000102252.5	0.18401	6.44051	2.37332	0.128437	0.999779	Snrpn	8.01123	8.25739	8.10329	8.18488	8.41785	8.29002	8.09276	7.97728	8	8.07682	7.90689
ENSMUSG00000008690.15	-0.191713	6.10561	2.3728	0.128478	0.999779	Ncaph2	8.07682	7.99435	8.24317	7.83289	8.06609	7.93664	8.15987	8.2384	8.08215	8.33985	7.91886
ENSMUSG00000001962.8	0.181242	5.26837	2.37247	0.128504	0.999779	Fam50a	7.25739	7.05528	6.83289	7.25739	7.19967	7.27612	7.05528	7.01123	6.90689	6.97728	6.91886
ENSMUSG00000039725.6	-0.224678	4.97464	2.36783	0.128871	0.999779	Trp53rka	6.89482	6.74147	6.91886	6.91886	6.79442	6.82018	7.11894	7	7.10852	6.65821	7.20945
ENSMUSG00000037610.15	-0.253887	5.35533	2.36757	0.128892	0.999779	Kcnmb2	7.09803	7.2854	6.82018	7.24793	7.10852	7.02237	7.50779	7.09803	7.18982	7.32193	7.50779
ENSMUSG00000003420.8	-0.222897	5.25573	2.36644	0.128981	0.999779	Fcgrt	7.49185	7.21917	7.61471	7.48382	7.06609	7.33092	7.45943	8.16993	7.18982	7.37504	7.35755
ENSMUSG00000071103.9	0.20652	5.75023	2.36622	0.128999	0.999779	1700029J07Rik	7.49985	7.57743	7.39232	7.47573	7.19967	7.85175	7.30378	7.41785	7.04439	7.40939	7.5157
ENSMUSG00000117655.1	-1.0318	0.953641	2.36341	0.129222	0.999779	AC140413.1	2	2.58496	2	1.58496	1.58496	1	3	2.32193	2.58496	3.32193	1.58496
ENSMUSG00000036120.10	0.355666	3.64054	2.3634	0.129223	0.999779	Rfxank	5.35755	5.42626	5.20945	5.72792	5.58496	5.32193	5.52356	5	5.35755	4.75489	4.70044
ENSMUSG00000103025.1	-0.610083	1.66023	2.36304	0.129252	0.999779	Gm37686	3	3	2.58496	2.80735	3.32193	3.32193	3.45943	1.58496	3	4.16993	4.08746
ENSMUSG00000048047.3	0.378487	3.37698	2.36251	0.129294	0.999779	Zbtb33	4.52356	5.20945	4.16993	5.64386	5.55459	4.80735	4.24793	4.80735	4.70044	4.16993	5.35755
ENSMUSG00000028085.12	0.356102	4.05925	2.36218	0.12932	0.999779	Gatb	5.78136	5.52356	5.64386	5.45943	6.02237	5.2854	4.85798	5.83289	5.20945	5.08746	5.42626
ENSMUSG00000014498.9	0.218098	5.45247	2.36165	0.129362	0.999779	Ankrd52	7.32193	7.35755	7.46761	7.58496	7.46761	7.32193	7.40939	7.11894	6.98868	7.2384	7.11894
ENSMUSG00000024965.9	0.652839	1.92149	2.35987	0.129504	0.999779	Fermt3	3.58496	3.16993	3.80735	3.58496	3.32193	3.70044	3	3.45943	3.16993	1.58496	3.32193
ENSMUSG00000116288.1	0.69897	1.60887	2.35933	0.129547	0.999779	Gm41349	2.80735	3.80735	3.16993	2.80735	3.32193	2	1.58496	3.16993	2.58496	2	2.58496
ENSMUSG00000024395.9	-0.373918	3.19227	2.35785	0.129666	0.999779	Lims2	4.90689	5.16993	5	4.45943	5.20945	4.64386	5.04439	4.9542	5.42626	5.39232	5.24793
ENSMUSG00000033419.15	-0.191828	6.35789	2.35668	0.129759	0.999779	Snap91	8.00562	8.15987	7.86419	8.16993	7.88264	8.12412	8.38802	7.99435	8.07146	8.34873	8.224
ENSMUSG00000019432.15	-0.168623	7.12673	2.35502	0.129891	0.999779	Ddx39b	8.76155	8.96	9.03067	8.96	8.51175	8.75822	9.16993	8.71425	8.98299	8.96867	8.98299
ENSMUSG00000026131.18	-0.150883	8.16254	2.35447	0.129936	0.999779	Dst	9.78627	9.89633	9.91289	9.91886	9.84235	9.90238	9.98868	9.70044	10.0808	10.0967	10.0485
ENSMUSG00000028333.10	-0.167042	7.29337	2.35446	0.129937	0.999779	Anp32b	9.23601	9.10066	9.23122	9.12928	8.93074	9.00282	9.16491	9.40088	9.28771	9.10852	9.16491
ENSMUSG00000046573.7	-0.262396	4.39309	2.3531	0.130045	0.999779	Lyrm4	6.04439	6.26679	6.02237	6.04439	6.30378	5.78136	6.20945	6.08746	6.24793	6.39232	6.44294
ENSMUSG00000004947.15	-0.257366	4.39336	2.35112	0.130204	0.999779	Dtx2	6.18982	6.30378	6.06609	6.39232	6.2854	6.02237	6.72792	5.97728	6.58496	6.45943	6.24793
ENSMUSG00000035403.10	-0.401161	2.79091	2.35104	0.13021	0.999779	Crb2	4.85798	5	4.52356	4.39232	3.80735	4.64386	4.75489	5.45943	4.9542	4.80735	4.85798
ENSMUSG00000005981.11	-0.196118	5.66725	2.35103	0.130211	0.999779	Trap1	7.30378	7.35755	7.44294	7.33092	7.49985	7.33985	7.62936	7.44294	7.54689	7.47573	7.6865
ENSMUSG00000063632.6	-0.262593	8.19627	2.36838	0.130253	0.999779	Sox11	10.0014	10.0566	9.86573	10.0126	10.1254	10.0701	10.3696	9.93369	10.1762	10.4073	10.1561
ENSMUSG00000112039.1	-0.902984	1.89317	2.35822	0.130463	0.999779	Gm5136	3.58496	2.32193	2.32193	2.32193	3.80735	3.45943	3.70044	2.32193	4.64386	4.08746	3.90689
ENSMUSG00000034990.15	0.621342	1.67216	2.34754	0.130492	0.999779	Otoa	4.24793	4.80735	4.58496	4.52356	3.70044	5.39232	3.70044	3.70044	4.45943	4.08746	4.45943
ENSMUSG00000056492.6	0.289403	4.31162	2.34518	0.130681	0.999779	Adgrf5	6.50779	6.93074	6.78136	6.42626	6.26679	6.14975	6	6.75489	5.83289	6.08746	6.39232
ENSMUSG00000062762.16	-0.269036	5.08922	2.34473	0.130718	0.999779	Ei24	6.67243	6.80735	6.2854	6.06609	6.30378	5.70044	6.24793	6.88264	6.75489	6.47573	6.37504
ENSMUSG00000049281.16	-0.509861	2.41097	2.34355	0.130813	0.999779	Scn3b	3.80735	4.16993	3.70044	4.45943	3.90689	4.24793	4.80735	4.32193	4.39232	4.45943	4.39232
ENSMUSG00000056771.7	-1.13876	0.797056	2.34204	0.130935	0.999779	Gm10010	1.58496	0	0	1	1.58496	2	1	3	1	2	1.58496
ENSMUSG00000022545.13	0.286154	4.12907	2.3414	0.130987	0.999779	Ercc4	5.70044	6.16993	6.20945	6.02237	5.85798	6.14975	5.83289	5.72792	6.22882	5.45943	5.67243
ENSMUSG00000096221.3	-0.63733	1.6374	2.3412	0.131003	0.999779	1500002C15Rik	3.80735	3.16993	2	3.32193	2.80735	2.32193	3.58496	2	3.16993	4.16993	3.90689
ENSMUSG00000025155.15	-0.241444	4.78217	2.3404	0.131067	0.999779	Dus1l	6.14975	6.59991	6.32193	6.32193	6.61471	6.22882	6.37504	6.62936	6.6865	6.56986	6.49185
ENSMUSG00000097328.7	0.320867	3.30576	2.34009	0.131092	0.999779	Tnfsf12	4.80735	4.90689	5.32193	5.04439	4.85798	5.45943	4.85798	5.12928	4.52356	4.32193	5
ENSMUSG00000026172.12	-0.415674	3.52315	2.33924	0.131161	0.999779	Bcs1l	4.32193	5.45943	4.70044	5.04439	4.52356	4.45943	4.70044	4.58496	5.58496	5.32193	5.16993
ENSMUSG00000029524.16	-0.976255	1.83641	2.33841	0.131228	0.999779	Sirt4	1	2.32193	1.58496	1	3.45943	2.32193	3.16993	2.58496	2.32193	2.80735	2
ENSMUSG00000103657.1	-0.567089	2.01335	2.33837	0.131231	0.999779	Gm37204	3.45943	4.16993	2.58496	4.75489	4.39232	3.58496	4.16993	4.85798	3.45943	4.24793	4.52356
ENSMUSG00000041161.8	-0.217867	5.18838	2.33738	0.131312	0.999779	Otud3	6.70044	6.98868	7.03342	6.88264	6.91886	7.12928	7.52356	7.01123	7.15987	6.97728	6.79442
ENSMUSG00000032883.15	0.202344	6.47158	2.33731	0.131317	0.999779	Acsl3	8.26679	8.48784	8.31288	8.13955	8.54303	8.11374	8.02237	8.16491	8.05528	8.05528	8.15482
ENSMUSG00000022433.19	-0.174266	6.3892	2.33698	0.131345	0.999779	Csnk1e	8.6865	8.26679	8.30378	8.26679	8.35315	8.45121	8.57365	8.70044	8.3966	8.51175	8.49185
ENSMUSG00000029335.5	0.382444	3.56612	2.3369	0.131351	0.999779	Bmp3	5.42626	5.67243	5.12928	5.70044	5.72792	5.55459	4.90689	5.39232	4.85798	5.64386	5.12928
ENSMUSG00000085175.7	-0.398593	3.17115	2.33649	0.131384	0.999779	Gm11423	4.32193	4.24793	4.39232	4.16993	3.58496	4.08746	4.39232	4.52356	4.52356	4.45943	4.75489
ENSMUSG00000001105.15	-0.236946	8.4847	2.34585	0.131537	0.999779	Ift20	9.73132	10.0307	9.8857	9.8392	9.7039	9.87652	9.91139	9.99718	10.3837	9.9901	9.9901
ENSMUSG00000027752.15	-0.26517	4.13217	2.33306	0.131662	0.999779	Exosc8	6.04439	6	6.04439	6.08746	5.49185	5.67243	5.58496	6.49185	5.88264	6.20945	6.2854
ENSMUSG00000032184.5	0.257126	4.4784	2.33175	0.131768	0.999779	Lysmd2	6.14975	6.02237	5.72792	5.83289	6.35755	6.04439	5.70044	6	5.72792	5.80735	5.67243
ENSMUSG00000030256.11	0.279336	4.51786	2.3295	0.131952	0.999779	Bhlhe41	6.16993	5.64386	5.58496	5.67243	6.33985	6.35755	5.49185	5.49185	6.20945	5.80735	5.75489
ENSMUSG00000034902.17	-0.215377	5.62275	2.3284	0.132042	0.999779	Pip5k1c	7.49185	7.87036	7.72792	7.40939	7.54689	7.45121	7.8392	7.20945	7.8392	7.94837	7.78136
ENSMUSG00000007656.13	-0.17657	7.25299	2.32571	0.132261	0.999779	Arpp19	9.41785	9.0634	9.10066	9.20457	9.00282	9.05528	9.46761	9.12928	9	9.32867	9.33762
ENSMUSG00000104091.1	1.14856	0.93602	2.32537	0.132289	0.999779	Gm37317	2	2.58496	1	3	2.58496	0	2.32193	0	1.58496	0	2.32193
ENSMUSG00000020778.12	0.163119	6.25542	2.32464	0.132349	0.999779	Ten1	8.23362	7.93664	8.19967	8.21917	8.20945	8.26209	8.01123	8.04985	8.16993	7.94251	7.91886
ENSMUSG00000102302.1	-0.662869	1.97345	2.32337	0.132453	0.999779	Gm38190	2.80735	3.16993	3.16993	3	3.32193	2.58496	3.90689	2.80735	3.80735	3.58496	2.58496
ENSMUSG00000048486.6	-0.230888	5.00197	2.32331	0.132457	0.999779	Fitm2	6.35755	6.6865	6.65821	6.39232	6.61471	6.26679	6.83289	6.56986	6.72792	6.44294	6.90689
ENSMUSG00000044068.7	0.20892	5.67879	2.32282	0.132497	0.999779	Zrsr1	6.97728	7.30378	7.15987	7.17991	7.14975	6.98868	6.79442	7.33985	6.87036	6.83289	6.84549
ENSMUSG00000052488.7	0.163891	6.23958	2.32047	0.13269	0.999779	Cherp	7.90689	8.02237	8.15987	8.08746	8.33985	8.14975	8.11894	7.91886	8.13443	7.85175	7.78136
ENSMUSG00000024517.17	0.802101	1.08316	2.3201	0.132721	0.999779	Grp	3.70044	2	3	3.32193	3.70044	3.90689	2.80735	1	2.32193	3.32193	3.16993
ENSMUSG00000032171.7	-0.189779	6.60748	2.31397	0.133224	0.999779	Pin1	8.46761	8.57365	8.25267	8.23362	8.43879	8.30378	8.56605	8.27146	8.68299	8.48784	8.50779
ENSMUSG00000037997.12	0.205004	6.35629	2.31352	0.133261	0.999779	Parp11	8.21432	8.26209	8.01123	8.20457	7.84549	8.37938	8.19476	8.16993	7.97728	7.69349	7.8392
ENSMUSG00000030127.15	0.270675	5.34791	2.3145	0.133355	0.999779	Cops7a	7.15987	6.75489	7.42626	7.24793	7.42626	7.03342	6.93074	7.02237	7.14975	6.83289	6.85798
ENSMUSG00000050600.5	0.757763	1.57684	2.31141	0.133435	0.999779	Zfp831	3.58496	4.16993	3.58496	3.90689	3.32193	3.45943	2.80735	3.45943	2.32193	3.32193	2.80735
ENSMUSG00000020056.16	0.349459	3.80888	2.31083	0.133483	0.999779	Washc3	5.45943	5.35755	5.39232	5.35755	5.75489	4.90689	5.2854	4.75489	4.85798	4.90689	5.32193
ENSMUSG00000048379.9	-0.250982	4.46151	2.31081	0.133484	0.999779	Socs4	6.10852	6.26679	6.32193	6.16993	6.18982	6.47573	6.30378	6.42626	6.9542	6.08746	6.42626
ENSMUSG00000030316.13	0.279289	4.05142	2.30992	0.133558	0.999779	Tamm41	5.97728	6.24793	6.32193	6.04439	5.72792	6.24793	5.83289	5.97728	6.08746	5.49185	5.80735
ENSMUSG00000096727.3	0.537362	3.04574	2.31246	0.133559	0.999779	Psmb9	4.16993	3.80735	2.32193	4.39232	4.58496	5.85798	4.64386	4.08746	4.24793	3.16993	4.08746
ENSMUSG00000079179.9	0.269029	4.99972	2.3099	0.13356	0.999779	Rab10os	6.88264	6.61471	6.65821	6.49185	6.56986	7.01123	6.24793	6.72792	6.18982	6.53916	6.42626
ENSMUSG00000029701.15	-0.175662	6.30332	2.30824	0.133697	0.999779	Rbm28	7.98299	8.11894	8.14975	8.03892	7.86419	7.87652	8.04985	7.91886	8.26679	8.19967	8.19967
ENSMUSG00000021815.4	0.728667	1.25672	2.30791	0.133724	0.999779	Mss51	3.16993	3	2	3.45943	3.58496	3.16993	2	3.32193	2.58496	2.58496	2
ENSMUSG00000106251.1	-0.423844	2.50376	2.30518	0.13395	0.999779	Gm42658	4.39232	4	4	4.08746	3.70044	3.58496	4.58496	4.52356	4	4	4.32193
ENSMUSG00000058298.10	-0.261855	3.95981	2.30383	0.134062	0.999779	Mcm9	5.72792	5.97728	5.97728	5.24793	5.80735	5.58496	6.08746	6.18982	5.80735	5.70044	5.97728
ENSMUSG00000027016.17	-0.562612	2.09672	2.3022	0.134197	0.999779	Zfp385b	4.32193	3.16993	2.58496	3.32193	2.58496	2.80735	3.90689	3.45943	4.39232	4	3
ENSMUSG00000022032.14	-0.633829	1.5915	2.3016	0.134248	0.999779	Scara5	3	3	3.58496	3	3.16993	3.16993	3	4.39232	3.58496	3.16993	4
ENSMUSG00000024234.7	0.267481	4.36778	2.30115	0.134284	0.999779	Mtpap	6.45943	6.35755	6.22882	6.20945	6.33985	6.08746	5.78136	6.20945	5.78136	6.04439	6.20945
ENSMUSG00000029875.5	0.382284	3.99373	2.30537	0.134337	0.999779	Ccdc184	6.45943	5.78136	5.88264	6	6.35755	6.56986	5.49185	5.2854	5.55459	5.88264	6.50779
ENSMUSG00000103373.1	0.294574	4.14514	2.29888	0.134473	0.999779	Gm37238	6.20945	5.85798	5.83289	6.16993	6.32193	6	5.70044	6.04439	5.52356	5.61471	6.08746
ENSMUSG00000026810.12	0.197523	5.49291	2.29608	0.134707	0.999779	Dpm2	6.98868	7.18982	6.93074	7.33092	7.29462	7.31288	6.9542	7.05528	7.01123	7.16993	6.67243
ENSMUSG00000031700.11	-0.36917	3.98057	2.29228	0.135029	0.999779	Gpt2	5.85798	4.45943	5.64386	5.24793	5.24793	5.64386	5.90689	5.39232	6.30378	5.61471	5.64386
ENSMUSG00000063856.7	-0.163004	6.93521	2.29058	0.135166	0.999779	Gpx1	8.33539	8.37504	8.66534	8.58871	8.77808	8.56605	8.43879	8.9571	8.64746	8.59246	8.61102
ENSMUSG00000107116.1	0.543533	2.32438	2.29006	0.13521	0.999779	Gm43274	5.12928	4.08746	4.32193	4.45943	4.80735	3.45943	4	4	3.58496	3.45943	4.39232
ENSMUSG00000031772.17	0.888847	2.52761	2.30314	0.13528	0.999779	Cntnap4	3.58496	3.16993	3.32193	3.32193	3.58496	3.90689	3.32193	1.58496	2.80735	3	3.16993
ENSMUSG00000080316.11	-0.252183	4.87394	2.28691	0.135474	0.999779	Spaca6	6.53916	6.24793	6.55459	6.96578	6.80735	6.47573	6.74147	6.61471	6.70044	6.87036	7.21917
ENSMUSG00000104195.1	-0.400656	3.24546	2.28609	0.135543	0.999779	B230377A18Rik	4.90689	4.32193	4.80735	3.58496	4.52356	4.39232	4.39232	4.08746	4.80735	4.90689	5.24793
ENSMUSG00000029833.17	-0.241804	4.82489	2.28551	0.135592	0.999779	Trim24	6.91886	7.08746	6.76818	6.76818	7	6.72792	7	7.01123	7.20945	7.01123	7.14975
ENSMUSG00000050640.16	0.262468	4.082	2.28317	0.135789	0.999779	Tmem150c	5.97728	6.35755	6.04439	5.97728	6.30378	6.12928	5.97728	5.52356	6.06609	6.06609	5.78136
ENSMUSG00000021483.8	-0.238169	5.28256	2.28316	0.135789	0.999779	Cdk20	6.44294	7.16993	6.80735	7.04439	6.56986	6.87036	7.33985	6.87036	7.35755	6.93074	6.91886
ENSMUSG00000030611.10	-0.24144	4.77337	2.28269	0.135829	0.999779	Mrps11	6.14975	5.93074	6.30378	6.35755	6.71425	6.58496	6.59991	6.39232	6.85798	6.47573	6.32193
ENSMUSG00000020389.19	-0.394294	2.97841	2.28098	0.135973	0.999779	Cdkl3	4.9542	4.85798	4.39232	4.64386	5	4.80735	5	5.39232	5.32193	4.64386	5.04439
ENSMUSG00000106166.1	-0.36783	3.35912	2.2808	0.135988	0.999779	Gm43484	5.20945	4.58496	5.49185	4.64386	4.80735	5.12928	5.2854	5.55459	5.52356	5.20945	5.16993
ENSMUSG00000028907.7	-0.228358	4.53928	2.28077	0.135991	0.999779	Utp11	5.88264	6.32193	6.32193	6.30378	6.47573	6.14975	6.55459	6.44294	6.16993	6.47573	6.45943
ENSMUSG00000025474.9	-0.239677	4.45906	2.28028	0.136032	0.999779	Tubgcp2	6.40939	5.70044	6.12928	6.08746	6.44294	6.16993	6.30378	6.47573	6.35755	6.33985	6.32193
ENSMUSG00000037386.16	-0.157691	6.83102	2.28021	0.136038	0.999779	Rims2	8.72792	8.61839	8.54303	8.69697	8.44708	8.65105	8.90689	8.65105	8.56986	8.80735	8.79442
ENSMUSG00000036815.16	0.37732	3.21521	2.2797	0.136081	0.999779	Dpp10	5.90689	5.64386	5.24793	6.08746	5.70044	5.72792	5.61471	5.35755	5.20945	5.20945	5.49185
ENSMUSG00000111254.1	-1.07567	0.862471	2.27722	0.13629	0.999779	Gm48717	1	1.58496	0	3	2.80735	1	1	2.32193	3.90689	1.58496	2.32193
ENSMUSG00000062981.5	0.217842	4.69586	2.27722	0.13629	0.999779	Mrpl42	6.02237	6.71425	6.72792	6.52356	6.04439	6.59991	6.18982	6.2854	6.56986	6.20945	6.12928
ENSMUSG00000049764.8	-0.292801	3.90921	2.27707	0.136303	0.999779	Zfp280b	5.52356	6.08746	5.20945	5.80735	5.20945	5.39232	6.06609	5.55459	6.10852	5.93074	5.55459
ENSMUSG00000055013.15	0.131079	7.46736	2.27619	0.136378	0.999779	Agap1	9.28309	9.49586	9.42626	9.35755	9.43879	9.49586	9.21432	9.34651	9.40514	9.16239	9.27612
ENSMUSG00000022193.7	-0.259404	4.43551	2.27575	0.136415	0.999779	Psmb5	6.14975	6.08746	6	6	5.9542	6.32193	6.02237	6.20945	6.58496	6.30378	6.06609
ENSMUSG00000057534.13	0.993013	1.20911	2.27524	0.136458	0.999779	Elobl	2	1.58496	3	2.58496	1.58496	2.80735	1.58496	1.58496	2	0	2.58496
ENSMUSG00000028639.14	-0.192159	8.34961	2.2749	0.136505	0.999779	Ybx1	10.2228	10.0042	10.2372	10.3072	9.87958	10.196	10.4273	10.0362	10.2131	10.3454	10.255
ENSMUSG00000104724.1	0.579877	2.06132	2.27397	0.136565	0.999779	Gm43162	3.58496	3.16993	3	4.80735	4.16993	4.32193	3.45943	3.32193	3	3.45943	4
ENSMUSG00000079523.8	-0.40225	3.26197	2.2733	0.136623	0.999779	Tmsb10	4.64386	4.70044	4.85798	5.04439	4.70044	4.9542	4.45943	5.64386	5.20945	5.55459	4.70044
ENSMUSG00000072966.11	0.158167	8.12774	2.2718	0.13675	0.999779	Gprasp2	9.98299	10.1033	9.87036	9.96145	10.1898	9.85953	9.90689	9.69523	9.89482	9.9542	9.74819
ENSMUSG00000018566.14	-0.456369	2.83637	2.27168	0.136759	0.999779	Slc2a4	4.70044	5.35755	4.80735	4.39232	4.39232	4.9542	5.2854	5.52356	4.70044	5.64386	5.24793
ENSMUSG00000024576.14	0.107449	9.1545	2.27101	0.136816	0.999779	Csnk1a1	11.0934	11.1886	11.0768	11.0007	11.2003	11.0238	11.0007	11.021	10.9737	10.9614	10.9263
ENSMUSG00000030669.13	0.783434	1.35964	2.27006	0.136897	0.999779	Calca	2.80735	2.80735	3.32193	1.58496	1	4.08746	2	3.16993	2.32193	1	2.32193
ENSMUSG00000068663.14	0.230312	5.1261	2.26873	0.13701	0.999779	Clec16a	6.94251	6.96578	7.01123	7.16993	6.85798	6.97728	6.83289	7.09803	6.56986	6.65821	6.90689
ENSMUSG00000095253.4	0.260903	4.36146	2.26775	0.137093	0.999779	Zfp799	6	6.40939	6.47573	6.20945	6.04439	6.32193	6	6.52356	5.88264	5.75489	5.85798
ENSMUSG00000009621.18	-0.282725	4.63871	2.26581	0.137258	0.999779	Vav2	6.75489	6.61471	6.79442	6.39232	6.42626	6.32193	7	6.97728	6.62936	6.61471	6.64386
ENSMUSG00000025551.13	0.395483	3.05358	2.26566	0.137272	0.999779	Fgf14	4.85798	4.70044	4.75489	4.45943	5	4.32193	4.45943	4.32193	4.45943	4.39232	3.80735
ENSMUSG00000015337.5	-0.242723	5.48731	2.26489	0.137337	0.999779	Endog	7.26679	7.02237	7.2854	7	6.67243	7.09803	7.40088	7.52356	7.22882	7.34873	6.85798
ENSMUSG00000047361.16	0.347838	4.04251	2.2646	0.137362	0.999779	Gm973	6.18982	5.83289	5.08746	5.39232	6.04439	5.75489	5.39232	4.90689	5.88264	5.45943	5.52356
ENSMUSG00000027180.12	-0.166112	7.13735	2.2644	0.137379	0.999779	Fbxo3	9.01959	8.88874	8.8392	8.8857	8.76818	9.0634	9.10852	8.84549	8.85487	9.28077	9.10591
ENSMUSG00000026944.18	-0.143704	7.00538	2.26319	0.137482	0.999779	Abca2	8.74147	8.76155	8.56986	8.90087	8.74147	8.56605	8.86109	8.59991	8.94837	8.94251	8.69
ENSMUSG00000105520.1	-0.814946	1.12819	2.26301	0.137498	0.999779	Gm42837	4.24793	2.58496	4.24793	2.32193	2.80735	2.58496	3.80735	4.70044	4	2.80735	4.24793
ENSMUSG00000097674.1	-0.417004	3.35312	2.26187	0.137595	0.999779	Gm26610	4.52356	4.64386	4.70044	4.75489	4.24793	4.80735	5.04439	4.9542	5.24793	5.58496	4.39232
ENSMUSG00000048347.5	-0.613618	1.82395	2.26061	0.137702	0.999779	Pcdhb18	3.32193	3.80735	3.45943	3.45943	2.80735	3.58496	4.08746	4	1.58496	4.32193	4.64386
ENSMUSG00000028180.18	-0.164957	6.96745	2.25959	0.13779	0.999779	Zranb2	8.85175	8.48382	8.91588	8.75822	8.93664	8.65464	8.64386	8.98299	8.92184	8.8857	9.11894
ENSMUSG00000061288.13	-0.148908	8.22701	2.25911	0.137831	0.999779	Taok3	9.70563	9.44915	9.79442	9.82814	9.74987	9.96434	9.783	9.69697	9.94983	9.91439	9.95274
ENSMUSG00000031371.14	-0.441574	2.49971	2.25754	0.137966	0.999779	Haus7	4.85798	5	4.64386	5.04439	3.90689	4.9542	5.42626	4.64386	5.32193	5.16993	4.85798
ENSMUSG00000022403.15	-0.141662	7.96455	2.25673	0.138035	0.999779	St13	9.57175	9.52356	9.60918	9.85331	9.62571	9.633	9.71596	9.64205	9.92778	9.8009	9.77972
ENSMUSG00000020658.10	0.29782	4.89038	2.25693	0.138172	0.999779	Efr3b	6.59991	6.30378	6.96578	6.70044	6.04439	6.47573	6.45943	6.08746	6.14975	6.12928	6.24793
ENSMUSG00000037946.11	-0.607424	1.69978	2.25317	0.138341	0.999779	Fgd3	4	3.80735	2.58496	3	2.80735	3.16993	2.58496	4.45943	3.58496	4.08746	3.32193
ENSMUSG00000037278.9	0.320051	4.50198	2.25377	0.138388	0.999779	Tmem97	6.44294	6.08746	6.02237	6.22882	6.2854	6.18982	6.12928	5.83289	5.80735	6.10852	5.39232
ENSMUSG00000006276.10	0.340287	3.74589	2.2502	0.138597	0.999779	Eps15l1	5.20945	5.58496	5.45943	5.16993	5.9542	5.16993	5.08746	5.2854	4.70044	5.04439	5.42626
ENSMUSG00000054381.5	-0.304856	3.50112	2.2501	0.138605	0.999779	Zfp747	4.75489	5.2854	4.9542	5.24793	4.64386	5.04439	5.32193	5.04439	5.42626	5.42626	5.20945
ENSMUSG00000017778.14	-0.393728	3.16717	2.24986	0.138626	0.999779	Cox7c	5.20945	5.12928	4.64386	4.90689	4.39232	4.9542	4.64386	5.64386	5.42626	5.35755	5.24793
ENSMUSG00000036923.12	-0.506011	1.98196	2.2488	0.138717	0.999779	Stox1	4	3.32193	4.32193	2.58496	3.32193	3.80735	4.24793	4.08746	4.24793	3.80735	3.90689
ENSMUSG00000101860.4	0.801551	2.20941	2.24836	0.138755	0.999779	Mindy4b-ps	2.58496	3.16993	2.32193	3.16993	2.32193	2.80735	2.58496	1	2.58496	1	2.80735
ENSMUSG00000102642.1	-0.515105	2.45452	2.24731	0.138846	0.999779	A130048G24Rik	3.58496	2.80735	4.32193	2.58496	3.45943	4.52356	3.80735	4.52356	4.24793	4.58496	3.58496
ENSMUSG00000021271.5	-0.335106	3.47919	2.2472	0.138855	0.999779	Zfp839	4.45943	5.12928	4.75489	4.24793	5.35755	4.64386	4.9542	5.16993	5.08746	4.90689	5.20945
ENSMUSG00000021930.14	0.224731	4.80637	2.24443	0.139094	0.999779	Spryd7	6.89482	6.75489	6.37504	6.74147	6.52356	6.58496	6.47573	6.6865	5.9542	6.78136	6.14975
ENSMUSG00000063018.6	0.216659	6.7746	2.24604	0.139163	0.999779	2010204K13Rik	8.46352	8.32643	8.47573	8.74483	8.73809	8.56605	8.47573	8.32643	8.38802	8.37069	8.24317
ENSMUSG00000028107.14	-0.256486	4.48905	2.24226	0.139283	0.999779	Tars2	6.32193	6.22882	6.47573	6.26679	6.22882	6.55459	6.50779	6.65821	6.89482	6.59991	6.06609
ENSMUSG00000020122.16	-0.308479	4.05842	2.23981	0.139495	0.999779	Egfr	6.22882	6.08746	5.97728	6.06609	4.64386	5.72792	6.24793	6.78136	5.64386	5.88264	5.88264
ENSMUSG00000056296.17	0.334556	3.95531	2.23941	0.13953	0.999779	Synpr	5.42626	5.24793	5.08746	5.16993	5.32193	5.42626	4.70044	4.70044	5.24793	5.08746	5.04439
ENSMUSG00000087266.2	-0.828808	1.16855	2.23825	0.13963	0.999779	Gm15991	2.80735	1.58496	1.58496	2.80735	1	0	2.58496	2	1.58496	3	3.32193
ENSMUSG00000033964.12	0.168411	5.23133	2.23577	0.139846	0.999779	Zbtb41	7.18982	7.19967	6.91886	6.94251	7.04439	7.04439	6.80735	6.91886	6.88264	6.90689	6.97728
ENSMUSG00000016018.4	-0.151856	6.75622	2.235	0.139914	0.999779	Mtrex	8.55075	8.53528	8.54303	8.53138	8.76155	8.47573	8.65464	8.77479	8.79116	8.55842	8.69349
ENSMUSG00000021893.14	0.19749	5.2586	2.23382	0.140016	0.999779	Capn7	6.44294	6.84549	6.6865	6.80735	6.93074	7.04439	6.71425	6.75489	6.56986	6.58496	6.50779
ENSMUSG00000029326.13	0.375276	3.15476	2.23355	0.140039	0.999779	Enoph1	5.04439	5.12928	5.08746	4.9542	5.55459	5.08746	4.90689	4.90689	4.90689	4.64386	4.52356
ENSMUSG00000024891.6	-0.602105	1.71461	2.23251	0.14013	0.999779	Slc29a2	3	2.80735	3.70044	3.16993	3.32193	3	3.58496	3.58496	2.32193	4.08746	4.16993
ENSMUSG00000048878.6	0.226197	5.4272	2.23101	0.140261	0.999779	Hexim1	7.13955	6.88264	7.01123	7.49985	7.59246	7.06609	7.21917	6.83289	6.82018	6.94251	7.14975
ENSMUSG00000001995.9	-0.234917	6.28628	2.23469	0.140398	0.999779	Sipa1l2	8.5157	8.74147	8.39232	8.19967	7.87652	8.07682	8.64386	8.49586	8.45533	8.45121	8.5812
ENSMUSG00000030329.11	0.341586	4.75841	2.23131	0.140435	0.999779	Pianp	5.70044	5.72792	5.42626	5.61471	5.88264	5.80735	5.85798	5	4.64386	5.58496	5.45943
ENSMUSG00000035783.9	1.23986	5.25219	2.25495	0.140459	0.999779	Acta2	5.75489	5.58496	10.032	7.04439	5.12928	6.08746	6.55459	7.16993	7.42626	5.55459	6.24793
ENSMUSG00000025134.2	0.185109	6.64503	2.22873	0.140461	0.999779	Alyref	8.41363	8.37938	8.49985	8.54689	8.55075	8.42206	8.37938	8.24793	8.05528	8.42626	8.19476
ENSMUSG00000042408.13	0.347619	3.68161	2.22721	0.140594	0.999779	Zmym6	5.61471	5.24793	5.39232	5.35755	6.16993	5.04439	5	5.32193	5.35755	4.85798	5.16993
ENSMUSG00000064202.15	0.448776	2.94725	2.22706	0.140607	0.999779	4430402I18Rik	4.64386	4.75489	5.08746	4.75489	4.45943	4.16993	4.45943	4.16993	4.45943	4.32193	4
ENSMUSG00000024927.8	-0.178194	6.90416	2.22686	0.140625	0.999779	Rela	8.74819	8.37069	8.59246	8.45943	8.57743	8.50779	8.71425	8.6865	8.47573	8.74483	8.89482
ENSMUSG00000021647.7	-0.364815	4.84185	2.2429	0.140699	0.999779	Cartpt	7.50779	7.75489	7.32193	6.88264	7.18982	6.94251	8.00562	7.93664	7.31288	7.22882	7.31288
ENSMUSG00000093668.3	0.63812	1.70095	2.22588	0.14071	0.999779	Pou5f2	4.08746	3.16993	3.70044	3.90689	4.39232	2.80735	2.80735	3.32193	3	3	3.32193
ENSMUSG00000025266.11	0.148343	7.07687	2.22525	0.140765	0.999779	Gnl3l	8.6865	8.74483	8.65821	8.69349	8.63662	8.66534	8.55842	8.62571	8.53528	8.51175	8.42206
ENSMUSG00000057103.10	-0.267547	5.24413	2.22584	0.140802	0.999779	Nat8f1	6.59991	6.93074	6.62936	6.80735	6.26679	6.67243	6.75489	6.91886	7.34873	6.79442	6.85798
ENSMUSG00000035842.10	-0.553245	1.86772	2.22157	0.141089	0.999779	Ddx11	3.16993	4.08746	4	3.70044	3.32193	2.80735	4.24793	4.58496	3.58496	4.08746	3.32193
ENSMUSG00000039851.11	0.538319	2.76329	2.22094	0.141144	0.999779	4932438H23Rik	4.16993	3.58496	3.80735	3.90689	4.39232	3.16993	3.45943	3.58496	3.90689	3	2.80735
ENSMUSG00000021569.10	-0.457544	2.43386	2.22058	0.141176	0.999779	Trip13	5	4.58496	5.12928	4.64386	4.39232	4.08746	5.32193	5.24793	4.39232	4.9542	4.75489
ENSMUSG00000041702.7	-0.203578	5.72773	2.21969	0.141254	0.999779	Btbd7	7.85798	7.81378	7.76818	7.70044	7.71425	7.82018	7.97728	8.05528	7.59991	7.93074	8.03342
ENSMUSG00000030970.16	0.1933	5.17214	2.21801	0.141402	0.999779	Ctbp2	6.85798	7.24793	6.93074	6.98868	7.30378	7.40939	7.05528	6.75489	6.90689	7.06609	7.02237
ENSMUSG00000020646.17	-0.220906	4.85562	2.21799	0.141404	0.999779	Mboat2	6.61471	6.65821	6.87036	6.65821	6.22882	6.45943	7.04439	6.70044	6.71425	6.78136	6.67243
ENSMUSG00000028431.11	0.145599	6.76067	2.21711	0.141482	0.999779	Elp1	8.52356	8.37938	8.68299	8.60363	8.5812	8.66888	8.34873	8.61471	8.35755	8.33539	8.43045
ENSMUSG00000051111.16	-0.326588	3.67581	2.21691	0.141499	0.999779	Sv2c	5.45943	5.16993	5.16993	4.90689	4.70044	5.20945	5.90689	5.12928	5.35755	5.49185	5.2854
ENSMUSG00000079509.10	-0.257831	4.4098	2.2141	0.141747	0.999779	Zfx	6.14975	6.37504	6.47573	5.80735	6.37504	5.88264	6.58496	6.59991	6	6.02237	6.75489
ENSMUSG00000033467.12	0.325107	3.30128	2.21363	0.141789	0.999779	Crlf2	5.78136	5.90689	5.80735	4.85798	5.61471	5.78136	5.2854	5.64386	5.61471	4.75489	5.52356
ENSMUSG00000025262.8	0.144564	6.66299	2.21316	0.141831	0.999779	Fam120c	8.21917	8.18982	8.17493	8.19476	8.46761	8.29002	7.98299	8.17493	8.224	8.16491	7.99435
ENSMUSG00000031955.10	0.233467	5.04834	2.21103	0.142019	0.999779	Bcar1	6.82018	6.59991	6.37504	6.62936	6.24793	6.65821	6.20945	6.20945	6.62936	6.35755	6.45943
ENSMUSG00000037058.16	-0.212274	6.1683	2.20953	0.142152	0.999779	Paip2	7.70044	7.76155	7.77479	7.78136	7.7879	7.75489	7.6865	7.89482	8.37069	7.88874	7.89482
ENSMUSG00000101603.1	-0.625676	2.96297	2.227	0.142177	0.999779	Gm28730	6.06609	4.32193	5	5.90689	3.90689	4.85798	5.55459	7.21917	5.52356	5.08746	4.85798
ENSMUSG00000021054.6	0.252605	5.04589	2.20739	0.142342	0.999779	Sgpp1	6.88264	6.87036	6.35755	6.59991	7.07682	6.62936	6.44294	6.02237	6.89482	6.65821	6.32193
ENSMUSG00000020728.17	-0.221009	4.77357	2.20574	0.142489	0.999779	Cep112	6.82018	6.44294	6.70044	6.33985	6.30378	6.42626	6.9542	6.65821	6.30378	6.70044	6.83289
ENSMUSG00000044857.8	-0.191807	5.56128	2.20545	0.142515	0.999779	Lemd2	7.35755	7.52356	7.27612	7.45943	7.29462	7.42626	7.45943	7.53916	7.49185	7.50779	7.7211
ENSMUSG00000022350.7	-0.178098	5.55605	2.20301	0.142732	0.999779	Washc5	7.11894	7.09803	7.02237	7.20945	6.98868	6.91886	7.29462	7.06609	7.31288	7.06609	7.35755
ENSMUSG00000039219.18	-0.138618	7.6143	2.20256	0.142772	0.999779	Arid4b	9.61655	9.49586	9.58496	9.58308	9.61655	9.47978	9.56033	9.783	9.62571	9.69697	9.75822
ENSMUSG00000111079.1	0.766418	1.35507	2.20123	0.142891	0.999779	Gm47112	2.80735	2.80735	3.32193	3.32193	2.80735	2.80735	2.32193	2	3	0	3.16993
ENSMUSG00000028294.15	-0.528998	2.42893	2.20118	0.142896	0.999779	Cfap206	4.32193	3.58496	3.80735	4.16993	4.16993	4.32193	5.24793	4.08746	4	4.45943	4.52356
ENSMUSG00000026021.15	-0.324606	3.73474	2.19987	0.143012	0.999779	Sumo1	5.52356	5.61471	5.83289	5.08746	5.2854	5.20945	5.58496	5.93074	5.61471	5.55459	5.90689
ENSMUSG00000038145.17	-0.212546	5.5217	2.19964	0.143033	0.999779	Snrk	7.47573	7.65821	7.42626	7.53916	7.41785	7.41785	7.67243	7.54689	7.65821	7.59246	7.76155
ENSMUSG00000031657.16	-0.29563	4.14783	2.19957	0.143039	0.999779	Heatr3	6.06609	5.85798	6.20945	6.02237	6.06609	5.61471	5.88264	6.58496	5.88264	6.55459	6.08746
ENSMUSG00000020219.7	-0.199301	6.75255	2.19814	0.143167	0.999779	Timm13	8.68299	8.47168	8.60363	8.56224	8.17493	8.40088	8.79116	8.53528	8.43463	8.65821	8.74819
ENSMUSG00000106018.1	-0.576605	1.99233	2.19725	0.143246	0.999779	Gm43527	3.16993	4.16993	4.08746	3.32193	2	4.08746	4.24793	3.58496	4	4	4.32193
ENSMUSG00000041390.18	0.379133	3.15912	2.19703	0.143266	0.999779	Mdfic	5.2854	5.72792	5.35755	5.55459	5.64386	5.12928	4.58496	5.75489	5	4.80735	5.20945
ENSMUSG00000028809.16	0.167022	8.38795	2.19631	0.143331	0.999779	Srrm1	10.1331	10.1712	10.2467	10.102	10.4747	10.1586	10.0224	10.2288	9.94105	9.90388	10.0808
ENSMUSG00000042369.8	-0.343126	3.90952	2.19543	0.14341	0.999779	Rbm45	5.67243	5.70044	5.83289	5.49185	5.42626	5.12928	5.85798	6.04439	5.64386	5.80735	5.88264
ENSMUSG00000030839.12	0.28727	4.01189	2.19486	0.143461	0.999779	Sergef	5.83289	5.2854	5.78136	5.9542	6.06609	6	5.80735	5.58496	5.90689	5.45943	5.20945
ENSMUSG00000018567.14	-0.206498	8.84462	2.19528	0.143884	0.999779	Gabarap	10.3004	10.0154	10.1762	10.4949	10.0875	10.2276	10.6083	10.4284	10.2877	10.3805	10.3117
ENSMUSG00000106149.1	-0.4589	2.85969	2.19014	0.143885	0.999779	Gm43430	4.32193	4.52356	4.90689	4.32193	4.75489	4.90689	4.90689	5.04439	4.75489	4.75489	5.2854
ENSMUSG00000054079.12	0.442434	3.14776	2.18788	0.144088	0.999779	Utp18	5.2854	5.20945	5.04439	5.08746	4.80735	4.52356	4.70044	4.39232	5	4.16993	4.70044
ENSMUSG00000019194.15	-0.231082	5.06832	2.18578	0.144277	0.999779	Scn1b	6.37504	6.42626	6.32193	6.97728	6.64386	6.76818	6.93074	7.10852	6.72792	6.70044	6.59991
ENSMUSG00000034473.14	-0.187639	5.52968	2.18562	0.144292	0.999779	Sec22a	7.08746	7.03342	7.2384	7.25739	7.14975	7.02237	7.66534	6.91886	7.15987	7.3837	7.21917
ENSMUSG00000033871.14	0.359067	3.59224	2.18553	0.1443	0.999779	Ppargc1b	5.2854	5.67243	5.39232	6.14975	5.85798	5.42626	4.80735	5.49185	5.16993	5.55459	5.45943
ENSMUSG00000072573.2	-0.788852	1.08312	2.18429	0.144411	0.999779	Gm10369	3.32193	2.58496	2	2	2.32193	2.32193	3	2.58496	4.08746	3.16993	3
ENSMUSG00000106057.1	-0.328932	3.77853	2.18295	0.144533	0.999779	Gm43560	5.32193	5.88264	5.08746	5.61471	5.70044	5.49185	5.83289	5.64386	5.78136	5.83289	5.83289
ENSMUSG00000034667.8	0.321765	4.6249	2.18247	0.144675	0.999779	Xpot	5.88264	6.24793	6.18982	5.90689	6.94251	5.80735	5.49185	5.9542	5.90689	6	5.80735
ENSMUSG00000022772.12	-0.190322	6.46727	2.17978	0.14482	0.999779	Senp5	8.11374	8.3966	8.29462	8.29921	8.49185	8	8.59619	8.31288	8.39232	8.22882	8.54303
ENSMUSG00000030595.15	-0.34957	3.32743	2.17956	0.14484	0.999779	Nfkbib	4.75489	4.64386	4.58496	5	4.9542	5	4.9542	5.2854	5.2854	4.75489	5.35755
ENSMUSG00000071659.4	-0.165859	7.94177	2.17931	0.144862	0.999779	Hnrnpul2	9.74651	9.62936	9.46557	9.75656	9.67948	9.58684	9.9901	9.82496	9.5216	9.74315	9.86882
ENSMUSG00000092090.2	0.469294	3.57409	2.1839	0.145124	0.999779	Gm3294	5.55459	4.52356	4.90689	5.32193	5.52356	5.75489	4.58496	4.16993	5.08746	4.75489	5.32193
ENSMUSG00000101365.1	-0.576099	1.94945	2.17611	0.145153	0.999779	Gm19325	2.58496	3.45943	3.32193	3.58496	2.80735	3	3.80735	3.45943	3.70044	2.32193	4.24793
ENSMUSG00000030089.15	-0.332444	4.72439	2.18264	0.145167	0.999779	Slc41a3	6.39232	5.9542	6.55459	6.30378	5.16993	6.30378	6.85798	6.82018	5.97728	6.37504	6.20945
ENSMUSG00000079641.3	-0.21991	6.22745	2.17664	0.145173	0.999779	Rpl39	7.93074	8.03892	7.85798	7.65105	7.73471	7.87036	7.83289	8.02237	8.16993	8.23362	7.69349
ENSMUSG00000060261.15	-0.14095	8.72854	2.17547	0.145211	0.999779	Gtf2i	10.716	10.7347	10.7194	10.6768	10.5603	10.6689	10.7296	10.7574	10.7423	10.8049	10.8872
ENSMUSG00000054514.3	-0.546732	2.11727	2.17526	0.14523	0.999779	Atad3aos	4	4.16993	3.90689	3.45943	2.58496	2.32193	3.90689	4.08746	4.39232	2.80735	4.08746
ENSMUSG00000102319.1	-0.377592	3.12724	2.17352	0.145388	0.999779	Gm37626	5.88264	5.16993	5.20945	5.58496	4.75489	5.04439	5.39232	5.97728	5.78136	5.45943	5.67243
ENSMUSG00000022537.18	-0.277183	4.04231	2.17304	0.145432	0.999779	Tmem44	6.04439	6.35755	6.16993	6.16993	5.88264	6.22882	6.44294	6.62936	6.47573	6.20945	5.97728
ENSMUSG00000050410.15	-0.322774	4.18554	2.17268	0.145465	0.999779	Tcf19	6.35755	6.24793	6.30378	5.88264	6.10852	5.42626	6.20945	6.04439	6.22882	6.59991	6.14975
ENSMUSG00000031767.13	-0.273844	4.25228	2.17117	0.145602	0.999779	Nudt7	5.78136	6.04439	5.9542	6	5.72792	6.14975	5.93074	6.33985	6.30378	6.50779	6.12928
ENSMUSG00000032946.16	0.312504	3.93238	2.17101	0.145617	0.999779	Rasgrp2	5.85798	5.70044	6.33985	6.10852	5.67243	6.26679	5.93074	5.90689	5.88264	5	5.72792
ENSMUSG00000054477.16	0.552239	2.51106	2.16945	0.145759	0.999779	Kcnn2	4.16993	4.16993	4.16993	4.16993	4.64386	3.32193	4.16993	3.58496	3.16993	3.16993	3.90689
ENSMUSG00000029838.11	-0.304184	6.29163	2.18635	0.145934	0.999779	Ptn	8.64386	8.2384	8.40514	8.44294	8.17493	8.12928	8.24793	9.08746	8.61102	8.02237	8.87036
ENSMUSG00000033762.8	-0.657181	1.60269	2.16693	0.14599	0.999779	Recql4	2.58496	3.32193	3.70044	3.32193	3.32193	2.80735	3.16993	3.32193	3.80735	3.90689	3.90689
ENSMUSG00000021143.10	-0.194525	6.08165	2.16604	0.146071	0.999779	Pacs2	7.90689	7.91886	7.76818	8.13955	7.60733	7.97728	8.34873	8	7.76155	8.00562	8.08215
ENSMUSG00000005262.13	0.215679	5.27034	2.16599	0.146076	0.999779	Ufd1	7.17991	7.32193	7.08746	6.88264	6.97728	6.71425	6.89482	6.9542	6.93074	6.85798	6.53916
ENSMUSG00000052914.4	-0.332428	3.65833	2.16597	0.146078	0.999779	Cyp2j6	4.75489	5.08746	4.70044	4.9542	5.12928	5.08746	4.70044	5.78136	5.04439	4.90689	5.55459
ENSMUSG00000053964.17	-0.406134	2.72352	2.16255	0.146391	0.999779	Lgals4	5.16993	3	4.64386	5.04439	4.52356	4.75489	5	5.32193	4.80735	4.58496	5.20945
ENSMUSG00000040699.13	-0.188664	6.22422	2.16165	0.146474	0.999779	Limd2	8.35755	8.05528	8.33092	8.09803	7.77479	8.224	8.58496	8.20945	8.16993	8.2384	8.27612
ENSMUSG00000024480.9	0.786458	1.09846	2.16104	0.146529	0.999779	Ap3s1	1.58496	3.16993	2.80735	3.70044	3	2.58496	3	2	2.32193	2.32193	2
ENSMUSG00000042063.11	0.235988	5.25861	2.16076	0.146556	0.999779	Zfp386	7.05528	7.19967	7.45943	6.85798	7.32193	6.97728	6.58496	7.02237	7.2854	6.88264	6.9542
ENSMUSG00000027680.15	-0.153174	6.65964	2.16055	0.146575	0.999779	Fxr1	8.49586	8.52356	8.16993	8.42626	8.44708	8.37504	8.62205	8.41363	8.3966	8.47573	8.7211
ENSMUSG00000043895.6	-0.343392	3.47043	2.15908	0.14671	0.999779	S1pr2	5.83289	5.55459	6.08746	5.78136	5.16993	5.58496	6.04439	6.72792	5.72792	5.39232	5.61471
ENSMUSG00000089687.2	-0.614929	1.60974	2.15811	0.146799	0.999779	Rab42	3.45943	3.32193	2.80735	2.80735	3.45943	2.58496	3.32193	3.58496	3.16993	4.39232	3.16993
ENSMUSG00000039883.5	0.467184	2.94755	2.15645	0.146958	0.999779	Lrrc17	5.70044	4.70044	5.35755	5.70044	4.45943	5.08746	4.70044	5.55459	3.70044	4.85798	4.58496
ENSMUSG00000036781.13	-0.229919	5.51353	2.15532	0.147056	0.999779	Rps27l	7.15987	6.98868	7.12928	6.82018	6.76818	7.03342	6.90689	7.13955	7.2854	7.34873	7.04439
ENSMUSG00000116004.1	-0.40185	3.56556	2.15494	0.147091	0.999779	Gm49539	3.70044	4.08746	3.90689	4.39232	4.32193	4.90689	4.9542	4.85798	4.39232	4.70044	4.39232
ENSMUSG00000021775.11	0.227997	7.27087	2.16342	0.147092	0.999779	Nr1d2	9.13186	9.32418	9.12412	9.26679	8.88874	9.47978	8.93074	9.25974	8.90388	9.11634	9.09803
ENSMUSG00000036707.16	0.193315	5.27078	2.15477	0.147107	0.999779	Cab39	7.14975	6.97728	7.08746	6.97728	7.45121	7.08746	6.88264	6.62936	6.90689	7.05528	7.05528
ENSMUSG00000061689.15	-0.153193	6.60177	2.15329	0.147244	0.999779	Dlgap4	8.43463	8.62936	8.49586	8.50779	8.73809	8.50383	8.69	8.71768	8.65821	8.53138	8.74819
ENSMUSG00000034265.8	-0.411311	2.52131	2.15308	0.147263	0.999779	Zdhhc14	4.64386	4.39232	4.24793	4.70044	4.64386	4.52356	4.75489	4.70044	4.45943	5.2854	4.75489
ENSMUSG00000032307.16	0.371615	3.36778	2.15108	0.147448	0.999779	Ube2q2	4.9542	5.16993	5.64386	4.64386	5.35755	5.20945	5	4.45943	4.64386	4.80735	5.20945
ENSMUSG00000045257.10	-0.177569	6.13584	2.151	0.147455	0.999779	Morn2	7.40088	7.79442	7.52356	7.46761	7.63662	7.30378	7.59246	7.59246	7.7879	7.64386	7.72792
ENSMUSG00000036748.16	-0.192265	5.49208	2.15055	0.147497	0.999779	Cuedc2	7.40088	7.32193	7.16993	7.34873	7.40088	6.94251	7.49985	7.37504	7.29462	7.29462	7.53916
ENSMUSG00000052684.4	-0.262991	4.55861	2.14826	0.147709	0.999779	Jun	6.24793	6	6.06609	6.45943	6.35755	6.22882	6.58496	6.59991	6.62936	6.10852	6.49185
ENSMUSG00000115381.1	-0.396575	3.11052	2.14761	0.14777	0.999779	Gm49266	5.64386	5.35755	5.39232	5.24793	4.75489	4.90689	5.16993	6.08746	5.78136	5.42626	5.55459
ENSMUSG00000033773.14	-0.22001	4.66524	2.14742	0.147787	0.999779	Rpap2	6	6.39232	6.08746	6.02237	6.49185	6.45943	6.40939	6.24793	6.58496	6.62936	6.44294
ENSMUSG00000048482.14	0.445245	3.69003	2.15093	0.147889	0.999779	Bdnf	4.90689	4.85798	4.70044	5.08746	5.52356	5.85798	4.9542	4.75489	5	4.45943	4.64386
ENSMUSG00000009079.16	-0.303702	5.87159	2.16066	0.148001	0.999779	Ewsr1	7.65821	7.26679	7.58496	7.96	7.71425	7.32193	8.37069	7.63662	7.81378	7.91886	7.2854
ENSMUSG00000036620.14	-0.205404	5.9138	2.14488	0.148023	0.999779	Mgat4b	8.10329	8.16491	7.81378	7.82655	7.67948	7.7211	7.91289	7.94251	8.07146	8.19476	8.15987
ENSMUSG00000069184.4	-0.375881	2.86596	2.14409	0.148096	0.999779	Zfp72	4	4.08746	4.16993	4.24793	4.08746	4.32193	4.32193	4.08746	4.52356	4.39232	4.90689
ENSMUSG00000034460.9	-0.295133	4.14518	2.14319	0.148181	0.999779	Six4	5.90689	5.83289	5.64386	5.97728	6.04439	5.64386	6	5.97728	6.06609	5.90689	6.22882
ENSMUSG00000021615.13	0.2768	3.94538	2.14285	0.148212	0.999779	Xrcc4	6.04439	5.93074	5.72792	6.08746	6.20945	5.61471	5.78136	5.64386	5.52356	5.72792	5.75489
ENSMUSG00000021486.7	-0.198431	6.6346	2.14221	0.148272	0.999779	Prelid1	8.2854	8.5157	8.53138	8.33985	8.18488	8.42626	8.55842	8.53528	8.62936	8.40088	8.69349
ENSMUSG00000056481.7	-0.410568	3.38846	2.14266	0.148421	0.999779	Cd248	5.83289	5.72792	6.06609	5.80735	4.85798	5.24793	5.55459	7.01123	6.02237	5.32193	5.64386
ENSMUSG00000039270.9	-0.744202	1.82838	2.14052	0.148429	0.999779	Megf9	2.80735	2.32193	2.80735	2.32193	2.80735	2.32193	1	3.70044	2.80735	4	2.58496
ENSMUSG00000034543.15	-0.303461	3.74028	2.13991	0.148485	0.999779	Morc2a	5.2854	4.9542	5.42626	5.75489	5.35755	5.24793	6	5.24793	5.24793	5.72792	5.49185
ENSMUSG00000051978.9	-0.262043	4.06551	2.13776	0.148687	0.999779	Erich1	5.52356	5.9542	5.24793	5.85798	6.12928	5.32193	5.55459	5.80735	6.47573	6.08746	5.67243
ENSMUSG00000018239.9	-0.272812	4.28346	2.13681	0.148775	0.999779	Zcchc10	5.90689	5.78136	5.20945	5.72792	6.04439	5.83289	5.72792	6.08746	6.16993	6.10852	6.14975
ENSMUSG00000033355.6	0.319597	5.29253	2.15051	0.148811	0.999779	Rtp4	7.05528	7.03342	7.09803	7.41785	7.33985	8.54303	7.12928	7.09803	7.10852	7.56986	6.91886
ENSMUSG00000014932.15	-0.475182	2.5797	2.13634	0.14882	0.999779	Yes1	4.75489	4.39232	4.08746	5	4.58496	3.70044	4.64386	4.85798	5.42626	4.9542	4.52356
ENSMUSG00000025171.2	-0.19548	4.99202	2.1357	0.148879	0.999779	Ubtd1	7.04439	7.07682	6.98868	6.91886	7.12928	6.9542	7.49185	7.08746	6.84549	7.16993	7.22882
ENSMUSG00000002102.15	-0.146556	7.58488	2.13536	0.148911	0.999779	Psmc3	9.56415	9.63118	9.45738	9.42206	9.34651	9.17742	9.43879	9.62205	9.59246	9.5157	9.59805
ENSMUSG00000020755.9	-0.223744	4.73173	2.13471	0.148972	0.999779	Sap30bp	6.53916	6.65821	6.76818	6.18982	6.32193	6.26679	6.83289	6.40939	6.80735	6.52356	6.6865
ENSMUSG00000032648.14	0.347358	3.89292	2.13507	0.148972	0.999779	Pygm	6.24793	5.72792	6.39232	6.18982	5.55459	6.14975	5.64386	6.04439	5.12928	5.80735	5.83289
ENSMUSG00000034595.17	-0.229842	4.60684	2.13448	0.148993	0.999779	Ppp1r18	6.44294	6.70044	6.87036	6.39232	6.59991	6.6865	6.75489	7.19967	6.74147	6.52356	6.83289
ENSMUSG00000020196.10	-0.146776	6.3761	2.1337	0.149066	0.999779	Cabin1	8.23362	8.21432	8.27612	8.21432	8.02791	8.32193	8.37069	8.45943	8.04985	8.45943	8.30378
ENSMUSG00000108668.1	0.612014	1.82	2.13284	0.149147	0.999779	Gm32816	2.58496	4	4.08746	3.16993	3.16993	3.90689	2.58496	3	2.80735	3.32193	3.32193
ENSMUSG00000020290.14	-0.16751	6.30472	2.13267	0.149162	0.999779	Xpo1	8.28077	8.35315	8.10329	8.27146	7.93074	8.15482	8.26679	8.2384	8.31741	8.52748	8.21917
ENSMUSG00000040624.17	-0.320043	3.93919	2.13039	0.149377	0.999779	Plekhg1	5.9542	5.88264	6.58496	6.04439	5.67243	6.12928	6.40939	6.72792	6.12928	6.35755	6.24793
ENSMUSG00000089851.1	0.662126	1.41573	2.12959	0.149452	0.999779	Gm16579	4.24793	3.90689	3.16993	3.16993	4.16993	3.70044	3.58496	3.58496	2.80735	3	3.32193
ENSMUSG00000032050.17	-0.154275	7.87481	2.12944	0.149466	0.999779	Rdx	9.83447	9.783	9.8857	9.90839	9.76653	9.65464	9.65464	10.1712	10.0901	9.85487	9.8392
ENSMUSG00000091896.8	0.143932	6.71979	2.12936	0.149473	0.999779	Ube2d2a	8.53138	8.73132	8.66178	8.61839	8.67948	8.72792	8.49985	8.43463	8.51175	8.40088	8.65464
ENSMUSG00000003072.15	-0.226337	8.23867	2.13879	0.149537	0.999779	Atp5d	9.74987	9.633	10.0084	9.92926	9.69174	9.99859	10.1749	9.65642	10.0647	9.9901	10.1293
ENSMUSG00000029500.16	0.20353	5.06403	2.12843	0.149561	0.999779	Pgam5	6.84549	6.74147	6.96578	6.62936	6.82018	6.72792	6.62936	6.78136	6.67243	6.42626	6.61471
ENSMUSG00000098090.8	-0.591676	1.97561	2.1274	0.149658	0.999779	2700099C18Rik	4.24793	3.90689	4.32193	3.70044	4.16993	3.90689	4.16993	4.85798	4.75489	4.16993	4.90689
ENSMUSG00000062867.13	-0.676725	1.32865	2.12735	0.149663	0.999779	Impdh2	2.58496	2.32193	2	2.80735	3	2.58496	3.16993	3.16993	3	3	2.80735
ENSMUSG00000031604.10	-0.218647	5.74106	2.12643	0.149749	0.999779	Msmo1	7.58496	7.47573	7.59246	7.70736	7.45943	7.6865	7.48382	7.3837	8.26209	7.86419	7.70736
ENSMUSG00000037022.3	0.284702	3.74092	2.12611	0.149779	0.999779	Mmaa	5.80735	5.90689	5.93074	5.20945	5.52356	5.55459	5.67243	5.32193	5.45943	5.35755	5.24793
ENSMUSG00000039007.10	0.209269	5.99615	2.12519	0.149866	0.999779	Cpq	7.13955	7.32193	7.40088	7.45121	7.88264	7.80735	7.22882	7.32193	7.2854	7.58496	7.29462
ENSMUSG00000032336.17	0.148849	7.14739	2.12229	0.15014	0.999779	Nptn	9.05799	9.26209	8.90087	9.02791	8.96867	8.99435	8.72792	9.25974	8.91289	8.99718	8.54689
ENSMUSG00000061755.10	-0.175305	6.61657	2.1215	0.150214	0.999779	Bod1l	8.72451	8.32193	8.43879	8.56605	8.71768	8.41363	8.40939	8.80413	8.78463	8.59246	8.86109
ENSMUSG00000049882.9	0.580084	1.9855	2.1214	0.150224	0.999779	Vcpkmt	3.58496	3.58496	3	4.08746	4	4.08746	3.80735	3.32193	3	3.45943	1.58496
ENSMUSG00000069072.9	0.218625	5.41374	2.11883	0.150467	0.999779	Slc7a14	6.39232	6.58496	6.76818	6.47573	7.20945	7.08746	6.89482	6.40939	6.61471	6.72792	6.26679
ENSMUSG00000044043.4	0.435703	2.89525	2.11875	0.150474	0.999779	Pcdhb14	4.39232	4.52356	4.90689	4.80735	5.04439	4.32193	4.39232	3.45943	4.32193	4.64386	4.24793
ENSMUSG00000037730.13	0.381015	3.24723	2.11857	0.150492	0.999779	Mynn	5.24793	5	4.9542	5.61471	5.39232	4.64386	4.58496	4.24793	4.90689	5	5.08746
ENSMUSG00000103621.1	0.391866	2.64711	2.11848	0.150501	0.999779	Gm38366	4.39232	4.85798	5.04439	4.64386	4.9542	4.80735	4.58496	4.52356	5	3.90689	4.08746
ENSMUSG00000052369.8	0.183084	6.40778	2.11833	0.150515	0.999779	Tmem106c	8.24793	8.10329	8.05528	8.33092	8.43463	8.37938	8.33092	7.87652	8.03342	8.17991	7.91289
ENSMUSG00000056602.11	-0.201002	4.79053	2.11808	0.150539	0.999779	Fry	6.37504	6.39232	6.39232	6.50779	6.53916	6.49185	6.42626	6.78136	6.62936	6.55459	6.65821
ENSMUSG00000022672.8	-0.337542	3.60562	2.11788	0.150557	0.999779	Prkdc	5.08746	4.9542	5.32193	5.52356	5.67243	4.75489	5.58496	5.64386	5.58496	5.32193	5.32193
ENSMUSG00000049606.16	-0.213109	6.20171	2.11817	0.150584	0.999779	Zfp644	8.32643	8.29462	8.22882	8.13443	8.19967	8.12412	8	8.55842	8.61102	8.32193	8.39232
ENSMUSG00000025237.16	-0.193659	5.358	2.11698	0.150643	0.999779	Parp6	6.98868	7	6.96578	7.04439	6.85798	6.90689	7.05528	6.96578	6.98868	7.35755	7.20945
ENSMUSG00000059921.15	-0.328765	4.07899	2.11626	0.15071	0.999779	Unc5c	5.67243	5.9542	5.12928	5.2854	4.85798	4.85798	5.12928	5.80735	5.49185	5.90689	5.70044
ENSMUSG00000098449.1	0.459552	2.17572	2.11513	0.150818	0.999779	Gm7467	4.24793	3.80735	3.58496	4.64386	4	3.32193	2.32193	3.58496	4.16993	4.08746	3
ENSMUSG00000039474.13	-0.25393	4.67661	2.11348	0.150975	0.999779	Wfs1	6	6.2854	6.26679	6.32193	5.64386	6.06609	6.32193	6.02237	6.6865	6.26679	6.22882
ENSMUSG00000017561.16	-0.195232	4.85612	2.11293	0.151027	0.999779	Crlf3	6.91886	6.91886	6.88264	6.75489	6.52356	6.88264	7.05528	7.11894	6.9542	6.88264	6.94251
ENSMUSG00000005575.16	-0.343297	6.15928	2.13227	0.151193	0.999779	Ube2m	7.83289	8.33539	8.36632	7.6865	7.77479	7.50779	8.25739	8.10329	8.35315	8.26209	7.98868
ENSMUSG00000018932.9	-0.189173	5.17521	2.11065	0.151245	0.999779	Map2k3	6.59991	6.78136	6.47573	6.78136	6.75489	6.84549	7.03342	6.52356	6.79442	7.01123	6.9542
ENSMUSG00000053522.11	0.391649	3.55791	2.11107	0.151294	0.999779	Lgals7	6.20945	5.08746	5.49185	5.45943	5.24793	5.70044	6.02237	5.08746	4.16993	5.04439	4.9542
ENSMUSG00000021139.17	0.858093	1.28281	2.10971	0.151334	0.999779	Gm20498	3.32193	3.16993	1.58496	2.58496	2.32193	3	1.58496	2.80735	2.32193	1.58496	2
ENSMUSG00000031737.11	0.747062	1.03542	2.10932	0.151371	0.999779	Irx5	3.16993	2.80735	3.70044	3.58496	3.80735	3.32193	2	3	3	2.80735	2.32193
ENSMUSG00000021275.16	0.279733	4.41577	2.10865	0.151435	0.999779	Tecpr2	5.80735	6.08746	6.02237	6.33985	6.45943	5.97728	5.78136	5.90689	5.88264	5.61471	6.14975
ENSMUSG00000020397.15	0.222924	4.61304	2.10842	0.151457	0.999779	Med7	6.06609	6.16993	6.59991	6.33985	6.22882	6.16993	6.33985	6.20945	6.12928	5.88264	5.75489
ENSMUSG00000034659.14	-0.144885	7.59558	2.10747	0.151548	0.999779	Tmem109	9.25739	9.26209	9.26913	9.40727	9.21432	9.42626	9.53138	9.41363	9.42626	9.45121	9.29002
ENSMUSG00000053310.11	-0.966038	4.5251	2.13095	0.151583	0.999779	Nrgn	5.55459	5.67243	6.26679	5.75489	5.24793	5.42626	6.33985	6.56986	5.9542	5.88264	6.49185
ENSMUSG00000037887.11	0.473884	4.92151	2.1289	0.151594	0.999779	Dusp8	6.45943	5.88264	6.14975	6.67243	6.94251	6.9542	6.04439	5.35755	6.14975	6.39232	6.04439
ENSMUSG00000041552.7	-0.255969	4.94779	2.10384	0.151895	0.999779	Ptchd1	6.22882	6.87036	6.61471	6.30378	6.35755	6.50779	6.55459	6.22882	6.87036	7.01123	6.71425
ENSMUSG00000111828.1	0.792031	1.16581	2.1035	0.151927	0.999779	D830035M03Rik	3	3.80735	2.80735	1.58496	2.32193	3.16993	2.32193	2.80735	2.58496	2	2
ENSMUSG00000020684.14	0.177442	6.00642	2.10306	0.151969	0.999779	Rasl10b	7.53138	7.39232	7.33092	7.56986	7.62936	8.05528	7.70044	7.22882	7.18982	7.40088	7.5157
ENSMUSG00000022500.15	-0.305427	3.4629	2.10287	0.151988	0.999779	Litaf	5.55459	5.32193	5.49185	5.45943	5.08746	5.58496	5.9542	5.80735	5.39232	5.61471	5.61471
ENSMUSG00000047205.12	-0.184413	5.89976	2.10241	0.152032	0.999779	Dusp18	7.58496	7.49185	7.56224	7.33092	7.35755	7.70736	8.02791	7.62205	7.42626	7.46761	7.75489
ENSMUSG00000020044.13	0.1903	7.94224	2.10276	0.152083	0.999779	Timp3	9.56605	9.57932	9.77314	9.70736	9.73132	9.81057	9.51767	9.82337	9.29462	9.35315	9.48583
ENSMUSG00000028035.13	0.185897	6.46694	2.10158	0.152111	0.999779	Dnajb4	8.04985	8.35315	8.18982	7.97728	8.76818	8.3443	8.28077	8.00562	7.87036	8.2384	7.9542
ENSMUSG00000005357.9	-0.916237	1.19274	2.10078	0.152188	0.999779	Slc1a6	2.80735	1	2.32193	3	2.32193	0	2.32193	2.80735	2	1.58496	4.32193
ENSMUSG00000038543.13	-0.636231	1.22334	2.10023	0.152241	0.999779	BC028528	3	3.16993	3.70044	3.90689	2.80735	2.32193	4.24793	3.90689	3	3	4.39232
ENSMUSG00000041341.10	0.225744	4.94139	2.10014	0.15225	0.999779	Atg2b	6.53916	6.58496	6.74147	6.50779	6.93074	6.44294	6.33985	6.32193	6.61471	6.2854	6.39232
ENSMUSG00000004895.9	-0.440234	3.12236	2.09939	0.152321	0.999779	Prcc	5.39232	4.75489	4.80735	4	4.52356	4.58496	5	4.64386	5.58496	4.80735	5.42626
ENSMUSG00000029449.11	-0.495608	3.10833	2.0986	0.152397	0.999779	Rhof	4.16993	3.70044	4.08746	3.80735	4.08746	3.32193	3.80735	3.80735	4.39232	4.52356	4.75489
ENSMUSG00000035829.13	0.272436	3.91333	2.09813	0.152442	0.999779	Ppp1r26	5.64386	5.45943	5.35755	5.67243	5.97728	5.80735	5.12928	5.12928	5.42626	5.45943	5.72792
ENSMUSG00000042082.7	0.247358	4.62457	2.09739	0.152514	0.999779	Arsb	6.37504	6.30378	6.04439	6.49185	6.58496	6.26679	5.83289	6.40939	6.2854	6.22882	5.64386
ENSMUSG00000067203.8	-0.530186	2.52735	2.09704	0.152548	0.999779	H2-K2	3.70044	3.58496	3.58496	3.32193	3.45943	4.32193	4.85798	3.70044	3.90689	4.45943	3.80735
ENSMUSG00000042472.11	-0.30641	5.26683	2.10708	0.152566	0.999779	Zfp410	7.05528	6.79442	6.80735	7.09803	6.61471	6.97728	7.48382	6.87036	6.78136	7.56224	7.17991
ENSMUSG00000000823.16	-0.235761	6.15867	2.10173	0.152653	0.999779	Zfp512b	8.25739	8.15482	8.15987	8.21917	8.06609	7.72792	8.58871	8.18488	8.16993	8.40514	8.00562
ENSMUSG00000080237.2	-0.330176	3.13881	2.09553	0.152692	0.999779	Gm14239	5.20945	4.80735	5.16993	5.49185	4.70044	4.80735	5.20945	5.83289	5.12928	4.85798	5.83289
ENSMUSG00000046826.7	-0.259846	4.92477	2.09325	0.152913	0.999779	Fam187b	6.04439	6.37504	6	6.24793	6.24793	5.93074	5.88264	6.24793	7.06609	6.64386	5.97728
ENSMUSG00000034161.8	0.357951	4.17578	2.09573	0.152932	0.999779	Scx	6.35755	6.12928	6.02237	5.83289	5.67243	5.83289	6.02237	5.78136	4.70044	5.61471	5.85798
ENSMUSG00000029772.17	0.276442	4.64425	2.09304	0.152933	0.999779	Ahcyl2	6.70044	6.78136	6.79442	6.93074	6.44294	6.47573	6.16993	6.93074	6.18982	6.32193	6.24793
ENSMUSG00000026424.8	-0.868815	1.13527	2.09359	0.15295	0.999779	Gpr37l1	3.70044	0	3	3	3	2.32193	3.16993	3.58496	3.32193	3	3.16993
ENSMUSG00000060534.16	0.259755	4.90475	2.09275	0.152961	0.999779	Dcc	6.76818	6.47573	6.12928	6.61471	6.44294	6.52356	6.58496	6.16993	6.10852	6.12928	6.14975
ENSMUSG00000023973.13	-0.154482	6.45618	2.09063	0.153166	0.999779	Cnpy3	8.09276	7.81378	8.07682	8.16993	7.73471	8.20945	8.23362	8.03342	8.04985	8.21432	8.2384
ENSMUSG00000036501.7	0.179986	5.73728	2.0897	0.153255	0.999779	Fam13b	7.65105	7.91886	8.03342	7.89482	7.6865	7.74147	7.52356	7.65105	7.59246	7.84549	7.62205
ENSMUSG00000047141.5	-0.365466	3.15174	2.08936	0.153289	0.999779	Zfp654	5.12928	4.45943	4.16993	4.64386	4.9542	5	5.08746	4.52356	5.42626	4.9542	5.24793
ENSMUSG00000015890.2	0.740358	1.42469	2.0886	0.153362	0.999779	Amdhd1	2.58496	1.58496	4.32193	3.45943	2.58496	3.16993	1	2.80735	2	3.16993	3.16993
ENSMUSG00000063884.6	-0.372435	2.86719	2.08799	0.153421	0.999779	Ptcd3	4.39232	3.80735	5.08746	4.64386	4.85798	4.45943	4.75489	5.04439	4.45943	5.04439	5.20945
ENSMUSG00000020829.9	-0.356425	3.12362	2.08753	0.153466	0.999779	Slc46a1	4.32193	5	4.9542	4.75489	4.45943	4.80735	4.64386	4.90689	5.24793	5.08746	5.16993
ENSMUSG00000006289.14	-0.192391	5.27318	2.0873	0.153488	0.999779	Osgep	7.19967	7.20945	7.01123	7.13955	7.27612	7.21917	7.57743	7.05528	7.40939	7.26679	7.41785
ENSMUSG00000108195.1	0.518018	1.9624	2.08701	0.153516	0.999779	Gm44415	4.52356	4	4.39232	3.90689	4	4.90689	4.16993	3.70044	4	4	3.32193
ENSMUSG00000030428.16	-0.24972	6.7331	2.09664	0.15356	0.999779	Ttyh1	8.24793	8.15482	8.22882	8.04985	7.65105	8.01123	8.01681	8.5157	8.41363	8.09803	8.21432
ENSMUSG00000024371.14	0.614442	1.77734	2.08654	0.153561	0.999779	C2	4	3.58496	2.80735	3.32193	3.58496	4.16993	3	3.58496	3.32193	2.32193	3
ENSMUSG00000025128.7	0.436999	2.31031	2.08641	0.153574	0.999779	Bhlhe22	4.24793	4.80735	4.85798	4.39232	3.90689	4.64386	3.58496	4.08746	4.45943	3.58496	4.45943
ENSMUSG00000022136.8	0.160098	7.78154	2.08616	0.153598	0.999779	Dnajc3	9.2384	9.12412	9.2738	9.33985	9.43045	9.34207	8.86109	9.11634	9.32193	9.20212	9.10591
ENSMUSG00000062963.10	-0.127104	7.58007	2.08489	0.153722	0.999779	Ufc1	9.28771	9.1267	9.33539	9.3015	9.08481	9.28771	9.31967	9.32867	9.32867	9.37069	9.38802
ENSMUSG00000052135.8	-0.229665	6.05402	2.08756	0.153767	0.999779	Foxo6	7.47573	7.8392	7.47573	7.98868	7.50779	7.62936	8.13955	7.29462	7.6865	7.7211	8.11374
ENSMUSG00000011837.4	0.195263	4.93365	2.08363	0.153845	0.999779	Snapc2	6.82018	6.78136	6.65821	6.67243	6.84549	6.65821	6.37504	6.53916	6.30378	6.47573	6.79442
ENSMUSG00000078117.2	0.763168	1.56349	2.08256	0.153949	0.999779	Gm16485	3.16993	3.58496	2.58496	4.16993	3.16993	3	2	2.32193	2	3.45943	3
ENSMUSG00000021477.9	0.180391	7.31211	2.08241	0.153963	0.999779	Ctsl	8.87036	8.75489	8.92481	8.85487	8.94251	8.99152	8.74147	8.96867	8.59246	8.78136	8.59991
ENSMUSG00000075553.2	-0.887389	0.744483	2.08229	0.153974	0.999779	Gm5464	2	2	0	1.58496	1	3.16993	2.32193	2.80735	2.58496	3.32193	1.58496
ENSMUSG00000021189.11	0.277696	4.26764	2.08147	0.154054	0.999779	Atxn3	6.12928	5.75489	6.56986	6.08746	6.08746	5.9542	6.10852	6.14975	5.75489	5.80735	5.32193
ENSMUSG00000070972.13	-0.178829	5.35985	2.08143	0.154059	0.999779	Dnajc25	6.49185	7.11894	7.13955	6.67243	7.08746	6.85798	7.02237	7.02237	6.98868	7.03342	7.2854
ENSMUSG00000029710.15	-0.398846	2.50958	2.07978	0.154219	0.999779	Ephb4	5.20945	4.70044	5.16993	4.16993	4.64386	4	4.75489	5.35755	5	4.9542	5.20945
ENSMUSG00000102336.1	0.650309	1.73591	2.07945	0.154251	0.999779	Gm37233	3.32193	3.16993	3	3.58496	3.58496	3.32193	2	3.90689	0	3.16993	3.16993
ENSMUSG00000003534.17	-0.211269	8.14119	2.08446	0.154431	0.999779	Ddr1	9.9571	9.69697	10.0688	9.94837	9.53916	9.84549	10.2562	9.84706	9.83289	10.0647	10.2252
ENSMUSG00000038773.11	0.197688	5.3997	2.07744	0.154448	0.999779	Kdm3b	7.53916	7.04439	7.37504	7.33092	7.45121	7.06609	7.33985	7.15987	7.16993	6.9542	7.05528
ENSMUSG00000026213.15	0.316982	3.49641	2.07569	0.154618	0.999779	Stk11ip	4.85798	5.83289	5.39232	5.61471	5.49185	5.32193	5.32193	5.35755	5.16993	5.08746	4.58496
ENSMUSG00000038664.16	-0.12554	7.26027	2.07551	0.154636	0.999779	Herc1	8.92184	9.11634	9.08746	9.07682	9.07146	8.99152	9.12928	8.98299	9.19967	9.24317	9.13955
ENSMUSG00000023036.14	-0.220336	5.01671	2.07326	0.154856	0.999779	Pcdhgc4	6.75489	6.70044	6.55459	6.71425	6.87036	6.94251	6.91886	7.06609	7.32193	6.78136	6.6865
ENSMUSG00000001750.16	-0.290347	4.37391	2.07316	0.154866	0.999779	Tcirg1	6.14975	6.02237	6.24793	6	5.35755	6.14975	6.2854	6.35755	6.14975	6.39232	6.26679
ENSMUSG00000028949.13	-0.211776	6.47507	2.07558	0.154887	0.999779	Smarcd3	8.6865	8.53138	8.64746	8.55459	8.14975	8.71425	8.87036	8.68299	8.43045	8.89785	8.66178
ENSMUSG00000053929.17	-0.135422	7.32256	2.0721	0.15497	0.999779	Cyhr1	8.94837	9.01402	9.16993	9.00562	9.13186	9.08481	9.30606	9.16993	9.17493	9.15735	9.10591
ENSMUSG00000027994.14	0.194066	5.88728	2.07177	0.155002	0.999779	Mcub	7.2854	7.55459	7.55459	7.32193	7.32193	7.11894	7.52356	7.18982	7.08746	7.01123	7.11894
ENSMUSG00000044788.10	0.430097	2.58545	2.07068	0.155108	0.999779	Fads6	4.75489	4.39232	3.58496	3.90689	4.32193	4.08746	4.45943	3.58496	3.58496	4.16993	3.32193
ENSMUSG00000020524.16	0.236976	6.11333	2.07146	0.155429	0.999779	Gria1	7.75489	7.61471	7.48382	7.3837	7.76155	7.74147	7.36632	7.33985	7.18982	7.55459	7.41785
ENSMUSG00000019338.13	-0.175322	6.39202	2.06671	0.155499	0.999779	Zfp687	8.10852	7.96	8.12412	7.98868	8.08746	7.99435	8.22882	8.21917	8.08215	8.31288	8.12928
ENSMUSG00000028264.16	0.600329	1.64809	2.06632	0.155538	0.999779	Spaca1	3.45943	2.32193	3.70044	3.32193	3.32193	2.32193	2.32193	2.80735	3	2.80735	2.80735
ENSMUSG00000039117.16	-0.911134	1.16281	2.06618	0.155551	0.999779	Taf4	2.58496	2.58496	2	0	1	2.80735	3.16993	3	2.80735	3.32193	2
ENSMUSG00000017679.16	0.273909	4.08017	2.06469	0.155698	0.999779	Ttpal	6.14975	5.83289	5.42626	5.83289	5.78136	5.9542	5.24793	5.72792	5.45943	5.80735	5.61471
ENSMUSG00000024036.16	0.31511	4.00303	2.06272	0.155892	0.999779	Slc37a1	5.93074	5.35755	6.08746	6.06609	6.06609	5.75489	6	4.9542	5.58496	5.80735	5.35755
ENSMUSG00000032020.15	-0.376202	3.09391	2.06241	0.155923	0.999779	Ubash3b	5.58496	5.35755	5.32193	5.04439	4.9542	5.12928	5.12928	5.58496	5.9542	5.24793	5.58496
ENSMUSG00000044950.7	-0.172509	5.99052	2.06239	0.155925	0.999779	Pwwp2a	7.8009	7.70736	8.08215	8.19967	8.08746	8.25739	8.22882	8.17991	8.10852	8.24317	8.14466
ENSMUSG00000066900.11	-0.137436	7.33545	2.06178	0.155985	0.999779	Suds3	9.35535	9.41363	9.36413	9.33316	9.18735	9.34873	9.49785	9.44294	9.44915	9.59619	9.28077
ENSMUSG00000034259.8	-0.175247	6.01309	2.05847	0.156312	0.999779	Exosc4	7.52356	7.76818	7.8009	7.76155	7.60733	7.8392	7.87036	7.76818	7.84549	7.92481	7.82018
ENSMUSG00000022296.9	-0.396548	3.87622	2.06032	0.15632	0.999779	Baalc	5.42626	4.70044	5.35755	4.90689	5.2854	4.39232	5.2854	5	5.55459	4.85798	5.80735
ENSMUSG00000053205.9	-0.417506	2.35601	2.0572	0.156438	0.999779	Styx	3.90689	3.80735	4.24793	4.58496	4.32193	3.32193	4.39232	4	4.90689	4.52356	4.32193
ENSMUSG00000033233.17	-0.298121	3.62212	2.05709	0.156449	0.999779	Trim45	5.61471	5.52356	5.58496	5.49185	4.64386	5.35755	5.24793	5.42626	5.90689	5.9542	5.70044
ENSMUSG00000065100.1	0.421772	2.51327	2.05611	0.156546	0.999779	Gm26132	4.24793	4.39232	4.45943	4.32193	5.16993	4.80735	4.16993	4.45943	3.80735	4.08746	4.32193
ENSMUSG00000020105.9	-0.30693	3.4411	2.05485	0.15667	0.999779	Lrig3	6	5.90689	6.04439	5.80735	5.78136	5.58496	6.08746	6.22882	5.78136	6.22882	6.08746
ENSMUSG00000028378.6	-0.461808	2.75374	2.05484	0.156672	0.999779	Ptgr1	3	4.64386	3.45943	3.90689	4.39232	4.32193	4.39232	4.52356	3.32193	5.08746	4.52356
ENSMUSG00000004665.10	0.279128	4.04063	2.05434	0.156721	0.999779	Cnn2	6.35755	6.35755	6.55459	6.20945	6.10852	6.37504	5.70044	6.47573	5.72792	5.72792	6.12928
ENSMUSG00000001418.13	-0.172132	5.75189	2.05396	0.156759	0.999779	Glmp	7.21917	7.10852	7.33092	7.25739	6.88264	7.13955	7.33092	7.35755	7.33092	7.31288	7.18982
ENSMUSG00000093424.3	-0.4672	2.48442	2.0536	0.156795	0.999779	6330562C20Rik	4.45943	3.45943	3.70044	3	3.32193	3.16993	3.90689	3.90689	3.58496	4.32193	4
ENSMUSG00000078919.10	0.198703	5.47697	2.05331	0.156824	0.999779	Dpm1	7.33092	7.33092	7.33985	7.18982	7.11894	7.50779	7.15987	7.10852	7.12928	7.19967	7.09803
ENSMUSG00000021508.11	0.222695	5.62826	2.05274	0.15688	0.999779	Cxcl14	7.22882	7.33092	7.35755	7.20945	7.18982	7.37504	7.14975	7.02237	7.14975	7.02237	7.14975
ENSMUSG00000019873.8	-0.152856	6.84322	2.05264	0.15689	0.999779	Reep3	8.83289	8.70044	8.87344	8.62571	8.53138	8.84862	8.633	8.94544	9.02237	8.79442	8.87036
ENSMUSG00000028268.14	0.557653	2.72049	2.05693	0.156917	0.999779	Gbp3	3.90689	3.90689	4.16993	4.08746	4.39232	6.24793	3.32193	3.80735	4.70044	4.64386	4.32193
ENSMUSG00000075705.12	-0.253212	4.3658	2.05188	0.156966	0.999779	Msrb1	6.33985	6.33985	6.08746	6.24793	5.35755	5.70044	6.14975	6.56986	6	6.14975	6.45943
ENSMUSG00000037363.9	-0.263355	4.81254	2.05148	0.157005	0.999779	Letm2	6.39232	6.78136	6.49185	6.33985	6.55459	6.65821	6.85798	6.62936	6.82018	6.75489	6.93074
ENSMUSG00000098022.7	0.96521	0.982471	2.04875	0.157278	0.999779	Zfp82	1	2.80735	2	2.58496	2.58496	3.32193	2.32193	0	0	2.80735	2
ENSMUSG00000046179.17	-0.542359	2.13023	2.0472	0.157432	0.999779	E2f8	4.58496	4.70044	4.9542	3.45943	4	4	4.24793	4.70044	5.16993	4.64386	4.75489
ENSMUSG00000038235.4	0.150361	6.95127	2.04658	0.157494	0.999779	F11r	8.89482	8.93664	8.77479	8.99435	8.74483	8.87958	8.82018	8.87344	8.47978	8.73471	8.75154
ENSMUSG00000109206.1	0.554535	1.90258	2.04656	0.157496	0.999779	Gm45137	4	4.45943	3.70044	3.80735	3.58496	4.08746	3.16993	2.80735	3.58496	3.70044	3.70044
ENSMUSG00000118071.1	-0.237219	4.85848	2.04595	0.157557	0.999779	AC166172.4	6.35755	6.08746	6.59991	6.56986	6.33985	6.16993	6.58496	6.49185	6.52356	6.59991	6.6865
ENSMUSG00000038060.15	-0.499971	2.56411	2.04469	0.157683	0.999779	Dlec1	3.45943	4	3	4.24793	3.45943	3.80735	4.58496	2.80735	4.70044	4	4.16993
ENSMUSG00000038712.16	0.212561	6.17273	2.04433	0.157776	0.999779	Mindy1	8.01123	7.65821	7.85798	8.29921	7.80735	7.8392	7.93664	7.70044	7.52356	7.85798	7.65105
ENSMUSG00000005732.14	-0.21832	5.41708	2.04348	0.157804	0.999779	Ranbp1	7.19967	7.18982	7.19967	7.31288	6.76818	7.17991	7.21917	7.20945	7.41785	7.26679	7.40939
ENSMUSG00000031028.14	-0.191177	5.10407	2.04288	0.157864	0.999779	Tub	7.19967	7.53138	7.2384	7.22882	7.53138	7.40088	7.59991	7.33092	7.47573	7.71425	7.45121
ENSMUSG00000031545.6	-0.18454	7.52082	2.0428	0.157872	0.999779	Gpat4	8.83605	8.99152	8.98014	8.8009	8.76487	8.9571	9.07682	9.11894	9.21432	8.98584	8.88874
ENSMUSG00000046311.13	-0.317461	3.81842	2.04269	0.157883	0.999779	Zfp62	5.93074	5.35755	5.64386	5.58496	5.2854	5.9542	5.58496	5.97728	5.70044	6.24793	6.04439
ENSMUSG00000025646.9	-0.263269	4.19042	2.04195	0.157957	0.999779	Atrip	5.75489	6.02237	6.12928	5.80735	5.97728	5.58496	6	6	6.37504	6.24793	5.80735
ENSMUSG00000097882.2	-0.590556	1.84351	2.04166	0.157986	0.999779	0610038B21Rik	3.58496	2	1.58496	2	3.45943	3.16993	3.16993	3.80735	3	3.80735	2.58496
ENSMUSG00000020022.17	-0.198747	6.11126	2.04135	0.158017	0.999779	Ndufa12	7.52356	8.14975	7.76818	7.76818	7.70736	7.82655	7.8392	7.92481	8.25739	8	7.70736
ENSMUSG00000028655.11	-0.78895	1.64383	2.04132	0.15802	0.999779	Mfsd2a	3	2	1.58496	3	2.58496	3.16993	2.58496	2.80735	3.90689	3.45943	3
ENSMUSG00000079076.2	0.860886	1.26612	2.04038	0.158115	0.999779	Gm3086	3.16993	2.80735	1.58496	3.32193	2.32193	3.16993	1.58496	2	2	2.80735	2.58496
ENSMUSG00000040280.10	-0.642522	1.52807	2.03963	0.15819	0.999779	Ndufa4l2	3.45943	3.32193	2	3.16993	2.80735	2.80735	3.45943	3.32193	3.45943	4	3.16993
ENSMUSG00000029213.11	-0.213646	5.9624	2.03898	0.158261	0.999779	Commd8	7.94837	7.56986	7.63662	7.65105	7.10852	7.53916	7.97728	7.65821	7.67243	7.89482	7.82018
ENSMUSG00000031662.8	0.53178	1.93054	2.03892	0.158261	0.999779	Snx20	3.32193	3.45943	3.90689	3	3.70044	3.16993	2.58496	3.45943	3.58496	2.80735	2.58496
ENSMUSG00000038279.10	0.209587	5.18603	2.03878	0.158275	0.999779	Nop2	6.93074	6.82018	6.96578	7.10852	7	7.07682	7.06609	6.64386	6.55459	6.91886	6.72792
ENSMUSG00000022475.19	0.273607	5.50356	2.0451	0.15833	0.999779	Hdac7	7.33985	7.73471	7.26679	7.14975	6.83289	7.42626	6.9542	7.20945	7.21917	6.84549	7.08746
ENSMUSG00000042429.8	0.337042	4.5076	2.04219	0.158504	0.999779	Adora1	6.65821	6.32193	6.55459	6.12928	6.06609	6.04439	5.9542	5.83289	6.06609	5.75489	6.40939
ENSMUSG00000021835.15	0.540985	2.14819	2.03497	0.158658	0.999779	Bmp4	4.16993	4.08746	5.32193	4.58496	4.32193	3.80735	3	4.9542	3.32193	3.80735	4.24793
ENSMUSG00000032131.16	-0.641695	1.98526	2.03462	0.158694	0.999779	Abcg4	3	4.24793	3	2.80735	2.58496	2.58496	4.24793	3.16993	3.58496	3.58496	3.58496
ENSMUSG00000020668.10	-0.212756	4.48049	2.03395	0.158761	0.999779	Kif3c	6.42626	6.10852	6.18982	6.50779	6.10852	6.30378	6.50779	6.33985	6.44294	6.6865	6.32193
ENSMUSG00000086287.1	0.32283	3.23358	2.03378	0.158778	0.999779	Gm15972	4.52356	5.08746	4.80735	4.85798	5	5.04439	4.52356	4.45943	4.64386	4	5.20945
ENSMUSG00000005609.16	-0.134731	7.76198	2.03335	0.158822	0.999779	Ctr9	9.57743	9.64386	9.56033	9.58496	9.31741	9.46557	9.66356	9.71081	9.46148	9.68124	9.6865
ENSMUSG00000025648.18	-0.281752	4.48426	2.03313	0.158844	0.999779	Pfkfb4	6.20945	6.74147	6.20945	6.71425	6.42626	6.24793	6.93074	6.30378	6.78136	6.75489	6.62936
ENSMUSG00000037486.18	0.16262	7.19694	2.03111	0.159048	0.999779	Asxl2	9.2854	9.02791	9.15482	9.02791	8.73132	9.03067	8.7879	8.93369	8.82972	8.80413	9.14466
ENSMUSG00000003184.15	-0.199903	5.46228	2.03042	0.159117	0.999779	Irf3	7.16993	7.33985	7.27612	7.18982	7.34873	7.22882	7.30378	7.44294	7.75489	7.2854	7.2854
ENSMUSG00000034218.16	0.160269	7.62918	2.02958	0.159203	0.999779	Atm	9.21675	9.20457	9.12928	9.12928	9.09276	9.43045	9.07146	9.01402	9.12412	9.07948	9.04712
ENSMUSG00000026705.16	-0.29745	3.39985	2.02854	0.159308	0.999779	Klhl20	5.58496	4.9542	5.52356	5.39232	5.16993	5.20945	5.39232	5.52356	5.61471	5.32193	5.80735
ENSMUSG00000008734.9	-0.198534	5.26304	2.02708	0.159455	0.999779	Gprc5b	7.11894	7	7.14975	7.31288	7.17991	7.10852	7.48382	7.63662	7.15987	7.25739	7.03342
ENSMUSG00000050666.14	-0.341616	3.70271	2.0249	0.159677	0.999779	Vstm4	5.93074	5.58496	5.75489	5.45943	4.70044	5.58496	5.80735	6.39232	5.20945	5.78136	5.9542
ENSMUSG00000034205.16	-0.624907	1.57786	2.02427	0.15974	0.999779	Loxl2	3.45943	3.32193	3.45943	3.58496	3.45943	3.16993	3.45943	4.58496	3.32193	3.16993	4.45943
ENSMUSG00000040701.16	-0.35514	2.88507	2.02339	0.159829	0.999779	Ap1g2	4.80735	4.39232	4.08746	4.58496	4.70044	5.08746	5.08746	4.70044	4.80735	5.35755	5.08746
ENSMUSG00000107690.1	-0.543396	2.22442	2.02308	0.159861	0.999779	Gm44044	4.08746	4	3.32193	3.45943	3.70044	4	4.24793	4	3.90689	4.70044	4.32193
ENSMUSG00000041351.16	-0.205842	5.46024	2.02244	0.159926	0.999779	Rap1gap	6.79442	7.17991	6.75489	7.01123	7.10852	7.05528	7.31288	6.85798	7.54689	7.45943	6.49185
ENSMUSG00000091509.7	0.202548	6.06183	2.02214	0.159957	0.999779	Gm17066	7.73471	8.00562	7.65821	7.39232	7.72792	7.40939	7.33092	7.75489	7.7879	7.37504	7.15987
ENSMUSG00000026688.5	0.896265	0.963772	2.02107	0.160065	0.999779	Mgst3	3.16993	2.58496	2.80735	2.80735	3.45943	2.32193	2.32193	1.58496	1	3.16993	2
ENSMUSG00000020849.13	-0.163738	8.35195	2.02017	0.160157	0.999779	Ywhae	10.4094	10.2276	10.3805	10.0458	10.0512	10.1111	10.1254	10.4502	10.3276	10.2691	10.4778
ENSMUSG00000060681.15	0.194842	5.06842	2.01869	0.160308	0.999779	Slc9a6	6.71425	6.55459	6.55459	7	7.13955	6.87036	6.55459	7.07682	6.75489	6.74147	5.97728
ENSMUSG00000097231.2	-0.66567	1.39516	2.01804	0.160374	0.999779	Gm26852	1.58496	2.80735	2.32193	2.58496	3.32193	1	3.16993	3.32193	3.32193	2.80735	2.80735
ENSMUSG00000008475.13	-0.14474	6.38865	2.01757	0.160423	0.999779	Arpc5	7.97728	8.02791	8.09276	7.96578	7.83289	8.08215	8.21432	8.01123	8.00562	8.11894	8.13955
ENSMUSG00000029104.15	-0.142195	6.21774	2.01691	0.160489	0.999779	Htt	7.85175	8.10329	7.83289	7.96578	7.88264	7.85798	8.13955	8.0607	7.96	8.11894	7.89482
ENSMUSG00000039199.6	-0.523841	2.41865	2.01678	0.160503	0.999779	Zdhhc1	4.39232	3.80735	3.90689	4	3.80735	3.32193	4.08746	4.16993	4.16993	4.75489	4.39232
ENSMUSG00000025103.8	-0.25979	4.79138	2.01536	0.160648	0.999779	Btbd1	6.22882	6.61471	6.61471	7.04439	6.26679	6.58496	6.74147	6.56986	6.78136	6.78136	7.08746
ENSMUSG00000043639.15	0.318574	4.1814	2.0134	0.160848	0.999779	Rbm20	4.64386	5.35755	5.45943	5.70044	5.32193	5.20945	5.35755	4.64386	5.16993	4.85798	4.80735
ENSMUSG00000086350.1	0.441757	2.50894	2.01313	0.160875	0.999779	B230369F24Rik	4.39232	4.24793	4.39232	4.58496	4.24793	4.24793	4.39232	4.70044	3.45943	3.80735	3
ENSMUSG00000028572.13	0.19801	4.81885	2.0131	0.160879	0.999779	Hook1	6.56986	6.22882	6.61471	6.76818	6.55459	6.35755	6.32193	6.18982	6.42626	6.39232	6.39232
ENSMUSG00000032299.10	-0.176899	5.82926	2.01218	0.160973	0.999779	Commd4	7.65821	7.53916	7.61471	7.5157	7.49185	7.53916	7.8009	7.3837	7.83289	7.82655	7.57743
ENSMUSG00000052144.8	-0.2022	5.41327	2.01059	0.161136	0.999779	Ppp4r2	6.84549	7.02237	7.16993	7.21917	7.11894	6.88264	7.09803	7.13955	7.44294	7.39232	6.85798
ENSMUSG00000084081.3	-0.932442	1.59763	2.0103	0.161166	0.999779	Gm12057	2	1	1.58496	2	1	2	2.58496	1	3.16993	3	1.58496
ENSMUSG00000039621.13	-0.252006	4.66265	2.01	0.161196	0.999779	Prex1	6.58496	6.22882	6.04439	5.9542	6.79442	6.33985	6.58496	6.2854	6.82018	6.52356	6.58496
ENSMUSG00000033916.5	-0.198511	6.22789	2.00961	0.161236	0.999779	Chmp2a	8.07682	8.17493	8.10852	7.67243	7.92481	8	7.94251	8.0607	8.40514	8.0607	8.25267
ENSMUSG00000047669.8	-0.331673	3.79319	2.00922	0.161276	0.999779	Msl3l2	5.2854	5.20945	4.32193	5.20945	4.75489	4.90689	5.52356	5.32193	5.55459	4.85798	5.12928
ENSMUSG00000029064.15	0.139174	9.21611	2.00917	0.161282	0.999779	Gnb1	11.0437	11.0014	11.0272	11.1312	11.0993	11.1984	11.1712	10.9665	10.8611	10.973	10.7936
ENSMUSG00000068823.10	-0.162688	8.56262	2.00913	0.161286	0.999779	Csde1	10.374	10.2738	10.3298	10.2491	10.1459	10.0888	10.4502	10.2408	10.3185	10.3542	10.5314
ENSMUSG00000073968.4	-0.309309	3.75169	2.00845	0.161356	0.999779	Trim68	5.42626	4.16993	4.70044	4.85798	4.80735	5.08746	5	5.49185	5.16993	5.24793	5.12928
ENSMUSG00000056144.14	0.349603	3.28168	2.00799	0.161403	0.999779	Trim34a	4.75489	5.24793	4.64386	5.20945	5.42626	5.55459	4.70044	4.90689	5.08746	5.39232	4.24793
ENSMUSG00000028167.15	0.269199	4.07438	2.00748	0.161456	0.999779	Bdh2	5.35755	6.04439	6.04439	6.18982	6.50779	5.97728	5.78136	6.04439	5.93074	5.39232	5.64386
ENSMUSG00000010914.10	-0.271594	3.95171	2.00696	0.161509	0.999779	Pdhx	5.58496	5.85798	5.97728	5.39232	5.35755	5.58496	5.85798	6.02237	5.9542	5.80735	5.75489
ENSMUSG00000001435.15	0.186782	5.61501	2.00491	0.16172	0.999779	Col18a1	8.49985	8.03342	8.41785	8.224	7.98299	8.36632	8.13443	8.25739	7.94251	8.12412	7.92481
ENSMUSG00000042737.9	-0.148306	8.21002	2.00351	0.161864	0.999779	Dpm3	9.58496	9.63481	9.8009	9.72962	9.66356	9.65105	9.74315	9.50779	9.7364	9.90689	9.87958
ENSMUSG00000040147.14	-0.505709	4.6657	2.02065	0.161903	0.999779	Maob	4.45943	5.04439	4.80735	5.2854	4.58496	4.58496	5.64386	4.64386	5.80735	5.61471	4.75489
ENSMUSG00000021737.4	-0.199009	5.83698	2.00295	0.161921	0.999779	Psmd6	7.85798	7.46761	7.76818	7.59246	7.58496	7.69349	8.08215	7.5157	7.61471	7.86419	7.91886
ENSMUSG00000019795.17	-0.113688	7.67911	2.0028	0.161937	0.999779	Pcmt1	9.29921	9.40939	9.36851	9.4818	9.3966	9.34651	9.58871	9.29232	9.52356	9.53528	9.39232
ENSMUSG00000030347.6	0.239378	4.38255	2.00207	0.162013	0.999779	D6Wsu163e	5.52356	6	5.85798	5.90689	6.02237	5.70044	5.32193	5.67243	5.55459	5.67243	5.70044
ENSMUSG00000031448.12	-0.899864	1.05769	2.0019	0.16203	0.999779	Adprhl1	0	1	1	1	2.32193	1	1.58496	1	1.58496	2.32193	2
ENSMUSG00000018651.14	-0.142716	6.65517	2.00113	0.16211	0.999779	Tada2a	8.33539	8.30378	8.53528	8.53138	8.16491	8.39232	8.51964	8.53916	8.51964	8.55459	8.48784
ENSMUSG00000028899.11	-0.21676	4.56089	1.9982	0.162412	0.999779	Taf12	5.97728	6.06609	6.04439	5.85798	6.10852	6.18982	5.9542	6.14975	6.40939	6.16993	6.2854
ENSMUSG00000036185.9	0.368878	3.83061	1.99939	0.162479	0.999779	Sapcd1	5.67243	5.32193	5.70044	5.52356	5.12928	5.97728	5.70044	4.80735	4.9542	5.58496	4.85798
ENSMUSG00000018654.17	-0.482709	2.36315	1.99751	0.162485	0.999779	Ikzf1	4.08746	3.58496	4.75489	4.39232	3.90689	4.90689	4.52356	4.80735	5.08746	4.75489	4.64386
ENSMUSG00000005882.18	-0.127779	7.05989	1.99615	0.162625	0.999779	Uqcc1	8.74483	8.91588	8.8392	8.91886	8.6865	8.91289	8.97728	8.89178	8.97154	9	8.91886
ENSMUSG00000063362.13	0.174171	5.57773	1.99595	0.162646	0.999779	Alg11	7.01123	7.32193	7.06609	6.94251	6.98868	6.83289	6.96578	6.72792	6.71425	6.88264	6.94251
ENSMUSG00000031954.6	-0.149374	6.35764	1.9959	0.162651	0.999779	Cfdp1	8.18982	7.87036	8.02791	8.26679	7.96	8.16491	8.12928	8.24317	8.20945	8.19967	8.29921
ENSMUSG00000090135.1	-0.584045	1.80194	1.99458	0.162788	0.999779	Gm15809	3.90689	3.58496	3.32193	4.16993	2.58496	2.58496	3.80735	3.45943	3.32193	3.90689	4.90689
ENSMUSG00000022285.17	0.137505	8.0709	1.99434	0.162813	0.999779	Ywhaz	10.1228	10.0154	9.94398	10.0154	10.2143	10.2503	10.1007	9.78463	9.77314	10.0307	9.96145
ENSMUSG00000083674.3	0.656273	1.8793	1.99384	0.162864	0.999779	Zfp133-ps	2	3	2	2.80735	3.58496	3	2	2.80735	2.32193	1.58496	2.80735
ENSMUSG00000026970.16	0.150872	6.50646	1.99324	0.162927	0.999779	Rbms1	8.59246	8.21432	8.85798	8.73132	8.43879	8.54689	8.67948	8.55075	8.27146	8.04439	8.47573
ENSMUSG00000042348.10	0.344843	3.43046	1.99262	0.162992	0.999779	Arl15	5.35755	5.52356	5.42626	5.49185	5.39232	5.39232	4.58496	5.12928	5.49185	4.90689	5.20945
ENSMUSG00000021719.9	-0.386679	4.11523	2.00116	0.163046	0.999779	Rgs7bp	6.32193	6.06609	6.44294	6.04439	5.64386	5.39232	5.72792	7.14975	6.14975	6.04439	6.22882
ENSMUSG00000027281.16	-0.373051	3.14948	1.99103	0.163157	0.999779	Slx4ip	4.24793	4.80735	4.85798	4.80735	4.75489	4.80735	5.45943	4.9542	5.49185	4.75489	4.58496
ENSMUSG00000108841.1	0.86891	0.91877	1.99093	0.163167	0.999779	Frmpd2	2.58496	2.58496	1	3.45943	3.58496	3.80735	0	3.32193	2.80735	1	3
ENSMUSG00000031553.16	-0.937535	1.46133	1.99058	0.163204	0.999779	Adam3	2.80735	0	1	1.58496	2.32193	0	2	2	2	2.58496	2.32193
ENSMUSG00000073481.9	0.179491	7.31295	1.99031	0.163232	0.999779	Marc2	8.87344	8.64386	9.08215	8.99718	8.77149	8.97441	8.76487	9.00843	8.56224	8.77479	8.69
ENSMUSG00000023050.9	-0.147927	6.00609	1.99028	0.163235	0.999779	Map3k12	7.87652	7.61471	7.64386	7.88264	7.97154	7.86419	8.02791	7.84549	7.91289	7.81378	7.97154
ENSMUSG00000112947.1	-0.479253	1.95629	1.98982	0.163282	0.999779	Gm47493	4	4.39232	4.32193	3.80735	3.16993	3.70044	4.32193	4.08746	4.24793	4.16993	4.45943
ENSMUSG00000074305.9	0.205233	5.02904	1.98976	0.163289	0.999779	Peak1	7.33092	7.18982	6.96578	7.09803	7.17991	7.19967	6.82018	6.72792	7.14975	6.98868	7.08746
ENSMUSG00000085998.8	-0.471722	2.41233	1.98796	0.163476	0.999779	AW822252	4.16993	3.80735	4.70044	4	4.24793	3.90689	4	4.90689	4.70044	4.64386	4.58496
ENSMUSG00000036304.14	0.198539	6.04518	1.9872	0.163555	0.999779	Zdhhc23	7.7879	8.41363	8.25739	7.93074	8.01123	7.98868	8.15482	7.65105	7.75489	7.76818	7.93664
ENSMUSG00000023034.7	1.04682	5.11389	2.00878	0.16356	0.999779	Nr4a1	4.9542	3.70044	5.12928	5.52356	6.42626	6.64386	3.16993	3.58496	5.75489	4.90689	4.45943
ENSMUSG00000026135.17	0.15501	6.19456	1.9871	0.163567	0.999779	Zfp142	7.84549	7.59246	7.93664	7.97154	7.92481	7.8392	7.75489	7.62205	7.82018	7.63662	7.64386
ENSMUSG00000040760.11	0.119685	7.43832	1.98611	0.163669	0.999779	Appl1	9.24555	9.22882	9.25503	9.33985	9.33762	9.28077	9.1472	9.14211	9.10852	9.17991	9.23122
ENSMUSG00000022899.9	0.531672	3.81663	2.00326	0.163715	0.999779	Slc15a2	4.39232	6.32193	5.88264	5.16993	5.67243	6.65821	5.39232	4.39232	5.35755	6.44294	4.32193
ENSMUSG00000060703.12	-0.609112	1.95675	1.98535	0.163749	0.999779	Cd302	4.39232	3.45943	3.45943	2.80735	2.58496	3.32193	4.08746	4.90689	3.16993	2.80735	3.90689
ENSMUSG00000006205.13	-0.500317	5.02373	2.00529	0.163885	0.999779	Htra1	7.62205	6.67243	7.44294	7.2854	6.59991	6.93074	7.07682	8.96867	6.98868	6.45943	7.19967
ENSMUSG00000072692.7	-0.499026	2.40623	1.98391	0.163899	0.999779	Rpl37rt	3.90689	3.70044	4.85798	3.70044	3.45943	2.80735	4.24793	4	4.9542	4	3.70044
ENSMUSG00000021259.5	0.355142	3.38759	1.98256	0.164041	0.999779	Cyp46a1	5.20945	5.2854	4.85798	5.08746	5.08746	5.45943	4.9542	4.45943	4.32193	5.2854	5.04439
ENSMUSG00000034154.15	0.195779	5.22515	1.976	0.164729	0.999779	Ino80	6.89482	7.48382	7.29462	7.13955	7.44294	7.2854	6.82018	6.9542	7.2384	7.24793	7.06609
ENSMUSG00000030249.15	-0.347295	3.12685	1.97412	0.164927	0.999779	Abcc9	5.20945	4.9542	4.85798	5.20945	5.67243	4.64386	5.45943	5.72792	5.32193	5.08746	5.45943
ENSMUSG00000046387.5	0.249201	4.28451	1.9739	0.16495	0.999779	Pcdhb17	6.33985	6.33985	6.10852	6.26679	6.53916	6.40939	6.04439	6.16993	5.97728	6	6.26679
ENSMUSG00000114220.1	-0.585666	1.68989	1.9725	0.165098	0.999779	Gm10353	2.58496	3.58496	3.45943	2.58496	3.45943	3	3.70044	4.24793	3.45943	3.16993	3.45943
ENSMUSG00000006638.14	-0.435386	2.46438	1.97202	0.165149	0.999779	Abhd1	4.39232	4.08746	3.70044	3.70044	4	4.80735	4.9542	4.80735	3.90689	4.52356	4.32193
ENSMUSG00000027893.14	-0.13828	7.26628	1.97081	0.165276	0.999779	Ahcyl1	8.92184	8.80735	9.02514	8.92184	9.23362	8.91289	9.03892	9.25974	8.93074	9.01959	9.17742
ENSMUSG00000034755.18	-0.335906	3.67148	1.9708	0.165278	0.999779	Pcdh11x	4.75489	5.08746	4.75489	5.16993	4.90689	4.80735	4.85798	5.52356	4.58496	4.75489	5.61471
ENSMUSG00000004530.12	-0.201057	7.37095	1.97309	0.165372	0.999779	Coro1c	8.87344	9.22641	9.23362	8.86109	8.55842	8.75489	9.10852	9.06878	9.07682	9.01402	9.23362
ENSMUSG00000028032.13	0.190194	6.31668	1.9679	0.165584	0.999779	Papss1	7.74819	7.98868	8.01681	8.26209	8.35755	8.32193	7.99435	7.84549	7.8392	8.20457	7.8009
ENSMUSG00000031505.11	-0.19606	5.00543	1.96756	0.16562	0.999779	Naxd	6.83289	6.62936	6.83289	6.59991	6.6865	6.53916	6.94251	6.64386	6.88264	6.94251	6.93074
ENSMUSG00000042109.8	0.487885	1.95766	1.96752	0.165624	0.999779	Csdc2	4.45943	4.24793	4.16993	4.39232	3.58496	3.70044	4	2.58496	3.58496	4	3.70044
ENSMUSG00000057440.8	-0.207798	5.90447	1.96692	0.165688	0.999779	Mpp7	7.22882	7.67948	7.31288	7.67243	7.30378	8.14975	7.82655	7.56224	7.91289	7.75489	7.64386
ENSMUSG00000021670.14	-0.234295	5.35223	1.96487	0.16591	0.999779	Hmgcr	7.34873	7.33985	7.16993	7.39232	6.85798	7.30378	7.19967	7.14975	7.66534	7.49185	7.52356
ENSMUSG00000054435.16	0.364857	2.93876	1.96433	0.165963	0.999779	Gimap4	5.49185	4.45943	5.58496	4.90689	5.35755	5.75489	5.04439	5.20945	4.52356	4.9542	5.04439
ENSMUSG00000028931.11	-0.378173	3.09255	1.96314	0.166089	0.999779	Kcnab2	5.16993	4.9542	4.39232	4.80735	4.90689	5.12928	4.9542	4.80735	5.52356	5.2854	5.49185
ENSMUSG00000025935.10	0.191934	6.76071	1.96209	0.166201	0.999779	Tram1	7.76818	8.01681	7.96	8.07146	8.3837	8.04439	7.74819	7.76818	7.97728	7.8009	7.93074
ENSMUSG00000033166.11	-0.259022	4.52385	1.96198	0.166212	0.999779	Dis3	6.62936	6.64386	5.90689	6.39232	6.20945	6.14975	6.44294	6.83289	6.71425	6.32193	6.59991
ENSMUSG00000059981.12	-0.16769	8.41716	1.96175	0.166237	0.999779	Taok2	10.2408	10.1085	10.196	10.1396	9.94837	10.3718	10.5255	10.1072	10.1344	10.5098	10.2981
ENSMUSG00000049556.5	-0.409013	2.74762	1.9611	0.166306	0.999779	Lingo1	5.16993	5.04439	4.90689	4.75489	5.08746	4.39232	5.39232	5.16993	5.16993	4.58496	5.35755
ENSMUSG00000050947.9	0.219477	4.53823	1.95861	0.166571	0.999779	Amigo1	6.35755	6.20945	6.04439	6.55459	5.88264	6.06609	6.32193	6.06609	5.88264	6.04439	5.75489
ENSMUSG00000070366.5	0.441679	2.5729	1.95774	0.166664	0.999779	Plpp4	4.16993	5.04439	4.58496	5.08746	4.24793	5.24793	4.70044	4.75489	4.39232	4.52356	3.16993
ENSMUSG00000030671.9	0.231623	4.56873	1.9563	0.166818	0.999779	Pde3b	6.14975	5.97728	6.10852	5.58496	6.42626	6.22882	5.42626	5.83289	6.04439	6.10852	5.83289
ENSMUSG00000020766.4	-0.211476	5.52001	1.95612	0.166836	0.999779	Galk1	7.62205	7.70044	7.58496	7.33985	7.09803	7.80735	7.76818	7.63662	7.62936	7.59246	7.8009
ENSMUSG00000044550.11	0.164669	5.98732	1.95362	0.167104	0.999779	Tceal3	7.67948	7.91886	7.65821	7.57743	7.93664	7.59246	7.47573	7.37504	7.67243	7.61471	7.53916
ENSMUSG00000039844.19	0.183065	5.5579	1.95361	0.167105	0.999779	Rapgef1	7.53138	7.31288	7.54689	7.70044	7.42626	7.69349	7.34873	7.67243	7.34873	7.25739	7.07682
ENSMUSG00000024960.9	-0.225182	4.27171	1.95316	0.167153	0.999779	Plcb3	6.53916	5.78136	6	6.16993	5.9542	5.72792	6.52356	6.26679	6.44294	5.61471	6.20945
ENSMUSG00000034216.12	0.244691	4.42019	1.95311	0.167158	0.999779	Vps18	6.18982	6.06609	6.20945	6.52356	6	6.52356	6.08746	6.32193	6.02237	6.02237	5.85798
ENSMUSG00000032254.10	-0.361586	4.18837	1.96188	0.167163	0.999779	Kif23	6.62936	7.05528	6.59991	6.61471	5.93074	6.59991	6.75489	6.71425	6.61471	6.82018	7.13955
ENSMUSG00000028750.12	-0.478066	2.21638	1.95298	0.167173	0.999779	Pla2g2c	4.39232	3.58496	3.32193	3.32193	3.70044	3.32193	4.32193	4	4.08746	3.90689	4.24793
ENSMUSG00000042379.8	0.281929	7.19321	1.9685	0.167372	0.999779	Esm1	9.58871	9.09276	8.96	8.93074	8.7879	9.62936	9.18982	9.05257	8.73471	8.79766	8.90689
ENSMUSG00000038560.7	-0.359197	2.80983	1.94954	0.167541	0.999779	Sp6	4.64386	4.08746	4.24793	4.64386	4.52356	3.80735	4.64386	4.75489	4.52356	4.85798	4.64386
ENSMUSG00000032235.15	-0.207734	4.96122	1.94941	0.167555	0.999779	Ice2	6.85798	6.83289	6.9542	6.67243	6.47573	6.62936	7.18982	6.84549	6.82018	7.03342	6.70044
ENSMUSG00000028691.12	-0.317824	8.35626	1.96907	0.16759	0.999779	Prdx1	10.1267	9.77643	10.062	9.86882	9.19229	9.88111	10.3399	9.81218	9.97728	10.115	10.332
ENSMUSG00000022568.17	0.14945	5.66093	1.94884	0.167616	0.999779	Scrib	7.46761	7.59246	7.6865	7.53138	7.58496	7.7879	7.58496	7.62205	7.32193	7.45943	7.33092
ENSMUSG00000040312.14	-0.238331	4.40255	1.94784	0.167723	0.999779	Cchcr1	6.58496	6.39232	6.16993	6.10852	5.93074	5.49185	6.58496	6.06609	6.24793	6.33985	6.44294
ENSMUSG00000027808.8	0.220927	8.23253	1.95615	0.167728	0.999779	Serp1	8.83605	9.12153	8.97441	9.35975	9.40301	9.25267	8.78463	8.93369	9.3015	8.8392	8.87652
ENSMUSG00000102407.1	-0.577965	1.4908	1.94595	0.167927	0.999779	Gm37862	3.16993	3.32193	3.45943	3	3.90689	3.32193	4.39232	3.80735	3.90689	3.16993	3.80735
ENSMUSG00000084999.2	-1.08124	1.72983	1.94589	0.167934	0.999779	Gm15839	1.58496	1	0	1.58496	2	1	2	0	1	1.58496	3.16993
ENSMUSG00000036097.8	-0.184452	6.78837	1.94461	0.168072	0.999779	Slf2	8.44708	8.47573	8.45533	8.50779	8.35315	8.2854	8.82018	8.18488	8.76487	8.41785	8.51964
ENSMUSG00000001039.12	-0.210167	5.34248	1.94379	0.168159	0.999779	B9d1	6.76818	6.9542	6.9542	6.90689	6.85798	6.72792	7.07682	7.02237	6.91886	7.15987	7
ENSMUSG00000105135.1	0.543155	2.13302	1.94313	0.16823	0.999779	Gm43667	4.24793	4.80735	2.32193	4.32193	4.24793	3.16993	3	3.70044	4.16993	2.58496	3.80735
ENSMUSG00000028351.5	-0.206979	5.34482	1.94272	0.168275	0.999779	Brinp1	7.21917	7.03342	6.88264	7.24793	6.84549	7.40088	7.33985	7.33985	6.82018	7.40939	7.45121
ENSMUSG00000031584.16	-0.533554	2.15395	1.94233	0.168317	0.999779	Gsr	3.32193	3.45943	3.70044	2.80735	3.90689	3.58496	3.90689	3.45943	4.58496	3.58496	4.08746
ENSMUSG00000001507.16	0.233604	4.38746	1.94103	0.168457	0.999779	Itga3	6.22882	6.14975	6.40939	6.24793	6.44294	6.2854	6.14975	6.08746	5.78136	6.33985	5.97728
ENSMUSG00000030662.10	-0.171681	6.45801	1.94027	0.168539	0.999779	Ipo5	8.18982	8.35315	8.15482	7.94837	7.96	8.05528	8.18488	8.3443	8.04985	8.36194	8.16491
ENSMUSG00000055723.6	-0.241292	3.88791	1.93941	0.168632	0.999779	Rras2	6.12928	6	5.97728	5.75489	6.02237	5.70044	6.35755	6.26679	5.61471	6.18982	6.26679
ENSMUSG00000036948.17	-0.288606	5.36663	1.94558	0.168803	0.999779	BC037034	6.85798	6.74147	6.40939	6.45943	6.67243	6.52356	7.29462	6.45943	6.64386	6.85798	7.11894
ENSMUSG00000028868.13	0.172573	6.04286	1.93752	0.168837	0.999779	Wasf2	8.12412	7.91289	8.13443	8.06609	7.88264	8.27612	7.77479	8.08746	7.83289	7.94837	7.84549
ENSMUSG00000007476.18	-0.178784	5.39508	1.93598	0.169003	0.999779	Lrrc8a	6.88264	7.05528	7.12928	6.98868	7.22882	6.93074	7.11894	7.26679	7.20945	7.04439	7.32193
ENSMUSG00000022987.12	-0.274579	4.42013	1.93571	0.169033	0.999779	Zfp641	5.52356	6.14975	6.16993	6	6	6.20945	6.42626	6.10852	5.88264	6.39232	6.47573
ENSMUSG00000006498.16	-0.168574	7.82859	1.93561	0.169044	0.999779	Ptbp1	9.64386	9.47978	9.57175	9.64746	9.41574	9.66534	9.94983	9.71253	9.39017	9.75154	9.7364
ENSMUSG00000003848.14	-0.310692	3.50932	1.93557	0.169048	0.999779	Nob1	5.04439	4.70044	4.24793	4.16993	5.32193	5	5.16993	4.85798	5	5.24793	4.85798
ENSMUSG00000037990.18	-0.38154	2.58778	1.93481	0.169131	0.999779	Sh3rf3	4.70044	4.58496	4	4.24793	4.85798	4.39232	4.58496	4.90689	4.70044	4.80735	5.04439
ENSMUSG00000033577.18	0.114642	7.4078	1.93364	0.169258	0.999779	Myo6	9.45121	9.29232	9.13699	9.40514	9.3015	9.12928	9.0634	9.24317	9.03617	9.24555	9.24793
ENSMUSG00000022752.9	0.171217	6.49167	1.9329	0.169338	0.999779	Tomm70a	8.32643	8.32193	8.18488	8.19476	8.46761	8.10329	7.94837	8.14975	8.2384	8.10852	7.87652
ENSMUSG00000046718.8	0.480396	5.08539	1.95306	0.169349	0.999779	Bst2	6.75489	6.37504	6.89482	7.13955	6.61471	8.27146	7.17991	6.64386	6.49185	6.78136	6.39232
ENSMUSG00000005986.16	0.21315	4.3866	1.93242	0.16939	0.999779	Ankrd13d	6.26679	6.37504	6.20945	6.52356	6.76818	6.58496	6.32193	6.49185	6.12928	6.2854	6.12928
ENSMUSG00000032186.15	0.156896	7.60215	1.9324	0.169393	0.999779	Tmod2	9.45533	9.22882	9.20457	9.27845	9.09276	9.57554	8.98014	8.92184	9.15987	9.42836	9.13443
ENSMUSG00000103046.1	-0.837976	1.05114	1.93141	0.1695	0.999779	Gm37309	2.58496	2	2.58496	2	1	2.80735	2.80735	3.32193	3.80735	1.58496	2.58496
ENSMUSG00000025871.18	-0.319234	3.67099	1.93042	0.169608	0.999779	4833439L19Rik	5.16993	4.9542	5.08746	4.58496	5.45943	4.75489	5.20945	4.85798	5.75489	5.04439	4.9542
ENSMUSG00000007827.10	-0.213574	4.84117	1.92966	0.169691	0.999779	Ankrd26	6.83289	6.93074	6.39232	6.80735	6.80735	6.40939	6.71425	6.98868	7.11894	6.74147	6.91886
ENSMUSG00000089832.8	-0.224969	5.05754	1.92917	0.169744	0.999779	Shkbp1	6.98868	6.78136	6.91886	6.93074	6.70044	6.76818	7.18982	7	7.29462	6.88264	6.96578
ENSMUSG00000040025.17	-0.189234	5.58016	1.92913	0.169748	0.999779	Ythdf2	7.49985	7.45121	7.20945	7.05528	7.48382	7.15987	7.39232	7.33092	7.3837	7.45943	7.52356
ENSMUSG00000020747.17	0.240816	5.75824	1.93105	0.170069	0.999779	Tmem94	7.82655	7.74147	7.59991	8	7.85175	7.76818	7.62936	7.54689	7.31288	7.93664	7.40939
ENSMUSG00000056185.5	-0.229624	3.98658	1.92581	0.17011	0.999779	Snx32	6.18982	5.61471	5.93074	5.58496	5.58496	6.14975	6.16993	5.64386	5.9542	6	6.33985
ENSMUSG00000080115.3	0.646041	4.18143	1.93495	0.17012	0.999779	Eef1akmt3	3.45943	3.16993	3	4.08746	3.90689	3.16993	3	2.32193	2.32193	2.80735	3.70044
ENSMUSG00000020593.15	0.210492	7.06478	1.92893	0.170201	0.999779	Lpin1	8.3443	8.49985	8.38802	8.31288	8.65105	8.33539	8.34873	8.42626	8.32193	8.15987	7.90689
ENSMUSG00000037072.15	0.450716	5.14457	1.94233	0.170206	0.999779	Selenof	5.35755	6.12928	5.75489	5.78136	6.84549	6.16993	5.16993	5.85798	5.9542	5.61471	5.70044
ENSMUSG00000029234.13	0.228991	5.11914	1.92481	0.17022	0.999779	Tmem165	6.65821	6.97728	7.04439	6.64386	7.69349	6.74147	6.70044	6.93074	6.72792	6.80735	6.67243
ENSMUSG00000040189.18	0.298577	3.22657	1.92422	0.170284	0.999779	Ccdc114	5.97728	5.55459	5.45943	5.32193	5	5.42626	5.20945	4.85798	5.24793	5.35755	5.49185
ENSMUSG00000060950.12	-0.452443	4.28066	1.93686	0.170411	0.999779	Trmt61a	5.16993	5.20945	5.97728	4.58496	4.75489	5.2854	5.64386	5.58496	5.88264	5.39232	5.75489
ENSMUSG00000032575.16	0.207454	6.87116	1.92191	0.170698	0.999779	Manf	7.6865	7.65821	8.02237	8.04439	7.87652	8.04439	7.79442	7.52356	7.84549	7.60733	7.61471
ENSMUSG00000039449.14	-0.186617	4.78177	1.91998	0.170749	0.999779	Prpf18	6.44294	6.2854	6.62936	6.56986	6.67243	6.56986	6.75489	6.42626	6.85798	6.80735	6.56986
ENSMUSG00000061559.15	0.261352	5.38302	1.92412	0.17077	0.999779	Wdr61	7.36632	7.56986	7.52356	7.45943	7.13955	6.79442	6.94251	6.91886	7.14975	6.76818	7.33092
ENSMUSG00000015143.15	-0.153298	6.95876	1.91975	0.170774	0.999779	Actn1	8.74147	8.66534	9.01123	8.67243	8.57365	8.68299	8.98584	9.00562	8.87652	8.70044	8.87958
ENSMUSG00000057132.16	-0.729773	1.22374	1.91974	0.170776	0.999779	Rpgrip1	1.58496	2.80735	1	3.80735	3.80735	3.16993	2.32193	5.04439	1.58496	3	4.16993
ENSMUSG00000027742.13	0.231169	4.91706	1.91693	0.171084	0.999779	Cog6	6.20945	6.2854	6.26679	6.12928	6.53916	6.10852	6.02237	5.9542	6.08746	5.88264	6.16993
ENSMUSG00000043004.13	0.152116	7.56723	1.91642	0.17114	0.999779	Gng2	9.14975	9.17243	9.04166	9.21675	9.44915	9.24555	9.15482	8.81698	8.96578	9.19722	9.07414
ENSMUSG00000099083.7	0.292178	3.86875	1.91619	0.171165	0.999779	Atf7	5.58496	5.93074	5.90689	5.58496	6.10852	5.45943	5.32193	5.67243	5.9542	5.16993	5.2854
ENSMUSG00000038495.14	0.167496	5.76785	1.91514	0.171281	0.999779	Otud7b	7.59991	7.7879	7.36632	7.48382	7.53138	7.7211	7.53138	7.48382	7.45121	7.37504	7.33985
ENSMUSG00000029771.12	0.609845	1.68469	1.91393	0.171414	0.999779	Irf5	2	3.16993	3.80735	2.80735	3.58496	3.70044	2.80735	3.16993	2.58496	3.16993	1.58496
ENSMUSG00000041700.9	-0.254042	4.05128	1.91363	0.171447	0.999779	Lhfpl1	6.80735	7.03342	6.87036	6.16993	6.61471	6.64386	6.89482	6.49185	6.83289	7	6.97728
ENSMUSG00000022610.10	-0.269618	4.04417	1.9131	0.171506	0.999779	Mapk12	6.24793	5.45943	5.12928	5.85798	5.75489	5.72792	6.20945	6.22882	5.42626	5.78136	6.02237
ENSMUSG00000017830.15	-0.524785	1.97314	1.91206	0.17162	0.999779	Dhx58	3.58496	3.58496	3.16993	2.80735	3.16993	4.52356	4.52356	3.45943	2.80735	4.75489	4
ENSMUSG00000054452.10	-0.128106	8.34602	1.91187	0.171641	0.999779	Aes	10.0634	10.1737	9.94691	10.0808	9.95274	9.97871	9.99294	9.95565	10.3794	10.1787	10.1059
ENSMUSG00000085408.1	-0.444773	2.57716	1.91075	0.171766	0.999779	C530005A16Rik	3.58496	4	2.80735	4.24793	3	3.16993	3.70044	3.45943	4.32193	4.39232	3.80735
ENSMUSG00000021149.8	-0.16202	6.07672	1.91059	0.171783	0.999779	Gtpbp4	7.7879	7.79442	7.7211	7.76818	7.8392	7.66534	7.65105	7.93074	8.04985	7.62936	8.11894
ENSMUSG00000027483.7	-1.43274	1.8098	1.92333	0.171798	0.999779	Bpifa1	0	1.58496	1	0	1	2	0	1	3.45943	1.58496	2.32193
[truncated: 13,299 more rows]

## Sheet: d22 F-M
genes	logFC	logCPM	F	PValue	FDR	genename	WL1517_Pd22F1	WL1518_Pd22F2	WL1519_Pd22F3	WL1520_Pd22F4	WL1521_Pd22F5	WL1522_Pd22F6	WL1523_Pd22M1	WL1524_Pd22M2	WL1525_Pd22M3	WL1526_Pd22M4	WL1527_Pd22M5	WL1528_Pd22M6
ENSMUSG00000069045.11	-9.23874	6.37962	1334.9	9.79665e-40	1.49869e-35	Ddx3y	2.32193	1.58496	0	0	0	2	9.25974	10.1787	9.75989	8.79442	8.72792	9.73132
ENSMUSG00000068457.14	-10.4737	4.70731	832.44	3.37502e-30	2.58156e-26	Uty	1	1	0	0	0	0	7.76818	8.26209	7.81378	7.11894	7.33092	7.9542
ENSMUSG00000099876.1	-8.47464	3.64313	424.58	2.37423e-28	1.2107e-24	Gm29650	1	0	0	0	0	0	6.45943	7.67243	7.05528	6.52356	6.08746	7.44294
ENSMUSG00000056673.14	-7.97273	3.52297	392.282	1.57461e-23	6.0221e-20	Kdm5d	1	1.58496	0	0	0	0	6.50779	7.22882	6.94251	5.58496	5.93074	6.72792
ENSMUSG00000069049.11	-9.24672	3.2335	358.56	9.26575e-23	2.83495e-19	Eif2s3y	1	0	0	0	0	0	5.61471	6.40939	6.02237	5.97728	5.75489	6.02237
ENSMUSG00000086503.4	10.6632	9.54554	276.269	2.17611e-20	5.54835e-17	Xist	11.3712	11.4625	12.6057	13.2822	13.2792	11.8325	2.32193	0	1	2.80735	2.32193	2
ENSMUSG00000062393.13	-1.80117	4.26968	93.5544	4.55972e-14	9.96494e-11	Dgkk	5.16993	4.32193	5.64386	5.16993	5.55459	5.35755	7.32193	6.80735	7.08746	7.10852	7.09803	6.33985
ENSMUSG00000036357.5	-3.78814	2.18876	80.3848	7.4751e-13	1.42943e-09	Gpr101	1.58496	1	1	0	1.58496	2.80735	3.80735	5.04439	5.55459	4.08746	5.08746	4.9542
ENSMUSG00000025496.5	-4.43856	2.04045	68.7323	1.1153e-11	1.89576e-08	Drd4	1	2	2	0	0	0	4.16993	5.2854	4.58496	4.16993	3.58496	5
ENSMUSG00000021342.14	2.33452	13.8337	80.5316	1.90484e-11	2.91402e-08	Prl	14.5761	15.3416	14.2467	14.2581	14.2802	14.9977	12.1244	12.9598	13.0084	12.5495	11.1655	12.2164
ENSMUSG00000037369.17	0.988235	5.69707	65.0823	2.73555e-11	3.80441e-08	Kdm6a	7.90689	7.48382	8.03342	8.46761	8.08746	7.87652	7.18982	6.64386	6.91886	7.04439	7.15987	6.90689
ENSMUSG00000029236.4	-1.81406	2.98591	58.769	1.37654e-10	1.75486e-07	Nmu	4.45943	2.80735	3.32193	4.24793	4.24793	3.90689	5.39232	5.72792	5.78136	6.08746	5.42626	5.55459
ENSMUSG00000021587.5	-1.13341	7.24779	50.1864	4.06727e-09	4.78623e-06	Pcsk1	8.15987	8.43879	8.55075	8.36632	8.33092	8.84549	9.62388	10.1874	9.73132	9.26913	9.18982	9.36194
ENSMUSG00000044172.7	-1.64769	3.2985	45.8281	5.04659e-09	5.51448e-06	Ptx4	4.52356	4.52356	3.80735	3	4.24793	3.70044	5.83289	5.72792	5.85798	5.42626	5.58496	5.39232
ENSMUSG00000036523.16	2.58231	5.5757	40.3234	1.08027e-07	0.000110173	Greb1	6.2854	6.2854	6.2854	6.75489	5.45943	7.19967	4.58496	4.39232	5.2854	3.45943	3.16993	3.70044
ENSMUSG00000042607.15	0.717632	6.90411	35.4602	1.26971e-07	0.0001214	Asb4	8.77479	8.45121	9.09011	8.93664	8.71768	9.16742	8.33985	8.53138	8.23362	8.12412	7.67243	8
ENSMUSG00000033966.8	1.96192	2.9908	35.1734	1.39522e-07	0.000125553	Cdkl4	4.58496	4.85798	4.90689	4.64386	4	3.80735	3.32193	2.58496	2	2	1.58496	3.70044
ENSMUSG00000027120.6	-2.83629	7.35342	37.1423	2.61591e-07	0.000222323	Fshb	5.45943	7.13955	7.31288	5.55459	7.62936	7.44294	9.56224	10.151	9.43045	10.2444	9.55651	8.95128
ENSMUSG00000078532.9	-0.873998	6.08222	32.087	5.30934e-07	0.000427485	Nkain1	7.65105	7.20945	7.90689	7.74819	7.53916	8.04985	8.54689	8.93074	8.36632	8.63662	8.40514	8.28077
ENSMUSG00000026247.13	1.50675	7.32836	31.5779	1.27205e-06	0.000972987	Ecel1	9.21675	8.79442	8.65105	8.87344	8.20457	8.81057	7.2384	7.62205	7.71425	7.27612	6.22882	7.52356
ENSMUSG00000022577.17	-0.627656	10.3808	26.7455	2.68595e-06	0.00195665	Ly6h	11.6384	12.4043	11.7017	11.7595	11.7707	12.0488	12.1043	12.3608	12.4679	12.5078	12.5939	12.7459
ENSMUSG00000007891.16	-0.449731	9.41785	26.2907	3.02533e-06	0.0021037	Ctsd	10.8948	10.9866	11.0708	11.0286	10.9366	10.9809	11.368	11.5994	11.4179	11.3004	11.3281	11.4476
ENSMUSG00000029669.14	-0.625081	5.52622	24.0621	6.90163e-06	0.00445449	Tspan12	6.75489	7.05528	7.04439	6.90689	6.71425	7.12928	7.41785	7.62205	7.65105	7.5157	7.31288	7.8009
ENSMUSG00000055067.15	0.646682	5.42987	24.0288	6.98835e-06	0.00445449	Smyd3	7.2384	7.2384	7.45121	7.62936	7.52356	7.71425	6.94251	7.07682	6.88264	6.58496	6.83289	6.59991
ENSMUSG00000026490.18	-0.56988	7.21338	23.8938	7.35212e-06	0.00449891	Cdc42bpa	8.36632	8.66178	8.90989	8.90087	8.76487	8.59246	9.25503	9.40088	9.12153	9.19476	9.22882	9.34651
ENSMUSG00000099839.1	1.94816	3.35579	23.9657	8.65603e-06	0.00509266	Gm29374	4.32193	3.70044	4.16993	5.24793	3.80735	5.42626	2.80735	2.58496	3.32193	2.80735	2	3
ENSMUSG00000050493.8	-0.764072	5.15351	23.3615	8.98822e-06	0.00509266	Fam167b	6.08746	6.70044	6.72792	6.35755	6.14975	6.44294	6.97728	7.07682	7.09803	6.93074	7.36632	7.18982
ENSMUSG00000020435.17	-0.728445	5.19712	23.0284	1.01997e-05	0.00549868	Osbp2	6.30378	6.67243	6.32193	5.80735	6.04439	6.6865	6.97728	6.85798	7.21917	6.94251	7.03342	7.25739
ENSMUSG00000025332.14	0.52506	5.75557	22.9713	1.04237e-05	0.00549868	Kdm5c	7.9542	7.58496	7.94837	8.01681	7.85175	8.08215	7.70044	7.27612	7.41785	7.37504	7.2384	7.15987
ENSMUSG00000026822.14	-1.36418	2.4497	22.6915	1.15978e-05	0.0059141	Lcn2	3.16993	3.90689	3.32193	3.32193	3.58496	3.90689	4.90689	4.90689	5.12928	4.75489	4	6
ENSMUSG00000044716.12	2.16164	2.0553	21.9664	1.53211e-05	0.00756069	Dok7	4.08746	3.70044	3.80735	4	3.32193	3.90689	2.32193	0	2.58496	2	1.58496	2.80735
ENSMUSG00000026003.5	-0.641225	5.55657	21.5922	1.77076e-05	0.00846535	Acadl	7.03342	7.19967	6.85798	6.91886	6.62936	7.31288	7.39232	7.59991	7.86419	7.50779	7.69349	7.50779
ENSMUSG00000042282.4	1.19539	2.93908	19.0911	4.75075e-05	0.0220233	Gucy2f	4.52356	5	4.58496	5.20945	5.04439	4.80735	3.58496	3.58496	3	3.45943	4.45943	4.08746
ENSMUSG00000048065.8	-3.18695	0.807572	18.6677	5.63401e-05	0.0253498	Cyb5r2	1	0	0	2	1	0	2.58496	3.45943	3.80735	3.90689	3.16993	1.58496
ENSMUSG00000046032.16	-0.43958	6.66287	18.432	6.19804e-05	0.0270907	Snx12	8.22882	8.14975	7.98868	7.7879	8.36194	8.56986	8.38802	8.69697	8.68299	8.66534	8.46352	8.7879
ENSMUSG00000109118.1	0.53574	5.14221	18.2497	6.67402e-05	0.0279769	Gm32031	7.25739	7.21917	6.80735	7.07682	7.10852	7.19967	6.37504	6.22882	6.61471	7.16993	6.70044	6.32193
ENSMUSG00000039167.11	-0.451946	6.09063	18.2159	6.76654e-05	0.0279769	Adgrl4	7.09803	7.59991	7.49985	7.73471	7.57743	7.75489	7.9542	8.13955	8.17493	7.84549	7.82018	7.90087
ENSMUSG00000062960.10	-0.492505	7.18435	17.4935	9.09162e-05	0.0366009	Kdr	8.29002	8.41785	8.66888	9.09276	8.76487	8.70044	9.45121	9.21432	8.96	8.83289	9.22159	9.05257
ENSMUSG00000032875.8	-0.507519	7.84453	17.2837	0.000100155	0.0392864	Arhgef17	8.9629	9.51964	9.54303	9.22882	9.13699	9.37069	9.74987	10.0348	9.7211	9.5812	9.59805	9.98868
ENSMUSG00000035441.14	-0.793281	4.81682	17.2137	0.000106128	0.0405888	Myo1d	5.93074	6.22882	6.42626	6.44294	5.93074	6.52356	7.32193	7.76155	7.2854	7.07682	6.26679	6.35755
ENSMUSG00000026249.10	-0.604432	7.02062	17.2865	0.000109993	0.0410407	Serpine2	7.64386	8.85175	7.65821	7.82655	7.99435	8.46761	8.66534	9.05257	8.82337	8.12412	8.71768	8.50779
ENSMUSG00000018906.14	-0.439826	5.9317	16.9655	0.000113055	0.0411788	P4ha2	7.65105	7.74819	7.34873	7.18982	7.33092	7.59246	7.72792	8.06609	8.19967	7.77479	7.69349	8.03892
ENSMUSG00000023019.12	-0.698806	4.50279	16.841	0.000119044	0.0423521	Gpd1	6.14975	6.30378	5.80735	6.16993	6.26679	6.20945	6.9542	6.93074	6.89482	6.67243	6.62936	6.93074
ENSMUSG00000040896.16	0.658276	4.29804	16.7174	0.000125318	0.0435709	Kcnd3	6.2854	6.08746	6.42626	6.39232	5.9542	6.20945	5.90689	5.55459	4.80735	5.93074	5.08746	5.80735
ENSMUSG00000021071.16	0.68306	4.4369	16.5271	0.000135659	0.0452638	Trim9	6.89482	6.08746	6.20945	6.59991	7	6.44294	6.10852	5.55459	5.72792	6.14975	6.08746	5.58496
ENSMUSG00000054667.7	-0.503469	7.69209	16.4894	0.000140627	0.0452638	Irs4	8.87652	9.32418	9.21432	9.25503	9.57175	9.5216	9.88264	9.70908	9.86573	9.82337	9.58496	9.51767
ENSMUSG00000039313.14	0.941383	4.73662	16.9651	0.000141849	0.0452638	Minar1	7.13955	7.75489	7.08746	7.11894	7.20945	7.19967	6.52356	6.45943	6.20945	6.04439	6.24793	6.22882
ENSMUSG00000111977.1	1.28537	3.45682	16.5265	0.000142644	0.0452638	Gm47163	3.90689	5.24793	4.9542	5.24793	4.24793	5.72792	4.16993	3.90689	3.80735	4.08746	3.58496	3
ENSMUSG00000021477.9	-0.475339	7.31211	16.368	0.000144981	0.0452638	Ctsl	7.87652	8.9571	8.633	8.55842	8.59246	8.66534	8.8392	9.30606	9.01681	9.07682	8.98868	9.02237
ENSMUSG00000006931.15	-0.412645	7.2153	16.2237	0.000154008	0.0462998	P3h4	8.71768	9.1472	8.74819	8.9629	8.79766	8.9629	9.30606	9.31741	9.2503	9.01402	9.33539	9.41363
ENSMUSG00000025240.9	-0.372797	6.56129	16.175	0.000157185	0.0462998	Sacm1l	7.91886	8.11374	8.26209	8.10329	8.15482	8.11894	8.59619	8.41785	8.42626	8.40939	8.37938	8.54303
ENSMUSG00000037664.13	0.784418	5.23485	16.5264	0.000158457	0.0462998	Cdkn1c	7.33092	6.94251	7.59246	7.91289	7.67948	7.03342	6.85798	5.90689	6.22882	6.74147	7.2854	6.47573
ENSMUSG00000093394.1	-1.02599	2.85832	16.1267	0.000160406	0.0462998	AC117700.1	3.45943	3.58496	4.32193	4.52356	4.16993	4.32193	5.20945	5.04439	5.35755	5.35755	4.52356	4.39232
ENSMUSG00000025511.14	-0.797758	4.77891	16.2134	0.00016789	0.0467409	Tspan4	5.61471	6.12928	6.18982	6.74147	6.39232	6.18982	6.84549	6.84549	6.65821	6.62936	7.26679	7.12928
ENSMUSG00000031600.10	0.408529	6.58354	16.0159	0.000168045	0.0467409	Vps37a	8.55459	8.03892	8.60363	8.20457	8.7211	8.55459	7.8392	7.85798	8.08215	8.04985	8.12928	8.30834
ENSMUSG00000037010.7	0.598018	4.70846	15.7543	0.00018763	0.0502972	Apln	6.78136	6.55459	6.78136	7.14975	6.93074	6.89482	6.14975	5.93074	6	6.49185	6.33985	6.55459
ENSMUSG00000030717.9	-0.785943	4.69586	15.8172	0.000187821	0.0502972	Nupr1	5.24793	5.72792	5.83289	5.83289	5.58496	5.61471	6.08746	6.50779	6.49185	6.22882	6.59991	6
ENSMUSG00000117546.1	0.757753	4.81178	15.8156	0.000190694	0.0502972	AC154542.1	6.98868	6.78136	6.94251	6.82018	6.12928	6.58496	5.90689	5.80735	5.80735	5.85798	6.08746	6.33985
ENSMUSG00000000214.11	-2.32645	1.44652	15.6637	0.000194951	0.0505485	Th	1.58496	0	0	0	3	1.58496	3.58496	3.32193	3	3	3.45943	2.80735
ENSMUSG00000040147.14	-1.149	4.6657	16.2448	0.000206653	0.0526895	Maob	5.78136	5.9542	5.80735	5.90689	4.9542	5.93074	7.04439	7.62936	7.15987	5.90689	6.35755	7.2854
ENSMUSG00000015733.13	0.458674	5.54889	15.4535	0.000213098	0.0531757	Capza2	7.96	7.40088	7.16993	7.78136	7.63662	7.26679	7.14975	7.02237	7.30378	7.03342	7.21917	6.89482
ENSMUSG00000028618.11	-0.426216	7.88847	15.427	0.000215511	0.0531757	Tmem59	8.75154	9.33985	9.61471	9.35094	9.24555	9.48985	9.94251	9.73471	9.61839	9.49785	9.71768	9.92184
ENSMUSG00000031990.15	-0.474681	6.57212	15.3052	0.000226958	0.0551113	Jam3	7.84549	7.76818	7.76818	8.02791	7.91289	8.24317	8.37069	8.3966	8.41785	8.31288	8.29002	8.633
ENSMUSG00000036198.12	-0.481714	6.28255	15.1832	0.000239058	0.0571422	Arhgap36	7.88874	7.20945	7.93074	7.52356	7.57743	7.90689	8.36194	8.08215	8.13443	7.97154	7.88874	8.53916
ENSMUSG00000044626.13	-1.41011	2.72968	15.1959	0.000243282	0.0572574	Liph	4.16993	4.16993	4.24793	2.32193	2	3.16993	3.58496	4.75489	5.35755	5.39232	4.32193	4.70044
ENSMUSG00000022296.9	-0.943845	3.87622	14.9715	0.000269447	0.0607187	Baalc	5.55459	4.64386	5.20945	5.24793	5.12928	5.32193	6.10852	6.18982	6.30378	6.14975	5.83289	6.39232
ENSMUSG00000031540.13	0.509389	5.02005	14.894	0.000270478	0.0607187	Kat6a	7.19967	6.72792	6.62936	7.31288	7.27612	7.36632	6.55459	6.56986	6.85798	6.40939	6.78136	6.42626
ENSMUSG00000026389.16	-0.706615	3.60081	14.8505	0.000275565	0.0607187	Steap3	4.58496	4.90689	4.70044	5.35755	4.45943	4.75489	5.20945	5.42626	5.52356	5.72792	5.20945	5.70044
ENSMUSG00000060429.12	-0.739277	4.17172	14.8458	0.000276119	0.0607187	Sntb1	5.08746	6.30378	5.67243	4.90689	5.90689	5.61471	6.52356	6.49185	6.39232	5.97728	6.26679	6.08746
ENSMUSG00000031586.17	0.422586	7.50909	14.8314	0.000277835	0.0607187	Rbpms	9.62571	9.63481	9.79928	9.93369	9.54689	9.36851	9.15987	8.82018	9.11374	9.40301	9.56796	9.17991
ENSMUSG00000115222.1	-0.879001	3.33438	14.6914	0.000295031	0.0610483	Gm49747	4.39232	4.9542	4.52356	4.80735	4.52356	4.45943	5.52356	5.64386	4.80735	4.75489	5.52356	5.90689
ENSMUSG00000030098.15	-0.73526	4.08736	14.6896	0.000295261	0.0610483	Grip2	5.83289	5.24793	5.61471	5.52356	5.16993	5.24793	6	6.40939	6.37504	6.40939	5.70044	6.02237
ENSMUSG00000041046.7	-0.66067	6.44437	15.1256	0.000297467	0.0610483	Ramp3	8.31741	8.10329	7.61471	8.32193	8.08215	7.56986	8.16993	9.24317	9.16993	8.62571	8.40939	8.23362
ENSMUSG00000097296.1	-0.704771	4.81394	14.6929	0.000301617	0.0610483	Gm26532	6.24793	6.30378	5.90689	6.49185	6.37504	5.35755	6.70044	7.13955	6.71425	6.64386	6.67243	6.97728
ENSMUSG00000047407.17	1.09739	2.75081	14.6037	0.000306358	0.0610483	Tgif1	5.64386	5.04439	4.85798	4.58496	4.52356	4.58496	4.16993	3.58496	4	4.16993	3.80735	3.45943
ENSMUSG00000063200.4	-0.457185	6.7308	14.6012	0.000306692	0.0610483	Nol7	7.96578	8.39232	8.68299	8.37069	8.31741	8.25739	8.75154	8.8009	8.77149	8.67243	8.71425	8.87958
ENSMUSG00000039105.6	-0.597282	5.10033	14.5968	0.000307277	0.0610483	Atp6v1g1	6	6.56986	6.76818	6.84549	6.32193	6.49185	7.26679	7.19967	7.18982	6.87036	6.94251	7.13955
ENSMUSG00000031521.5	-0.411557	6.86556	14.3675	0.00033919	0.065167	Aga	7.8009	8.34873	8.52356	8.11894	8.26679	8.38802	8.68299	8.48784	8.69349	8.73809	8.66534	8.67948
ENSMUSG00000031904.5	-0.823321	3.24947	14.3545	0.000341102	0.065167	Slc7a6	4.64386	4.9542	3.90689	3.90689	4.39232	4.24793	5.16993	5.35755	4.52356	4.70044	5.52356	5.16993
ENSMUSG00000034990.15	-1.82413	1.67216	14.2806	0.000352171	0.065167	Otoa	1	2.58496	1.58496	1.58496	1.58496	3	3.32193	2.80735	3.70044	3.70044	3.58496	3
ENSMUSG00000078570.10	-0.408123	7.36585	14.2659	0.000354407	0.065167	1110065P20Rik	8.62936	8.86109	8.90388	9.10852	8.91588	8.93958	9.32867	9.47371	9.16491	9.13443	9.20457	9.43463
ENSMUSG00000059713.12	-0.346553	6.98829	14.2215	0.000361291	0.065167	Rcan3	8.48382	8.56224	8.42206	8.53138	8.50779	8.72792	8.83605	9.02791	8.74483	8.7879	8.69349	9.09803
ENSMUSG00000041831.16	-0.882614	4.26626	14.3971	0.000361973	0.065167	Sytl3	5.58496	6.04439	5.52356	5.45943	5	4.80735	5.75489	6.35755	6.14975	6.10852	6.26679	6.74147
ENSMUSG00000032092.5	-0.767824	4.15128	14.2049	0.000363899	0.065167	Mpzl2	5.16993	5.61471	5.64386	5.80735	5.78136	5.2854	6.67243	6.45943	6.06609	6.08746	6.26679	6.04439
ENSMUSG00000025892.16	-0.639303	4.2605	14.1897	0.000366303	0.065167	Gria4	5.45943	5.85798	4.75489	5.39232	5.45943	5.49185	5.85798	6.20945	6	6.14975	6.04439	6.06609
ENSMUSG00000001131.11	-1.00785	2.86729	14.1894	0.000366346	0.065167	Timp1	3.32193	3	3.70044	4.08746	4.45943	4.45943	5.24793	4.70044	4.90689	4.64386	4.85798	4.58496
ENSMUSG00000047260.4	-0.39346	6.31487	14.1047	0.000380046	0.0668269	Emc6	7.74147	7.97728	7.83289	7.7879	7.67243	7.91886	7.96578	8.30834	8.15987	8.2854	8.21917	8.18982
ENSMUSG00000086610.1	1.4567	1.99867	13.9762	0.000401848	0.0678718	Gm15408	2.32193	3.58496	3.45943	3.45943	3.16993	3.90689	2	1.58496	3.32193	1.58496	2	2.80735
ENSMUSG00000019194.15	-0.539249	5.06832	13.9726	0.000402481	0.0678718	Scn1b	6.32193	6.82018	6.82018	6.88264	6.56986	6.37504	6.65821	7.21917	7.25739	7.13955	7.42626	7.16993
ENSMUSG00000026202.13	-0.492967	8.30949	14.1203	0.000402779	0.0678718	Tuba4a	9.77643	9.56605	9.98157	9.56986	9.55459	9.60177	10.043	10.1774	10.0168	9.97154	10.0647	10.643
ENSMUSG00000031532.6	-0.377142	9.36958	13.9549	0.000405578	0.0678718	Saraf	10.6092	10.9293	11.0802	10.9099	10.7895	10.9636	11.3061	11.4964	11.2252	10.9665	11.0947	11.3685
ENSMUSG00000006920.14	-0.49435	6.38538	13.9432	0.000408171	0.0678718	Ezh1	7.66534	8.04439	8.12412	8.21432	7.87652	8.15482	8.66178	8.89482	8.49985	8.35315	8.16491	8.24793
ENSMUSG00000032511.17	-0.618901	5.89462	13.9345	0.00045161	0.0734766	Scn5a	7.42626	7.15987	7.2384	7.15987	6.85798	7.31288	7.67948	7.86419	7.61471	7.59246	7.67243	8.26209
ENSMUSG00000027333.18	-0.607784	6.22349	13.975	0.000451962	0.0734766	Smox	7.49185	7.66534	7.85175	7.70736	7.54689	7.94251	8.28077	8.36632	8.33539	8.08746	8.21432	8.53916
ENSMUSG00000021775.11	-0.537603	7.27087	13.9242	0.000456287	0.0734766	Nr1d2	8.88874	9.21189	8.92481	8.77149	9.25503	9.03892	9.48583	9.75989	9.6865	9.20212	9.2384	9.54689
ENSMUSG00000039183.6	-0.567219	4.11589	13.5629	0.000481227	0.0766856	Nubp2	5.42626	5.45943	5.67243	5.20945	5.39232	5.42626	6.04439	5.88264	5.78136	6.10852	5.80735	6.08746
ENSMUSG00000000787.12	0.425324	8.04636	13.4833	0.000498297	0.0784525	Ddx3x	9.93221	9.42626	10.1712	10.1319	9.79442	10.0042	9.76487	9.58308	9.22641	9.19476	9.66178	9.39874
ENSMUSG00000031027.15	-0.415937	6.36391	13.4634	0.000502648	0.0784525	Stk33	8.15987	7.98868	7.84549	7.96578	8.23362	8.02791	8.38802	8.61471	8.62571	8.54689	8.09803	8.29921
ENSMUSG00000053226.6	-0.965967	2.84257	13.4172	0.000512955	0.0784525	Dand5	4	4.24793	4.08746	3.70044	4.08746	3.45943	4.90689	4.80735	5.04439	5.08746	3.90689	5.16993
ENSMUSG00000038539.15	-0.535156	7.40103	13.6552	0.000513795	0.0784525	Atf5	8.92184	9.42836	8.79116	8.28077	8.93958	8.57743	8.81057	9.77643	9.57365	9.49985	9.10329	9.3443
ENSMUSG00000021553.14	-2.20861	1.11039	13.395	0.000517957	0.0784525	Slc28a3	1.58496	1.58496	2	0	0	1.58496	3.32193	2.32193	2.58496	2.80735	4	2.32193
ENSMUSG00000087278.1	0.917264	3.77421	13.364	0.000525076	0.078511	A930006I01Rik	5.39232	6.2854	5.45943	5.58496	5.32193	5.45943	4.70044	5.20945	5.12928	4.32193	4.32193	4.90689
ENSMUSG00000074071.11	-1.1344	3.03745	13.3487	0.000528607	0.078511	Fam169b	3.80735	5.04439	4.24793	3.58496	3.80735	3	5.2854	5.32193	5.35755	4.64386	4.08746	5.24793
ENSMUSG00000024899.7	-1.03591	3.28255	13.352	0.000533808	0.078521	Papss2	3.80735	1.58496	4.80735	4.90689	4.90689	5.24793	5.52356	5.58496	6.14975	5.04439	5.12928	5.67243
ENSMUSG00000073131.12	-0.413233	5.66493	12.9286	0.000636165	0.0923697	Vma21	6.87036	7.12928	7.35755	7.10852	7.12928	7.34873	7.72792	7.8392	7.73471	7.07682	7.52356	7.53138
ENSMUSG00000067786.16	-0.381438	13.0227	12.9149	0.000640031	0.0923697	Nnat	15.0219	14.4513	15.0068	14.7405	14.858	14.8859	15.4215	15.1468	15.1698	15.2117	15.009	15.3253
ENSMUSG00000037339.17	0.528286	4.38273	12.8692	0.000653117	0.0933774	Fam53a	6.58496	6.24793	6.14975	6	6.26679	6.33985	6	5.58496	5.42626	5.97728	5.9542	5.45943
ENSMUSG00000021194.6	-0.433139	8.59029	12.8363	0.000672364	0.0952392	Chga	10.4757	10.6257	10.4367	10.3208	10.4157	10.2621	10.9106	10.6502	10.66	10.6046	11.0389	11.1293
ENSMUSG00000002845.14	-0.423104	6.27689	12.7594	0.000685692	0.095745	Tmem39a	7.97728	7.53138	7.87652	7.96	7.7211	7.78136	8.07146	8.51175	8.09803	8.11374	8.04985	8.44294
ENSMUSG00000063052.9	-0.385573	6.64279	12.7504	0.000688453	0.095745	Lrrc40	7.98868	8.26679	8.30378	8.14466	8.17991	8.18488	8.57743	8.66178	8.82337	8.2854	8.30834	8.56986
ENSMUSG00000066324.2	-0.340545	7.48173	12.7123	0.000700208	0.0965026	Impad1	8.81057	8.85798	9.23601	9.22641	8.90087	8.96	9.45738	9.32867	9.13443	9.34651	9.42206	9.22159
ENSMUSG00000092035.8	0.656998	5.22634	12.8788	0.000708841	0.0968201	Peg10	7.56986	6.26679	8.18488	8.02237	7.49185	7.50779	7.35755	6.80735	6.6865	7.04439	6.65821	6.78136
ENSMUSG00000036452.18	-0.582066	4.87549	12.6477	0.000720602	0.0975554	Arhgap26	6.53916	7.45121	5.90689	6.42626	6.91886	6.18982	7.01123	7.27612	7.40088	7.55459	7.22882	6.2854
ENSMUSG00000059278.9	0.335339	7.18723	12.6249	0.000727929	0.0976829	Naa38	9.45943	8.82655	9.19722	9.17493	9.26209	9.19722	8.76155	8.85798	8.8857	8.98299	8.77808	8.86419
ENSMUSG00000024526.9	-0.64065	7.71062	12.9583	0.000774923	0.102995	Cidea	9.75322	9.71596	9.16239	9.37069	9.08215	9.34651	9.78463	10.4969	10.1674	10.0808	9.81218	9.92926
ENSMUSG00000026834.13	0.875803	3.33854	12.467	0.000780982	0.102995	Acvr1c	4.52356	5.67243	5.39232	5	4.70044	5.88264	4.85798	4.16993	4.24793	4.58496	4.58496	3.80735
ENSMUSG00000002059.18	-0.41812	6.81296	12.386	0.000809742	0.105175	Rab34	8.03342	8.37069	8.71768	8.36632	8.55459	8.43045	8.85798	8.9629	8.65105	8.49985	8.94544	8.90087
ENSMUSG00000061119.7	1.21702	2.02355	12.3818	0.000811262	0.105175	Prcp	4.16993	4.08746	2.80735	4.08746	5.24793	3.32193	3.16993	2.80735	2.80735	2.80735	3.58496	3
ENSMUSG00000064181.6	0.469716	5.2874	12.3627	0.00081823	0.105187	Rab3ip	7.14975	7.12928	7.55459	7.32193	7.16993	7.44294	6.40939	6.59991	6.78136	6.59991	7.06609	7.36632
ENSMUSG00000068663.14	-0.50139	5.1261	12.3164	0.000835339	0.106008	Clec16a	6.08746	7.12928	6.65821	6.82018	6.59991	6.59991	7.10852	7.33985	7.21917	7.29462	6.88264	6.82018
ENSMUSG00000024725.13	-0.500434	5.03779	12.308	0.000838473	0.106008	Ostf1	6.50779	6.53916	6.55459	5.67243	6.39232	6.35755	6.58496	6.75489	6.94251	6.76818	6.94251	6.90689
ENSMUSG00000034032.15	-0.528444	5.93306	12.3217	0.00086047	0.106814	Rpap1	7.03342	7.48382	7.93074	7.59246	7.49185	7.56224	8.37504	8.02237	7.74147	7.77479	7.97728	8.16491
ENSMUSG00000044468.14	-0.493077	6.08851	12.2755	0.000860698	0.106814	Tent5c	7.59246	7.56986	8.01123	7.48382	7.79442	7.96	8.44708	8.29921	8.22882	7.78136	8.36194	8.21917
ENSMUSG00000002395.14	-0.421569	8.52474	12.2344	0.000873753	0.106814	Use1	9.59059	10.1267	10.0307	9.8933	9.53138	9.99577	10.3663	10.4157	10.1331	10.128	10.1228	10.4828
ENSMUSG00000020571.12	-0.453175	8.33835	12.2782	0.000884924	0.106814	Pdia6	9.76653	9.89482	10.0293	9.74987	9.82018	9.91289	10.421	10.5632	10.1762	10.1984	10.098	10.2586
ENSMUSG00000044795.12	-0.444452	6.82726	12.1782	0.000889228	0.106814	Cyb5d1	8.13443	8.13443	8.5157	8.21432	8.31288	8.64746	8.89178	9.12928	8.76487	8.35755	8.61102	8.80735
ENSMUSG00000049100.15	0.953021	3.47927	12.1755	0.000889778	0.106814	Pcdh10	4.80735	5.24793	4.90689	5.35755	5.08746	5.39232	4.32193	3.45943	4.52356	3.58496	4.08746	4.9542
ENSMUSG00000026765.12	-1.43295	1.51372	12.1574	0.000897032	0.106814	Lypd6b	1	2.58496	3	2.32193	2.80735	3.32193	4.24793	3.70044	4.24793	3.70044	3.90689	3.32193
ENSMUSG00000037960.11	-0.644256	5.02214	12.1337	0.000907545	0.106814	Card19	6.20945	6.16993	6.78136	5.67243	5.85798	6.04439	6.65821	6.85798	7.08746	6.55459	6.82018	7.27612
ENSMUSG00000050071.8	0.400386	7.32763	12.131	0.000907685	0.106814	Bex1	9.44294	9.46761	9.12928	9.19967	9.22159	9.2384	8.62205	8.8392	9.14211	9.12928	8.77149	8.66888
ENSMUSG00000040856.17	-0.397728	10.9845	12.1086	0.000916897	0.106995	Dlk1	12.3168	12.4841	12.1802	11.9447	11.8349	12.4089	12.6952	12.8736	12.9003	12.2494	12.2574	12.702
ENSMUSG00000070368.9	0.925919	4.21296	12.3466	0.000923212	0.106995	Prok1	6.2854	5.61471	6.71425	6.20945	5.78136	6.40939	5.35755	5.83289	5.85798	4.85798	4.39232	5.32193
ENSMUSG00000001380.7	-0.422189	5.9772	12.0354	0.000947553	0.108931	Hars	7.45121	7.3837	7.85175	7.54689	7.65821	7.65105	7.99435	7.80735	8.13443	8.00562	7.63662	8.26679
ENSMUSG00000019818.15	-0.33112	7.02912	12.0199	0.000954161	0.108931	Cd164	8.32643	8.73809	8.76155	8.54689	8.3966	8.58496	8.91289	8.8009	8.96	8.80735	8.85798	8.9542
ENSMUSG00000025955.13	2.73029	1.69762	12.2629	0.000978936	0.110269	Akr1cl	5.24793	4.08746	4	2.58496	2.32193	1	0	0	1.58496	1.58496	2	2
ENSMUSG00000059146.12	-0.524404	4.96793	11.9599	0.000980301	0.110269	Ntrk3	6.33985	6.32193	6	6.08746	6.04439	6.71425	6.55459	7.54689	6.91886	6.50779	6.58496	6.61471
ENSMUSG00000046668.9	0.432942	7.09604	11.9433	0.00099274	0.110854	Cxxc5	9.14466	8.94837	8.93958	9.02514	9.22159	9.2738	8.5157	8.58496	8.7211	8.7211	8.76155	8.61471
ENSMUSG00000021248.9	-0.346114	9.34755	11.8527	0.00102883	0.114051	Tmed10	10.6175	11.1755	11.0721	10.9233	10.9307	10.8471	11.1222	11.2674	11.2668	11.2883	11.1991	11.3815
ENSMUSG00000044694.2	-1.32755	1.95116	11.8232	0.00104262	0.114748	2010007H06Rik	1.58496	2	2.58496	2.58496	3	3	3.80735	3.58496	3.32193	3.32193	4	4
ENSMUSG00000052430.15	-1.59943	1.22455	11.7615	0.00107204	0.115645	Bmpr1b	1.58496	3.16993	2.32193	1	1	1.58496	3	4	3.45943	3	3.80735	1.58496
ENSMUSG00000095620.7	1.54356	1.47039	11.7583	0.00107362	0.115645	2010005H15Rik	4.39232	4	2.80735	3.58496	3.45943	3.80735	1	1.58496	2.58496	3.16993	2	2.80735
ENSMUSG00000020357.3	-0.6583	3.47886	11.7565	0.0010745	0.115645	Flt4	5.24793	4.75489	5.32193	4.90689	5.2854	4.80735	5.72792	5.52356	5.80735	5.61471	5.83289	5.55459
ENSMUSG00000019998.6	-0.343249	6.41243	11.7297	0.00108759	0.115645	Stx7	7.97728	8.09276	8.07146	8.14466	8.14975	7.99435	8.27612	8.65464	8.3837	8.43045	8.21432	8.38802
ENSMUSG00000116760.1	2.94483	1.19279	11.7277	0.00108856	0.115645	AC164314.1	3	3	2	0	1.58496	2	0	0	1	0	0	1
ENSMUSG00000042942.18	-0.764648	3.46442	11.6956	0.00110451	0.116192	Greb1l	4.70044	5.49185	4.32193	5	4.08746	5.20945	5.64386	5.80735	5.55459	5	6	5.55459
ENSMUSG00000032076.19	-0.275717	8.05477	11.6825	0.00111108	0.116192	Cadm1	9.86264	9.37938	9.84706	9.51767	9.83447	9.82655	10.0715	10.1948	10.0498	9.74651	9.85019	9.93811
ENSMUSG00000015575.15	-0.361697	7.63968	11.6717	0.0011165	0.116192	Atp6v0e	8.81698	9.22641	9.45533	9.47776	8.94251	9.1472	9.60363	9.72622	9.31288	9.34207	9.52943	9.77149
ENSMUSG00000027828.12	-0.430307	7.79144	11.6709	0.00113094	0.116899	Ssr3	8.66888	9.74987	9.33985	8.89178	8.89178	8.90388	9.1472	9.68475	9.75322	9.70044	9.39017	9.49985
ENSMUSG00000025277.14	-0.380005	5.84542	11.5767	0.00116559	0.119672	Abhd6	7.19967	7.73471	7.54689	7.26679	7.32193	7.74819	7.56986	7.53916	8.08215	8.15482	7.53916	7.94837
ENSMUSG00000025508.13	0.628026	5.04011	11.5908	0.00119096	0.120385	Rplp2	7.5157	6.14975	7.15987	7.12928	6.93074	6.9542	7.04439	6.24793	6.35755	6.20945	6.39232	5.75489
ENSMUSG00000015126.9	-0.456082	7.02101	11.5862	0.00119123	0.120385	Tsr3	8.09803	8.96578	8.74819	8.58496	8.2384	8.59619	8.67948	9.25974	9.12928	8.99435	8.78463	9.00282
ENSMUSG00000039031.16	-0.469059	5.74001	11.5197	0.00119614	0.120385	Arhgap18	6.71425	7.05528	7.45943	7.60733	6.76818	7.24793	7.53916	7.78136	7.63662	7.47573	7.5157	7.65105
ENSMUSG00000031021.13	-0.473186	5.49177	11.5033	0.0012051	0.120495	Tmem9b	6.37504	6.90689	7.45943	7.02237	6.88264	6.80735	7.35755	7.56224	7.24793	7.49185	7.22882	7.65105
ENSMUSG00000029535.4	-0.462611	6.95665	11.546	0.00121442	0.120637	Triap1	7.93074	8.62205	8.68299	8.29462	8.36194	8.50779	8.70044	9.01959	8.81378	8.75489	8.79766	9.11114
ENSMUSG00000026398.14	-1.39428	1.90826	11.4095	0.00125758	0.124062	Nr5a2	1.58496	3.16993	3.32193	2.58496	2.32193	2	3.16993	3.45943	3.90689	3.80735	4.32193	3.80735
ENSMUSG00000037936.15	-0.410413	5.68143	11.3723	0.00127905	0.124062	Scarb1	7.15987	7.33092	7.58496	7.53916	7.16993	7.11894	7.7211	7.74819	7.47573	7.88264	7.45121	7.85175
ENSMUSG00000055302.5	-0.346972	9.83382	11.3705	0.00128011	0.124062	Mrfap1	11.1209	11.3559	11.7275	11.5637	11.2592	11.2639	11.7048	11.6334	11.6913	11.6917	11.6808	11.9259
ENSMUSG00000066149.11	-0.453411	4.61927	11.3423	0.00129665	0.124062	Cdc26	6.22882	5.93074	6.14975	6.12928	6.16993	6.32193	6.45943	6.72792	6.30378	6.6865	6.40939	6.76818
ENSMUSG00000063171.4	-0.784829	7.60999	11.8169	0.00130162	0.124062	Rps4l	8.31288	9.58308	9.40301	9.23601	8.10329	8.60733	9.43671	10.1383	9.49386	9.57365	9.59059	10.0028
ENSMUSG00000027999.15	-0.323583	7.72981	11.3271	0.00130564	0.124062	Pla2g12a	9.54689	9.30378	9.56033	9.08481	9.26209	9.66711	9.73809	9.79116	9.86573	9.68825	9.49586	9.81218
ENSMUSG00000031696.9	0.351082	5.95142	11.3271	0.00130566	0.124062	Vps35	8.12412	7.67948	7.94251	7.88874	8.03342	7.88264	7.81378	7.41785	7.54689	7.43463	7.61471	7.60733
ENSMUSG00000060882.5	-0.518097	5.23755	11.296	0.00132426	0.125053	Kcnd2	7.18982	6.40939	6.96578	6.61471	6.52356	6.6865	7.24793	7.40088	6.89482	6.93074	7.45943	7.45121
ENSMUSG00000021771.14	-0.33425	7.51616	11.241	0.00135795	0.127448	Vdac2	8.99435	8.7879	9.22882	9.33539	9.24317	9.03892	9.48985	9.43879	9.24793	9.15482	9.47168	9.68299
ENSMUSG00000092083.4	0.585997	4.63186	11.2045	0.00138074	0.128796	Kcnb2	6.55459	5.83289	6.79442	7.19967	6.39232	6.58496	5.83289	5.83289	5.85798	5.83289	6.47573	6.08746
ENSMUSG00000050315.14	0.831486	4.06865	11.3128	0.00140345	0.130121	Synpo2	6.44294	6.55459	6.10852	6.20945	6.52356	5.80735	5.12928	5.2854	5	6.10852	5.75489	5.32193
ENSMUSG00000049287.5	-0.612005	4.4186	11.1287	0.00142943	0.131454	Iba57	5.93074	6.18982	5.80735	5.42626	6.08746	5.64386	6.47573	6.50779	6.39232	6.14975	6.45943	6.71425
ENSMUSG00000044408.7	0.683805	3.96272	11.1202	0.00143501	0.131454	Sptssa	6.49185	6.06609	5.72792	5.61471	5.49185	5.75489	4.58496	5.64386	4.9542	4.9542	5	5.64386
ENSMUSG00000021546.18	-0.532259	8.27358	11.3217	0.00148829	0.135523	Hnrnpk	9.2854	9.86264	10.0485	9.94251	9.41363	9.64205	10.3365	10.3015	10.1649	10.0098	10.0768	10.4367
ENSMUSG00000067288.13	-0.369253	9.43304	11.0218	0.0015011	0.135881	Rps28	10.5887	10.8463	10.8887	10.7756	10.5206	10.8704	10.9307	11.0828	11.0382	11.1799	11.0519	11.3326
ENSMUSG00000104625.1	-0.722472	3.9924	11.0069	0.00151142	0.13601	Gm42448	4.45943	4.85798	5.83289	5.20945	5.08746	5.52356	6.45943	5.67243	6.30378	5.85798	5.12928	5.85798
ENSMUSG00000042323.17	0.321517	7.75635	10.9853	0.00152643	0.136019	Pbrm1	9.77314	9.63481	9.67948	9.59991	9.91139	9.62753	9.47168	9.15482	9.28771	9.46557	9.45943	9.39232
ENSMUSG00000034218.16	-0.345706	7.62918	10.9676	0.00153891	0.136019	Atm	8.93664	9.05257	9.11634	9.05257	8.9571	9.24555	9.40939	9.26913	9.58684	9.31741	9.33092	9.36413
ENSMUSG00000028672.13	-0.52671	6.12659	11.0687	0.00154438	0.136019	Hmgcl	6.6865	7.65105	7.53138	7.53138	7.53138	7.56986	7.74819	8.19476	8	7.9542	7.72792	8.24317
ENSMUSG00000114306.1	0.978899	2.96179	10.956	0.00154709	0.136019	Gm3227	4.9542	5.16993	4.45943	3.70044	4.32193	4.70044	4	4.24793	4.08746	3.58496	2.58496	3.45943
ENSMUSG00000026142.15	-0.498586	4.58803	10.9363	0.00156118	0.136474	Rhbdd1	6.24793	6.37504	6	6.08746	6.76818	5.45943	6.49185	6.74147	6.53916	6.88264	6.55459	6.71425
ENSMUSG00000033981.14	0.485845	6.09845	10.9537	0.00158993	0.138197	Gria2	8.07146	7.8009	7.98299	8.33985	8.30378	7.96578	7.96578	7.44294	7.2384	7.55459	7.96	7.25739
ENSMUSG00000029708.9	-0.386647	6.41385	10.8699	0.00160948	0.139106	Gcc1	7.78136	7.87036	8.03342	7.98868	7.67243	7.87652	8.2854	8.64386	7.98299	7.93074	8.11894	8.37938
ENSMUSG00000071265.10	-0.383289	6.17418	10.8572	0.00161894	0.139138	1700086L19Rik	7.18982	7.67948	7.99435	7.85175	7.6865	7.47573	8.04439	8.0607	8.03342	8.15482	7.83289	8.13955
ENSMUSG00000044176.12	-0.593329	5.98141	11.0723	0.00162881	0.139204	Spink10	7.14975	7.98299	7.65105	7.37504	7.06609	7.37504	7.80735	8.16993	8.33092	8.00562	7.70736	8.11374
ENSMUSG00000033953.10	-0.518564	7.9789	11.0525	0.00165373	0.140549	Ppp3r1	8.83289	9.46148	9.5411	9.45738	9.10066	9.31288	9.92035	9.92926	9.73809	9.59619	9.81538	9.85019
ENSMUSG00000026495.8	-0.390861	6.35428	10.7883	0.00167104	0.141235	Efcab2	7.65105	7.62936	8.00562	8.01123	7.59991	8.06609	8.46352	8.33539	7.98299	8.09276	8.10329	8.29921
ENSMUSG00000034845.6	-0.377479	7.86449	10.7456	0.00170426	0.14257	Plvap	8.85175	9.79928	9.57743	9.76487	9.0954	9.30378	9.76487	9.51767	9.68299	9.87805	9.87958	9.93517
ENSMUSG00000067158.9	-0.544274	4.00838	10.7441	0.00170547	0.14257	Col4a4	5.39232	5.64386	5.49185	5.49185	5.32193	6.02237	5.93074	6.22882	6.33985	5.83289	6.08746	6.06609
ENSMUSG00000031256.11	-0.346352	7.17302	10.6709	0.00176402	0.146663	Cstf2	8.64386	8.8392	8.9542	8.83605	8.77479	8.83289	9.10066	9.31288	9.11634	9.10329	9.11114	9.04985
ENSMUSG00000042129.8	-0.389994	5.77463	10.654	0.0017778	0.14701	Rassf4	7.62936	7.25739	7.50779	7.15987	7.18982	7.7211	7.75489	7.67948	8.27612	7.80735	7.73471	7.40088
ENSMUSG00000002881.14	0.448383	5.02151	10.6192	0.00180658	0.148497	Nab1	7.37504	6.59991	6.85798	7.25739	7.32193	6.80735	6.64386	6.39232	6.40939	6.62936	7.06609	6.44294
ENSMUSG00000030282.14	-0.400858	8.32203	10.6378	0.0018152	0.148497	Cmas	9.73132	9.91439	9.5812	9.59991	9.87036	9.90989	10.0593	10.5167	10.2946	9.89026	9.99294	10.1254
ENSMUSG00000061315.14	0.730488	4.63588	10.6928	0.00186486	0.151061	Naca	7	6.02237	6.64386	6.59991	6.67243	6.33985	5.72792	5.88264	6.24793	5.88264	5.83289	5.42626
ENSMUSG00000024941.9	-0.346569	7.06418	10.5359	0.00187749	0.151061	Scyl1	8.59991	8.77479	8.65464	8.47573	8.63662	8.85798	8.89482	9.19967	9.04985	8.71081	8.90388	9.14211
ENSMUSG00000037957.14	0.716502	3.49494	10.528	0.00188436	0.151061	Wdr20	5.90689	5.88264	5.67243	5.12928	5.2854	4.75489	4	4.58496	4.45943	5.2854	5.04439	4.70044
ENSMUSG00000005268.20	-0.383319	7.36097	10.5156	0.00189529	0.151061	Prlr	8.8009	8.67596	8.90388	8.76155	8.52356	8.75822	9.06878	9.23362	8.91289	9.02791	9.14975	9.27845
ENSMUSG00000025225.15	-0.463703	5.31451	10.5148	0.00189592	0.151061	Nfkb2	6.71425	6.93074	7.03342	6.89482	6.61471	6.83289	7	7.5157	7.2854	7.29462	7.21917	7.24793
ENSMUSG00000027684.16	0.61298	3.69301	10.499	0.00190987	0.151384	Mecom	6.20945	5.32193	5.55459	6.12928	5.61471	5.93074	4.9542	5.20945	5.24793	5.39232	5.20945	5.20945
ENSMUSG00000006818.5	-0.44741	6.99123	10.5191	0.00193465	0.151797	Sod2	7.37504	8.42206	8.58496	8.55459	8.2384	8.37938	8.80413	8.85487	8.98584	8.64024	8.69349	8.76155
ENSMUSG00000083844.8	-0.564312	4.74581	10.4677	0.00193779	0.151797	Ube2d-ps	6.20945	5.9542	6.55459	6.20945	5.85798	6.56986	7.08746	6.94251	6.47573	6.2854	6.56986	7.06609
ENSMUSG00000007815.13	-0.46707	9.219	10.6345	0.00194485	0.151797	Rhoa	10.2336	11.2568	10.9462	10.7381	10.6046	10.6777	10.941	11.5003	11.1555	11.2222	11.0403	11.3146
ENSMUSG00000106379.1	1.6115	1.84207	10.463	0.0019716	0.153104	Lhfpl3	4.24793	4.80735	2	4.58496	3.58496	4.08746	2	3	2.58496	3.16993	2.32193	2.32193
ENSMUSG00000071648.4	-0.417517	5.77116	10.4049	0.001995	0.154139	Rom1	7.20945	7.47573	7.50779	7.62205	7.25739	7.46761	7.70736	7.67948	8.01123	7.76818	7.84549	7.91886
ENSMUSG00000025212.17	-0.400839	5.34403	10.3404	0.00205568	0.157354	Sfxn3	6.84549	6.83289	6.87036	6.67243	6.84549	6.88264	7.19967	7.33092	7.08746	7.07682	6.9542	7.43463
ENSMUSG00000066842.18	0.601674	4.85977	10.3616	0.00205718	0.157354	Hmcn1	6.18982	6.06609	6.61471	6.93074	6.45943	6.85798	6.56986	5.97728	5.55459	5.42626	6.24793	5.45943
ENSMUSG00000040813.16	0.549548	4.04744	10.3103	0.00208463	0.157985	Tex264	5.64386	5.75489	6.61471	6	6.10852	6.14975	5.12928	5.67243	5.67243	5.90689	5.55459	5.24793
ENSMUSG00000023143.10	-0.43125	5.38984	10.3087	0.00208609	0.157985	Nagpa	6.75489	7.09803	7.17991	7.19967	7.13955	6.9542	7.42626	7.7211	7.53138	7.33092	7.3837	7.36632
ENSMUSG00000037071.3	-0.500935	4.98755	10.2864	0.00210784	0.158846	Scd1	7.06609	6.56986	7.16993	6.02237	6.70044	6.53916	7.06609	7.24793	7.49985	7	7.17991	7.43463
ENSMUSG00000074064.6	-0.37201	5.90792	10.2739	0.00212018	0.158993	Mlycd	7.30378	7.20945	7.6865	6.91886	7.60733	7.56224	7.8009	7.85798	7.49185	7.66534	7.61471	7.97728
ENSMUSG00000063015.12	0.3514	6.42172	10.2084	0.00218585	0.161809	Ccni	8.43879	8.07682	8.13955	8.40088	8.55075	8.42626	8.04985	7.85175	8.12412	7.94251	7.97728	8.02791
ENSMUSG00000046994.9	0.965671	2.23449	10.2058	0.00218848	0.161809	Mars2	5.32193	4.64386	3.70044	4	3.58496	4.08746	3.45943	3.70044	2.58496	3.90689	3	3.58496
ENSMUSG00000038014.7	-0.381175	7.75872	10.2048	0.00218947	0.161809	Fam120a	9.11894	9.47168	9.34207	9.36413	9.25503	9.41785	9.63844	10.0362	9.81057	9.41785	9.66711	9.54882
ENSMUSG00000050530.14	-0.389143	6.32179	10.1869	0.00220784	0.162383	Fam171a1	7.87652	7.97728	8.27612	7.97154	7.86419	8.06609	8.68299	8.57365	8	8.29921	8.18488	8.46761
ENSMUSG00000054871.5	0.347396	7.46879	10.1646	0.00223086	0.163087	Tmem158	9.91588	9.52943	9.72281	9.81698	9.8009	9.58308	9.32643	9.50978	9.47371	9.52943	9.42206	8.97728
ENSMUSG00000019814.5	0.622528	3.98389	10.157	0.00223874	0.163087	Ltv1	6.67243	5.20945	6.04439	6.2854	6.2854	5.70044	5.24793	5.49185	5.24793	5.88264	5.35755	5.39232
ENSMUSG00000107741.2	0.795141	3.25992	10.1445	0.00225191	0.163269	Gm2011	5.2854	6.33985	5.20945	5.58496	5.24793	5.2854	4.45943	4.90689	5.24793	4.45943	4.80735	4.32193
ENSMUSG00000028413.13	-0.444787	8.10844	10.2264	0.00229337	0.165418	B4galt1	9.29232	9.87191	9.55842	9.46557	9.49985	9.90539	10.0028	10.2912	10.1408	9.59991	9.84706	10.1898
ENSMUSG00000027010.16	-0.326697	6.79784	10.0837	0.00231662	0.165418	Slc25a12	8.12412	8.47168	8.59991	8.24317	8.45943	8.60363	8.72451	8.60733	8.86419	8.65464	8.72792	8.79442
ENSMUSG00000026787.3	0.793515	3.83891	10.0954	0.00232312	0.165418	Gad2	5.67243	4.70044	6.10852	5.72792	6.02237	5.35755	5.16993	4.08746	4.75489	4.24793	5.24793	5.35755
ENSMUSG00000026553.17	0.300997	7.70747	10.075	0.00232611	0.165418	Copa	9.96145	9.57365	9.74987	9.80252	9.5812	9.76653	9.69174	9.31515	9.31515	9.44294	9.52552	9.29462
ENSMUSG00000038530.11	-0.795453	6.45469	10.4481	0.00233971	0.165418	Rgs4	6.98868	7.19967	8.47168	8.17493	8.2854	7.93664	9.34207	8.37069	8.32643	8.69697	8.79116	8.16993
ENSMUSG00000098128.1	1.28392	2.06029	10.0564	0.00234643	0.165418	Gm3693	4.24793	3.90689	3.90689	2.80735	3.90689	4.16993	3.90689	3	3.16993	2	2.32193	1
ENSMUSG00000026821.15	-0.505056	8.1119	10.2661	0.00236137	0.165708	Ralgds	8.81057	10.0375	9.74315	9.7211	9.26913	9.21432	9.69523	10.1383	10.151	9.97441	10.1202	9.94251
ENSMUSG00000037492.16	-0.995405	2.52825	10.0043	0.00240428	0.167496	Zmat4	3.32193	3.16993	3.32193	3.90689	3.80735	2.80735	4.52356	4.70044	3.80735	4.24793	3.80735	4.24793
ENSMUSG00000090862.3	-0.605455	4.17005	9.99048	0.00241983	0.167496	Rps13	5.35755	5.45943	5.72792	5.9542	5.20945	5.32193	6.20945	6.2854	6.14975	5.58496	5.90689	6.32193
ENSMUSG00000032714.6	-0.699994	3.38874	9.98422	0.00242694	0.167496	Syde1	4.90689	4.58496	5.04439	4.9542	5.42626	3.80735	5.42626	5.20945	5.58496	5.04439	5.72792	5.88264
ENSMUSG00000025198.16	0.813322	2.89098	9.98094	0.00243066	0.167496	Erlin1	5.35755	4.80735	4.58496	4.75489	4.64386	4.16993	3.32193	4.32193	3.90689	4.16993	4.16993	3.16993
ENSMUSG00000071252.6	-0.351446	5.60157	9.95576	0.00245948	0.168722	2210408I21Rik	6.89482	7.10852	7.2854	7.33092	7.17991	6.94251	7.48382	7.59991	7.40088	7.40088	7.49185	7.30378
ENSMUSG00000020524.16	0.493437	6.11333	9.99705	0.00248913	0.169994	Gria1	7.62936	7.73471	7.18982	7.44294	7.25739	7.87652	6.76818	7.19967	7	7.2384	7	7.03342
ENSMUSG00000044709.6	-0.399453	7.04604	9.91599	0.00251918	0.170984	Gemin7	8.52356	8.89785	8.57743	8.58871	8.48382	8.62936	9.08481	9.14975	8.92481	8.65105	8.90989	9.21675
ENSMUSG00000020717.19	-0.657363	6.13836	10.2024	0.00252597	0.170984	Pecam1	6.75489	7.47573	7.53138	7.9542	7.44294	7.56986	8.20457	8.57365	7.86419	8.01681	7.91289	7.88264
ENSMUSG00000085829.1	1.31719	1.55563	9.8876	0.00253929	0.171128	Gm4285	2.58496	3.90689	3.58496	3.32193	2.58496	4.16993	1.58496	2	2.32193	2.32193	2.32193	3.16993
ENSMUSG00000020680.15	0.428023	5.71772	9.86574	0.00256544	0.171826	Taf15	8.13443	8.08215	7.21917	7.69349	7.6865	7.52356	7.22882	7.18982	7.26679	7.70044	7.19967	7.37504
ENSMUSG00000039168.15	-0.434963	8.54408	9.97932	0.00257211	0.171826	Dap	9.6865	9.96723	10.2456	9.90388	9.89026	10.2444	10.3966	10.7099	10.3095	10.2204	10.2119	10.6366
ENSMUSG00000006464.9	0.659034	3.69248	9.7613	0.00269439	0.177252	Bbs1	6	5.70044	4.39232	5.39232	6.18982	6.30378	5.67243	4.45943	4.75489	5.16993	5	5.52356
ENSMUSG00000033214.10	0.792196	3.24295	9.75951	0.00269666	0.177252	Slitrk5	4.80735	5.35755	5.35755	5.35755	5.04439	5.16993	4.24793	4.16993	4.80735	4.52356	4.80735	4
ENSMUSG00000049504.12	-0.389183	5.95	9.75914	0.00269712	0.177252	Proser1	7.34873	7.43463	7.21917	7.70044	7.49185	7.34873	7.73471	8.01123	7.62936	7.59246	7.80735	7.98299
ENSMUSG00000017204.4	-1.17728	2.7622	9.75942	0.00270059	0.177252	Gsdma	3.90689	2.32193	1.58496	3.32193	3.16993	3.58496	4.45943	4.64386	5	3.45943	3.90689	4.45943
ENSMUSG00000020330.16	0.975806	2.81623	9.74801	0.00271127	0.177252	Hmmr	4.85798	4.08746	5.35755	4.64386	5.20945	5.04439	4.16993	2.80735	4.70044	4.16993	4	3.58496
ENSMUSG00000021614.16	0.788467	4.00762	9.8237	0.0027308	0.177523	Vcan	6.04439	6.08746	5.80735	6.33985	6.24793	5.52356	5.58496	5.12928	5.20945	5.61471	5.08746	4.58496
ENSMUSG00000028617.10	-0.539609	7.37994	9.9766	0.00273862	0.177523	Lrrc42	8.14466	9.18982	9.28077	9.0634	8.63662	8.87036	9.46761	9.62205	9.22159	9.37721	9.2738	9.62571
ENSMUSG00000024127.15	-0.47973	7.99735	9.87765	0.00277916	0.179391	Prepl	9.01123	9.53916	9.72281	9.52356	9.43879	9.66	10.1586	10.3955	9.80896	9.59805	9.71081	10.0634
ENSMUSG00000038213.7	-0.348891	6.66705	9.67457	0.0028066	0.179485	Tapbpl	8.11894	8.58871	8.15482	8.24793	7.79442	8.18488	8.42206	8.33539	8.77479	8.5812	8.34873	8.54303
ENSMUSG00000028703.14	1.48564	2.08593	9.67306	0.00280859	0.179485	Lrrc41	5.32193	4.08746	4.08746	3.32193	3.80735	3.80735	2	1	2	3.32193	2.58496	3
ENSMUSG00000105485.1	-0.535087	6.36848	9.84455	0.00284055	0.179485	Gm42447	7.67243	7.45943	8.20457	7.86419	7.71425	7.96578	8.66888	8.56224	8.37069	8.5812	7.73471	7.83289
ENSMUSG00000085084.7	0.527276	3.90795	9.63455	0.00286002	0.179485	4930570G19Rik	6.06609	6.39232	5.90689	5.75489	6.02237	5.72792	5.32193	5.24793	5.35755	5.35755	5.67243	5.78136
ENSMUSG00000029381.16	-0.363928	6.11004	9.62969	0.00286657	0.179485	Shroom3	7.54689	8.19967	7.58496	7.67948	7.97728	7.43463	8.03342	8.08215	8.19967	8.0607	8.17991	7.85175
ENSMUSG00000063275.15	-0.602573	4.22102	9.61818	0.00288218	0.179485	Hacd1	4.75489	5	6.32193	5.72792	5.55459	5.61471	6.08746	5.88264	6.12928	6.14975	6.30378	6.26679
ENSMUSG00000033396.13	-0.399917	4.81397	9.61335	0.00288874	0.179485	Spg11	6.30378	6.56986	6.56986	6.16993	6.53916	6.33985	6.72792	6.80735	6.82018	6.6865	6.72792	6.91886
ENSMUSG00000061808.4	3.81449	6.2167	9.97773	0.00288968	0.179485	Ttr	4.90689	5.85798	11.0238	5.08746	5.93074	5.83289	4.80735	4.39232	4.75489	5	5	4.85798
ENSMUSG00000024064.14	-0.741133	3.24701	9.59898	0.00290839	0.179485	Galnt14	4.32193	4.16993	5.20945	4.58496	4.52356	4.85798	5.39232	5.39232	5.52356	4.64386	5.52356	5.16993
ENSMUSG00000005610.17	-0.297677	9.24343	9.59668	0.00291155	0.179485	Eif4g2	10.6138	10.6742	10.9922	10.9665	10.7322	10.8082	11.2384	11.3117	10.9578	10.9204	10.8711	11.1687
ENSMUSG00000027115.14	0.954039	2.69528	9.59231	0.00291755	0.179485	Kif18a	5.61471	4.24793	4.45943	5.42626	5.04439	5.04439	3.32193	3.90689	3.16993	4.24793	4.52356	4.70044
ENSMUSG00000017978.18	0.439369	5.23795	9.58219	0.00293152	0.179485	Cadps2	7.47573	6.65821	7.2384	7.47573	7.01123	7.04439	6.78136	6.40939	6.42626	6.53916	7.15987	6.78136
ENSMUSG00000015289.4	-0.53921	7.23314	9.82444	0.00293571	0.179485	Lage3	8.26209	8.76487	8.89178	8.83289	8.64746	8.92481	9.0954	9.64386	8.96867	8.8392	9.17243	9.46761
ENSMUSG00000025130.11	-0.31343	9.45318	9.57255	0.00294488	0.179485	P4hb	10.6751	10.7632	11.2015	11.098	10.9751	11.2222	11.3437	11.3276	11.3134	11.151	11.2107	11.5088
ENSMUSG00000024982.10	0.591755	4.06904	9.55834	0.0029647	0.179884	Zdhhc6	5.93074	6.08746	6.26679	6.04439	5.55459	5.55459	5.20945	5	5.58496	5.04439	5.67243	5.42626
ENSMUSG00000028886.15	-0.477996	5.17606	9.54493	0.00298352	0.179884	Eya3	6.88264	6.89482	6.24793	6.33985	6.40939	6.47573	7.13955	6.93074	6.6865	7.17991	6.82018	7.19967
ENSMUSG00000017009.3	0.468652	5.31843	9.54268	0.0029867	0.179884	Sdc4	7.34873	7.42626	7.3837	7.86419	7.56224	7.30378	7.22882	7.24793	6.91886	6.9542	7.03342	6.61471
ENSMUSG00000028822.11	-0.326947	9.02657	9.52243	0.0030154	0.180114	Tmem50a	10.1215	10.8626	10.7805	10.7305	10.4686	10.643	11.1053	11.1453	10.9084	10.7117	10.8486	10.8673
ENSMUSG00000032014.6	-0.736562	4.59967	9.63753	0.00303268	0.180114	Oaf	5.24793	5.88264	5.61471	6	5.35755	6.10852	6.89482	6.08746	6.78136	6.2854	6.53916	6.65821
ENSMUSG00000040025.17	0.391661	5.58016	9.50862	0.00303515	0.180114	Ythdf2	7.39232	7.2854	7.8392	7.94251	7.17991	7.35755	6.98868	7.06609	6.85798	6.79442	7.3837	7.54689
ENSMUSG00000020256.14	-0.999025	2.9816	9.53753	0.00303761	0.180114	Aldh1l2	4.64386	4.24793	4.39232	3.70044	4.24793	2	5.49185	5.32193	5.16993	5.24793	3.90689	4.75489
ENSMUSG00000026116.11	0.604919	3.75922	9.47164	0.00308867	0.182434	Tmem131	5.9542	5.49185	5.20945	5.78136	5.45943	6.02237	4.70044	4.90689	4.85798	5	5.24793	5.39232
ENSMUSG00000033578.7	-0.677665	6.65452	9.71498	0.00319373	0.187914	Tmem35a	7.40939	8.48784	7.80735	7.85798	7.56986	8.33092	8.78463	9.45738	8.61471	8.2384	8.21432	8.27146
ENSMUSG00000034485.10	-0.447236	7.32213	9.50325	0.00321933	0.188279	Uaca	8.31288	9.08215	8.9571	8.98868	8.25739	8.64386	8.99718	9.04712	9.11894	9.28077	9.15735	9.25503
ENSMUSG00000032279.11	0.471245	4.72604	9.3807	0.00322455	0.188279	Idh3a	7.09803	6.58496	6.80735	6.45943	6.82018	6.42626	6.06609	6.30378	6.32193	6.32193	6.32193	6.06609
ENSMUSG00000036264.9	-0.389665	4.92084	9.34614	0.00327781	0.190661	Fstl4	6.40939	6.26679	6.55459	6.45943	6.16993	6.24793	6.67243	6.83289	6.90689	6.72792	6.75489	6.30378
ENSMUSG00000021820.18	0.487901	5.30457	9.33337	0.00329773	0.191093	Camk2g	7.81378	7.2854	7.43463	7.03342	6.78136	6.97728	6.33985	6.74147	7.2384	7.15987	6.35755	6.32193
ENSMUSG00000036737.12	0.598826	3.76091	9.30778	0.00333801	0.191816	Oxsr1	6.53916	5.61471	5.58496	5.12928	5.93074	5.70044	5.20945	4.9542	5.20945	5.35755	5.61471	4.9542
ENSMUSG00000002550.16	-0.340922	7.17785	9.30216	0.00334693	0.191816	Uck1	8.68299	9.20212	8.58871	8.62205	8.73132	8.74483	8.74819	9.05799	9.18488	9.17243	9.11114	9.17742
ENSMUSG00000044562.12	-0.436685	5.76229	9.3016	0.00334781	0.191816	Rasip1	7.16993	7.56224	7.55459	7.10852	7.24793	7.44294	7.44294	7.87652	7.98868	7.94837	7.73471	7.45121
ENSMUSG00000042604.5	-1.03786	2.33289	9.28427	0.00337546	0.191858	Kcna4	2.32193	3	3.16993	3.45943	3.45943	3.58496	3.80735	3.70044	3.80735	4.75489	4.39232	3.58496
ENSMUSG00000085795.8	-0.370203	6.05333	9.28205	0.00337902	0.191858	Zfp703	7.58496	7.87036	7.64386	7.91886	7.46761	7.56986	8.11894	8.09803	7.81378	7.84549	8.14466	8.13443
ENSMUSG00000004328.15	0.692858	4.30654	9.38568	0.00338618	0.191858	Hif3a	6.70044	7.22882	6.79442	6.59991	6.12928	7.21917	6.24793	6.37504	6.14975	6.04439	5.80735	5.9542
ENSMUSG00000005779.12	-0.281674	8.63343	9.24677	0.00343613	0.19397	Psmb4	10.2479	10.2143	10.4998	10.3185	10.1046	10.0607	10.5603	10.5137	10.3129	10.5479	10.4062	10.6987
ENSMUSG00000032246.14	0.630393	3.49261	9.21325	0.00349133	0.19604	Calml4	5.64386	5.35755	5.72792	6.2854	5.58496	5.55459	4.80735	4.24793	4.9542	5.70044	5.45943	5
ENSMUSG00000025086.13	-0.402032	5.13783	9.20429	0.00350625	0.19604	Trub1	6.64386	6.79442	6.55459	6.33985	6.70044	6.6865	7.22882	6.71425	7.09803	6.87036	6.97728	7.06609
ENSMUSG00000042797.9	0.760935	3.88765	9.27722	0.00351125	0.19604	Aqp11	6.18982	6.44294	6.52356	6.12928	5.90689	6.88264	5.72792	5.45943	5.78136	5.9542	5.2854	5.24793
ENSMUSG00000092540.1	-2.28239	0.965868	9.18623	0.00353701	0.196761	Gm8738	2	0	2.80735	0	1	1.58496	3.80735	3	1	2.58496	2.32193	3.58496
ENSMUSG00000033350.7	-0.515251	4.63202	9.15283	0.00359317	0.198556	Chst2	5.70044	6.82018	6.37504	5.93074	6.44294	5.78136	6.22882	6.56986	6.71425	6.56986	7.14975	6.65821
ENSMUSG00000031628.9	0.617238	4.01247	9.15163	0.00359524	0.198556	Casp3	5.80735	5.72792	5.83289	6.2854	6.18982	5.67243	5.35755	5.49185	5.45943	5.12928	5.45943	4.90689
ENSMUSG00000041700.9	0.575215	4.05128	9.13011	0.00363228	0.19988	Lhfpl1	5.9542	5.32193	5.61471	6.06609	5.49185	5.75489	5.2854	4.45943	5.49185	5	5.67243	4.80735
ENSMUSG00000024940.11	-0.319775	7.53385	9.10082	0.00368333	0.201963	Ltbp3	8.97728	9.25267	9.11374	9.43254	9.27612	9.20212	9.5216	9.61287	9.35315	9.3443	9.59805	9.55075
ENSMUSG00000075706.10	2.05851	1.13146	9.09213	0.00371207	0.202812	Gpx4	3.58496	1.58496	4	3.45943	3.45943	2	1.58496	2	0	2	1.58496	1
ENSMUSG00000097571.9	0.448496	4.51629	9.05064	0.00377256	0.205082	Jpx	6.16993	6.58496	6.67243	6.83289	6.40939	6.83289	6.22882	6.10852	6.08746	6.24793	6.18982	5.83289
ENSMUSG00000036104.12	-0.285977	8.14938	9.04627	0.00378044	0.205082	Rab3gap1	9.86419	10.3004	9.7364	9.68299	9.59059	9.7879	9.84862	10.3454	10.332	10.1699	9.92481	9.95565
ENSMUSG00000020457.13	0.325096	5.42757	9.03035	0.00380928	0.205107	Drg1	7.33985	6.97728	7.30378	7.56224	7.62936	7.59991	7.24793	6.96578	7.2854	7.10852	6.91886	7.02237
ENSMUSG00000108461.1	-0.416826	5.36927	9.02846	0.00381273	0.205107	AV356131	6.58496	6.98868	6.94251	7.30378	6.71425	6.94251	7.37504	7.36632	7.14975	7.34873	7.36632	7.41785
ENSMUSG00000022898.13	-0.441048	4.87307	9.02072	0.00382685	0.205107	Vps26c	6.24793	6.84549	6.40939	6.45943	6.47573	6.2854	6.32193	6.88264	7.04439	6.90689	6.90689	7.05528
ENSMUSG00000037151.8	-0.37777	5.57409	9.01398	0.00383919	0.205107	Lrrc20	7.17991	6.49185	7.09803	6.98868	7.33092	7.5157	7.58496	7.70044	7.65821	7.40939	7.07682	7.45121
ENSMUSG00000024816.12	-0.480013	4.09971	9.00922	0.00384793	0.205107	Frmd8	5.52356	5.61471	5.49185	6.04439	5.2854	5.72792	6.42626	6.22882	5.93074	5.78136	5.90689	5.93074
ENSMUSG00000018765.5	-0.477716	8.39629	9.18377	0.00387903	0.20551	Fxr2	9.36194	10.403	10.2538	9.88722	9.4818	9.76487	10.1948	10.4284	10.2726	10.3772	10.2312	10.5718
ENSMUSG00000031980.9	-1.53408	1.50616	8.98997	0.00388348	0.20551	Agt	2.80735	2.58496	0	3.32193	2	0	4.16993	3.16993	3.58496	3.32193	3.16993	3.80735
ENSMUSG00000100916.3	-0.512665	6.97053	9.17693	0.00389579	0.20551	Lhb	8.31288	8.63662	8.04985	8.03342	8.12928	8.59991	8.88874	9.12412	9.04712	8.35315	8.09803	8.93958
ENSMUSG00000049115.15	-0.607904	4.53999	8.99411	0.003915	0.205813	Agtr1a	6.42626	6.59991	4.64386	5.39232	5.24793	5.85798	6.45943	6.06609	6.62936	6.42626	6.08746	6.6865
ENSMUSG00000041460.14	-1.24905	2.36008	8.95584	0.00394737	0.206804	Cacna2d4	2.58496	3.32193	2.32193	1.58496	2.58496	2.32193	4.08746	2.32193	3	2.58496	4.24793	4.64386
ENSMUSG00000074890.4	-0.449097	5.00541	8.93848	0.00398029	0.207817	Lcmt2	6.24793	6.50779	6.35755	6.33985	6.64386	6.58496	6.90689	6.82018	6.6865	6.87036	6.6865	7.25739
ENSMUSG00000092060.4	-0.867203	2.67786	8.90301	0.00404844	0.210535	Bend4	3.90689	3.70044	3.45943	3.45943	3.32193	3.90689	4.08746	4.32193	4.70044	4.52356	4.64386	4.32193
ENSMUSG00000030307.8	-0.743691	7.38581	9.19579	0.00408232	0.210535	Slc6a11	8.78136	8.76487	9.39874	8.75822	9.09011	9.20945	9.57365	10.2609	10.0875	9.82496	9.03067	9.71081
ENSMUSG00000068744.12	1.0612	2.28554	8.88494	0.00408362	0.210535	Psrc1	4.24793	3.70044	4.90689	3.16993	4.80735	4.45943	3.45943	2.80735	4	3.58496	2.32193	3.58496
ENSMUSG00000006307.16	0.502072	5.56875	8.95898	0.00408739	0.210535	Kmt2b	7.70044	8.01123	7.58496	7.59246	7.46761	7.31288	6.88264	7.11894	6.85798	7.50779	7.13955	7.10852
ENSMUSG00000052056.14	0.614821	3.54425	8.86024	0.00413225	0.212131	Zfp217	5.80735	5.83289	5.90689	5.12928	6.08746	5.9542	4.75489	5.35755	5.35755	5.08746	5.39232	5.08746
ENSMUSG00000032243.8	-1.37801	1.95244	8.86143	0.00418552	0.214002	Itga11	2.80735	3	2.80735	3.32193	2.58496	3.70044	4.08746	4	4.75489	4.70044	4.32193	2.80735
ENSMUSG00000032000.17	1.02816	2.1356	8.82334	0.00420601	0.214002	Birc3	4.08746	3.58496	4.64386	4	4.39232	4.9542	3.58496	3.32193	3.80735	3.16993	2.80735	3.32193
ENSMUSG00000020109.13	-0.344757	4.94073	8.81911	0.00421456	0.214002	Dnajb12	6.58496	6.39232	6.35755	6.47573	6.76818	6.30378	6.96578	6.62936	6.67243	7.03342	6.56986	6.9542
ENSMUSG00000041959.14	0.309417	6.67238	8.80181	0.0042497	0.214002	S100a10	8.44708	8.45121	8.75822	8.45533	8.24317	8.25267	7.77479	8.24793	8.32643	8.3966	8.07146	7.97728
ENSMUSG00000060206.11	0.449558	4.99333	8.7989	0.00425562	0.214002	Zfp462	7.05528	6.71425	6.74147	7.05528	6.84549	7.01123	6.80735	6.04439	6.18982	6.2854	6.72792	6.55459
ENSMUSG00000030189.15	-0.320156	7.0499	8.79703	0.00425945	0.214002	Ybx3	8.60363	8.76487	8.90689	8.82972	8.49586	8.55075	8.7879	9.01402	8.87344	9.02791	9	9.14975
ENSMUSG00000029624.10	-0.416195	6.10369	8.80862	0.0042666	0.214002	Ptcd1	7.53916	7.98299	7.48382	7.2384	7.88874	7.65821	7.78136	8.16993	8.14466	8.2384	7.89482	7.91886
ENSMUSG00000032643.12	1.40346	1.27067	8.77651	0.00430161	0.215052	Fhl3	3	2.80735	3.70044	3.58496	4	3.16993	1.58496	2.58496	2.32193	1.58496	2.58496	1.58496
ENSMUSG00000028277.13	-0.377649	8.27717	8.80004	0.00433218	0.215817	Ube2j1	9.69	9.88264	9.94691	9.82655	9.76653	9.9629	10.102	10.4502	10.1935	9.9901	10.0928	10.403
ENSMUSG00000034908.16	-0.381581	6.4846	8.73491	0.00438845	0.215817	Sidt2	7.79442	7.99435	8.20945	8.24317	7.75489	7.8392	8.53916	8.42206	8.36632	7.91289	8.43879	8.25267
ENSMUSG00000029304.14	-0.898876	3.71654	8.86693	0.00439392	0.215817	Spp1	4.80735	5.49185	3.58496	4.85798	5.04439	5.35755	5.58496	6.47573	6.10852	6.2854	5.45943	3.90689
ENSMUSG00000016356.18	-0.745125	3.16221	8.72956	0.00439976	0.215817	Col20a1	4.08746	4.75489	4.32193	5.39232	3.58496	4.45943	4.75489	5.55459	5.20945	4.85798	5.24793	5
ENSMUSG00000081984.3	-0.563776	3.99682	8.7223	0.00441514	0.215817	Dnajb3	5.55459	6.26679	5.78136	5.42626	5.55459	5.24793	6.14975	6.32193	5.97728	6.50779	6.16993	5.88264
ENSMUSG00000029408.13	-0.489154	5.69843	8.79045	0.00442635	0.215817	Abcb9	7.17991	7.36632	7.41785	6.97728	7.30378	7.05528	7.3837	7.87652	8.04985	7.63662	7.52356	7.67948
ENSMUSG00000030629.15	-0.279552	7.9367	8.71478	0.00443114	0.215817	Zfand6	9.45738	9.92926	9.6865	9.5812	9.52552	9.54496	9.60363	10.0417	10.0715	9.98868	9.79442	9.74315
ENSMUSG00000025369.15	0.365378	6.43375	8.70253	0.00445731	0.215817	Smarcc2	8.82337	8.67596	7.97728	8.06609	8.44708	8.37069	8.05528	8.12412	8.14975	8.07682	8.03892	7.91289
ENSMUSG00000020186.7	-0.388798	5.32648	8.69854	0.00446588	0.215817	Csrp2	6.55459	7.08746	7	7.13955	6.72792	6.71425	7.36632	7.16993	7.05528	7.40939	7.2854	7.08746
ENSMUSG00000097572.2	-0.584149	4.31406	8.69003	0.00448419	0.215817	Gm26797	5.58496	6.16993	5.58496	6.02237	5.42626	5.85798	6.44294	6.47573	6.18982	6.30378	6.35755	6.04439
ENSMUSG00000028954.11	-0.306069	6.86721	8.68295	0.00449951	0.215817	Nub1	8.50779	8.36632	8.64024	8.51964	8.54303	8.61471	8.94251	9.04439	8.93958	8.45533	8.60733	8.87344
ENSMUSG00000022871.13	-0.533784	6.70704	8.88974	0.00450086	0.215817	Fetub	8.7039	9.14211	7.90689	7.57743	7.75489	8.04439	8.22882	8.93074	9.26209	8.80735	8.40939	8.87344
ENSMUSG00000022054.11	0.582344	4.26271	8.68695	0.00450702	0.215817	Nefm	6.75489	5.9542	6.82018	6.91886	6.64386	7	6.22882	5.78136	6.06609	6.24793	6.26679	6.12928
ENSMUSG00000032175.11	-0.391622	5.48066	8.67608	0.0045144	0.215817	Tyk2	6.91886	6.98868	7.42626	6.71425	6.94251	7.37504	7.33092	7.63662	7.41785	7.48382	7.31288	7.48382
ENSMUSG00000005716.16	-1.95571	2.71661	8.93574	0.00453574	0.215947	Pvalb	2.58496	1.58496	3.32193	3.45943	3.45943	3	3.70044	3.90689	4	3.32193	5.97728	3.45943
ENSMUSG00000052629.5	-0.911808	2.84279	8.66188	0.00454537	0.215947	Gm9885	4.08746	3.32193	4.58496	3.70044	3.80735	4.08746	4.45943	5.49185	5.2854	4.80735	4.32193	4.75489
ENSMUSG00000015224.10	-1.62444	0.908813	8.65414	0.00456235	0.215961	Cyp2j9	1	2	1	1.58496	2	1	2.80735	1.58496	3	3.32193	3.32193	2.32193
ENSMUSG00000027809.14	0.709013	3.56031	8.64713	0.00457776	0.215961	Etfdh	5.12928	5.42626	5.52356	5.2854	5.32193	5.70044	4.45943	4.32193	4.70044	5.20945	4.75489	4.80735
ENSMUSG00000054690.17	-0.346998	5.41825	8.6408	0.00459175	0.215961	Emcn	7	6.56986	6.9542	7.39232	7.3837	7.01123	7.42626	7.43463	7.40939	7.24793	7.5157	7.11894
ENSMUSG00000020062.7	1.98579	0.888956	8.63611	0.00460213	0.215961	Slc5a8	1.58496	2	3.32193	3	2	2	0	1.58496	0	2	1	0
ENSMUSG00000001627.12	-0.681124	8.0415	8.90751	0.00464178	0.217156	Ifrd1	8.84862	9.44915	9.56224	9.66	8.98299	9.17243	9.91139	10.5068	9.91737	9.05799	10.0403	10.2384
ENSMUSG00000045312.12	-0.471556	5.00484	8.58757	0.00471108	0.21954	Lhfpl2	6.75489	6.2854	6.02237	6.47573	6.08746	6.44294	6.64386	6.85798	6.72792	6.44294	7.06609	7.05528
ENSMUSG00000009907.17	-0.344693	5.96312	8.57881	0.00473102	0.21954	Vps4b	7.18982	7.56986	7.64386	7.33092	7.65821	7.86419	7.88264	8.03342	8.12928	7.62936	7.7211	7.92481
ENSMUSG00000026833.18	0.267606	7.54894	8.57672	0.0047358	0.21954	Olfm1	9.46352	9.15987	9.84706	9.5812	9.51767	9.6987	9.49985	9.2854	9.2503	9.28077	9.28077	9.1267
ENSMUSG00000002486.15	0.390804	5.1347	8.55818	0.00477835	0.22025	Tchp	7.06609	6.78136	7.36632	7.25739	7.33092	7.39232	6.88264	6.83289	6.62936	6.74147	6.82018	6.90689
ENSMUSG00000005474.9	-1.38659	1.30554	8.55638	0.00478251	0.22025	Myl10	1.58496	3.58496	1	1.58496	1.58496	3.16993	2.58496	3.16993	3.70044	3.32193	3.32193	3.58496
ENSMUSG00000106386.1	-0.366412	5.77182	8.55127	0.0047943	0.22025	Gm42991	7.14975	7.36632	7.45943	7.6865	7.07682	7.39232	7.64386	7.59991	7.66534	7.88264	7.78136	7.56224
ENSMUSG00000098061.1	-0.743136	3.56982	8.52866	0.00484694	0.220951	Gm26945	4.85798	3.58496	5	5.32193	4	4.58496	5	5.32193	5.35755	4.85798	5.67243	5.72792
ENSMUSG00000035933.5	-0.321093	6.08668	8.52322	0.00485968	0.220951	Cog5	7.29462	7.83289	7.48382	7.59991	7.9542	7.74147	8.02791	8.04439	7.87036	7.88874	7.74819	8.23362
ENSMUSG00000026885.13	-0.508041	4.76394	8.52188	0.00486283	0.220951	Ttll11	5.93074	6.89482	6.16993	6.24793	5.67243	5.80735	6.61471	6.82018	6.94251	6.62936	6.49185	6.26679
ENSMUSG00000039578.17	0.810682	2.5182	8.51997	0.00486733	0.220951	Ccser1	3.70044	4.70044	4.58496	4.52356	4.75489	4.39232	3.70044	3.32193	3.58496	3.80735	3.70044	4.08746
ENSMUSG00000072964.14	-0.289513	6.73416	8.49696	0.00492172	0.222467	Bhlhb9	8.41363	8.35315	8.47978	8.44294	8.37504	8.36632	8.68299	8.47573	8.64746	8.46352	8.80735	8.86728
ENSMUSG00000005534.10	-0.348981	6.34078	8.48771	0.00494378	0.222467	Insr	7.79442	8.19476	8.20945	7.8009	8.04439	8.17991	8.33092	8.77479	8.33985	8.34873	8.2384	8.09276
ENSMUSG00000021364.16	-0.950781	3.55662	8.63833	0.00494435	0.222467	Elovl2	4.08746	5.2854	5.12928	5.70044	4.52356	4.16993	5.67243	5.80735	5.12928	6.02237	6.16993	5.67243
ENSMUSG00000019888.16	-0.537385	4.06626	8.45905	0.00501277	0.223728	Mgat4c	5.58496	6.35755	5.72792	5.52356	5.75489	5.85798	6.37504	6.89482	6.59991	5.9542	5.9542	5.83289
ENSMUSG00000031700.11	-0.68751	3.98057	8.45239	0.00503042	0.223728	Gpt2	5.70044	5.39232	4.85798	5.20945	4.58496	4.80735	6	5.97728	5.72792	4.90689	5.42626	6.30378
ENSMUSG00000050697.9	-0.321566	5.23319	8.45006	0.00503461	0.223728	Prkaa1	6.84549	7.02237	6.91886	7	6.6865	6.85798	7.08746	7.16993	7.20945	7.22882	7.02237	7.40939
ENSMUSG00000001569.10	-0.31592	5.78836	8.4492	0.00503672	0.223728	Nom1	7.32193	7.53916	7.44294	6.98868	7.40088	7.78136	7.64386	7.71425	7.7211	7.55459	7.82655	7.76155
ENSMUSG00000021203.15	-0.555056	3.55774	8.44421	0.0050489	0.223728	Otub2	4.90689	5.24793	5.39232	5.2854	5	4.75489	5.78136	5.2854	5.64386	5.78136	5.24793	5.85798
ENSMUSG00000110282.1	-0.516209	4.35137	8.43787	0.00506441	0.223728	B930086L07Rik	5.55459	5.20945	5.88264	5.12928	5.49185	6.37504	5.83289	6.18982	6.14975	6.02237	6.12928	6.35755
ENSMUSG00000029455.14	-0.301646	7.51609	8.43365	0.00507475	0.223728	Aldh2	9.04166	9.40088	9.03892	9.22882	8.98868	9.05528	9.3443	9.41785	9.50383	9.08746	9.48382	9.60363
ENSMUSG00000034755.18	0.67817	3.67148	8.40664	0.00514156	0.224873	Pcdh11x	4.39232	4.90689	5.49185	5.35755	4.75489	5.24793	4.9542	3.58496	3.32193	4.16993	5	4.75489
ENSMUSG00000040860.16	0.513862	4.05264	8.40616	0.00514274	0.224873	Crocc	5.9542	6.32193	6.02237	6.10852	5.85798	6.06609	5.35755	5.58496	5.24793	5.88264	5.88264	5.32193
ENSMUSG00000064145.12	-0.335072	6.27638	8.40127	0.00515494	0.224873	Arih2	7.85798	7.90689	7.57743	7.7211	7.33092	7.82018	8.10329	8.26679	8.01123	7.7879	8.01123	7.96578
ENSMUSG00000072949.6	-0.641296	4.25123	8.41758	0.00515952	0.224873	Acot1	5.16993	5.04439	5.42626	5.88264	5.49185	5.78136	6.82018	5.39232	6.20945	6.06609	6.47573	5.32193
ENSMUSG00000027080.6	-0.42456	5.04303	8.37756	0.0052145	0.22585	Med19	6.53916	6.24793	6.98868	6.52356	6.33985	6.90689	6.98868	6.74147	6.84549	7.04439	7.30378	7
ENSMUSG00000028159.14	-0.373259	5.77083	8.3744	0.0052225	0.22585	Dapp1	7.17991	7.87652	7.66534	7.33985	7.69349	7.62936	7.65105	8.20945	7.88264	8.26679	7.5157	7.8009
ENSMUSG00000018387.12	-1.34474	1.6315	8.36143	0.00525542	0.22585	Shroom1	2.32193	1.58496	2.32193	2	2.80735	2.32193	2.58496	4.08746	3.58496	2.80735	3.32193	3.45943
ENSMUSG00000037235.13	-0.250298	9.66589	8.34886	0.00528756	0.22585	Mxd4	11.0828	11.4868	11.3907	11.3208	11.1923	11.432	11.5736	11.7785	11.5406	11.5245	11.4336	11.4615
ENSMUSG00000003363.15	-0.281524	10.0988	8.3052	0.00540076	0.22585	Pld3	11.8607	11.7381	11.8944	11.8471	11.8122	11.8182	11.9968	12.0951	11.9926	12.3052	11.9618	12.1966
ENSMUSG00000044155.11	-0.369052	5.12094	8.30394	0.00540408	0.22585	Lsm8	6.52356	6.89482	6.35755	6.45943	6.75489	6.35755	6.47573	7	7.08746	6.98868	6.85798	7.01123
ENSMUSG00000009630.10	-0.303934	6.89718	8.29962	0.0054154	0.22585	Ppp2cb	8.24317	8.71081	8.91886	8.53528	8.57743	8.33539	8.85175	8.86728	8.5812	8.96	8.99152	8.77808
ENSMUSG00000001999.15	-0.39701	5.48277	8.29916	0.00541662	0.22585	Blvra	6.87036	7.36632	7.24793	6.64386	7.09803	6.89482	6.84549	7.39232	7.70736	7.29462	7.47573	7.5157
ENSMUSG00000071847.13	-0.828259	2.84712	8.29804	0.00541958	0.22585	Apcdd1	4.24793	4	3.45943	3	4.45943	3.45943	4.16993	4.85798	4.32193	4.80735	4.80735	4.58496
ENSMUSG00000027193.12	0.518745	4.18061	8.29544	0.00542641	0.22585	Api5	6.45943	6.12928	5.49185	5.85798	6.32193	6.06609	5.16993	5.42626	5.45943	6.02237	5.61471	5.35755
ENSMUSG00000036390.8	0.522273	4.43167	8.28838	0.00544504	0.22585	Gadd45a	6.6865	6.91886	5.83289	6.02237	6.18982	5.90689	4.75489	5.88264	6.12928	5.9542	5.88264	5.93074
ENSMUSG00000031380.10	0.538959	5.89702	8.45394	0.00545453	0.22585	Vegfd	8.18488	8.06609	8.41785	8.52748	8.43463	8.01123	8.12928	7.06609	7.6865	7.82655	7.74147	7.71425
ENSMUSG00000000563.17	-0.345752	6.94425	8.28244	0.00546078	0.22585	Atp5f1	7.98868	8.02791	8.83289	8.69349	8.35755	8.45943	8.86728	8.43463	8.85798	8.70736	8.74819	8.9629
ENSMUSG00000074576.4	-0.506294	4.53986	8.27764	0.00547352	0.22585	Mocs3	5.88264	6.32193	5.80735	6.12928	5.58496	5.35755	5.75489	6.37504	6.30378	6.84549	6.16993	6.50779
ENSMUSG00000029068.16	-0.234491	7.44178	8.27642	0.00547677	0.22585	Ccnl2	8.99152	9.21189	9.01402	8.99435	9.05528	9.06878	9.2503	9.37287	9.27146	9.26444	9.15987	9.29921
ENSMUSG00000027981.14	0.405441	4.47015	8.27585	0.00547828	0.22585	Rnpc3	6.80735	6.58496	6.56986	6.71425	6.67243	6.18982	6.08746	6.10852	5.97728	6.24793	6.06609	6.45943
ENSMUSG00000022905.12	0.442178	4.86528	8.27539	0.0054795	0.22585	Kpna1	6.83289	6.59991	6.85798	6.89482	6.49185	6.70044	6.59991	5.64386	5.90689	6.26679	6.65821	6.49185
ENSMUSG00000027886.7	-1.68865	0.971684	8.27286	0.00548625	0.22585	1700013F07Rik	1.58496	1	0	2	1	1.58496	2.80735	2.32193	2.32193	3.16993	2	3.16993
ENSMUSG00000042558.16	0.425583	4.66869	8.2668	0.00550243	0.22585	Adprhl2	6.97728	6.84549	6.22882	6.47573	6.83289	6.58496	6.02237	6.42626	6.26679	6.44294	6.33985	6.02237
ENSMUSG00000096956.2	-0.342142	9.00892	8.26185	0.00552992	0.22585	Snhg18	10.3231	10.5527	10.6202	10.3859	10.1124	10.8041	10.9374	11.0478	10.8281	10.4419	10.697	11.0056
ENSMUSG00000009545.14	-0.879662	2.73806	8.24305	0.00556632	0.22585	Kcnq1	4.80735	4.32193	3.80735	4.08746	3.70044	3	4.80735	5.12928	4.75489	5.35755	4.58496	4
ENSMUSG00000048612.16	-0.60916	3.66593	8.24035	0.00557363	0.22585	Myof	5.52356	4.90689	5.12928	5.83289	5.12928	5.35755	6.12928	5.93074	6.26679	5.83289	5.78136	5.61471
ENSMUSG00000020009.13	-0.347563	6.94507	8.23747	0.00558143	0.22585	Ifngr1	8.27612	9.04985	8.86419	8.8009	8.57365	8.33539	8.79116	9.39232	8.97728	8.97154	8.85175	8.84862
ENSMUSG00000007379.15	-1.60142	1.11678	8.23724	0.00558206	0.22585	Dennd2c	2.32193	1	2	0	1.58496	1.58496	3.32193	3.45943	1	1	2.32193	3.32193
ENSMUSG00000031950.7	-0.287363	7.57634	8.23137	0.00559802	0.22585	Gabarapl2	9.37938	9.53722	8.94837	9.10852	9.14975	9.00562	9.02514	9.52943	9.60918	9.68475	9.53722	9.32643
ENSMUSG00000039208.15	-0.784154	2.58165	8.22736	0.00560895	0.22585	Metrnl	3.80735	3.16993	2.32193	3.90689	3.70044	3.70044	4.39232	4.52356	4.24793	3.70044	4.80735	3.90689
ENSMUSG00000026701.15	-0.302462	8.99221	8.21709	0.00563703	0.22585	Prdx6	10.5137	10.7499	10.2264	10.0755	10.4909	10.8041	10.5906	11.041	10.9679	10.4481	10.6275	10.9278
ENSMUSG00000104164.1	-0.669954	3.13651	8.2152	0.0056422	0.22585	Gm38248	4.64386	4.16993	5.04439	4.16993	4.16993	4.52356	5.49185	4.58496	5.64386	4.80735	4.9542	4.85798
ENSMUSG00000042680.8	-0.566478	3.80299	8.21428	0.00564473	0.22585	Garem1	5.49185	4.52356	5.72792	5.80735	5.45943	5.64386	6.58496	5.61471	5.70044	5.90689	6.16993	5.83289
ENSMUSG00000020647.10	0.411474	5.21759	8.21385	0.00564592	0.22585	Ncoa1	7.56986	7.3837	7.10852	7.11894	7.2854	7.10852	6.85798	6.70044	6.65821	6.85798	7.01123	6.94251
ENSMUSG00000018537.16	-0.346216	7.13637	8.21295	0.00564839	0.22585	Pcgf2	8.52356	9.01123	8.2854	8.5812	8.64024	8.77808	9.1472	8.96867	8.7039	8.66534	8.94837	9.12412
ENSMUSG00000079083.3	0.604351	3.49833	8.21078	0.00565437	0.22585	Jrkl	5.72792	5.32193	4.9542	5.16993	5.58496	5.61471	4.75489	4.85798	4.70044	4.75489	4.90689	5.04439
ENSMUSG00000020884.15	-1.05564	2.56485	8.20909	0.00570849	0.227418	Asgr1	3	3.80735	4.58496	4	3.45943	3.16993	4.70044	4.90689	4.85798	3.90689	4.85798	4.64386
ENSMUSG00000037295.7	-0.403604	5.70184	8.18392	0.00572877	0.227633	Ldlrap1	7.16993	7.34873	7.15987	7.34873	7.56986	7.55459	7.93074	7.82655	7.90689	7.56224	7.6865	7.46761
ENSMUSG00000002900.16	-0.401462	6.31485	8.18647	0.00577084	0.228711	Lamb1	7.03342	7.56986	8.11374	8.37504	7.91886	7.45121	8.50779	8.14975	7.93664	7.88874	8.16993	8.14466
ENSMUSG00000043421.8	-0.360796	6.11766	8.14557	0.00583677	0.230539	Hilpda	7.57743	7.8392	7.45943	7.7879	7.59246	7.76818	7.70736	8.42206	8.02237	8.12928	7.85175	7.90087
ENSMUSG00000024927.8	-0.317461	6.90416	8.13745	0.00585991	0.230539	Rela	8.44708	8.56986	8.58496	8.71768	8.14975	8.32193	8.75154	8.95128	8.62205	8.56224	8.68299	9.03067
ENSMUSG00000056222.15	-0.627976	3.88569	8.13665	0.00586219	0.230539	Spock1	4.80735	5.45943	4.52356	5.52356	5.55459	5.58496	5.97728	5.88264	5.61471	5.58496	6.45943	5.49185
ENSMUSG00000035298.8	-1.65797	1.18567	8.11407	0.00592707	0.231407	Klhl35	1	1.58496	2.32193	0	2	1.58496	3.70044	3.32193	0	3.16993	2	3.16993
ENSMUSG00000037784.14	1.09291	2.03344	8.10874	0.00594252	0.231407	Dzip1l	4.08746	4.70044	4.39232	3.80735	4.32193	5.04439	3.70044	1.58496	3.90689	3.45943	3	3.45943
ENSMUSG00000035268.14	0.373703	5.25365	8.10517	0.00595287	0.231407	Pkig	7.43463	6.96578	7.05528	7.49985	7.40088	7.04439	7.27612	6.93074	6.6865	6.93074	6.79442	6.52356
ENSMUSG00000059182.7	-0.504815	4.30336	8.10305	0.00595903	0.231407	Skap2	5.12928	5.70044	5.80735	5.20945	5.85798	5.78136	6.14975	6.39232	6.32193	5.75489	6.12928	6.20945
ENSMUSG00000062202.14	-0.344862	7.26693	8.09741	0.00597543	0.231407	Btbd9	8.75822	8.85175	8.81057	8.83289	9.11114	9.37069	9.45327	9.43463	9.41996	9.38586	9.0607	9.00562
ENSMUSG00000056952.13	-0.583472	5.94433	8.29248	0.00597954	0.231407	Tatdn2	7.31288	7.33985	7.6865	7.42626	6.9542	7.31288	8.11894	8.08215	7.54689	7.55459	7.6865	8.36194
ENSMUSG00000028436.8	-0.328419	5.4897	8.09161	0.00599237	0.231407	Dcaf12	6.76818	7.20945	7.24793	7.19967	7.36632	7.25739	7.44294	7.69349	7.60733	7.32193	7.39232	7.3837
ENSMUSG00000107966.1	-1.09145	2.11551	8.08544	0.00601044	0.231407	Gm44001	2.32193	3.16993	3.90689	3	2	2.32193	4.39232	3.70044	4.16993	3.70044	3.80735	3.45943
ENSMUSG00000021124.13	-0.271491	7.79423	8.08205	0.00602039	0.231407	Vti1b	9.57932	9.35755	9.37938	9.34873	9.41996	9.41785	9.55075	9.70563	9.58308	9.58871	9.66356	9.93664
ENSMUSG00000032698.15	-0.795604	2.97955	8.076	0.00603821	0.23151	Lmo2	3.90689	3.90689	3.58496	4.70044	4.16993	3.16993	4.85798	4.80735	4.39232	4.58496	4.64386	4.85798
ENSMUSG00000028126.16	-0.349977	7.79308	8.07287	0.00608098	0.23242	Pip5k1a	9.08481	9.09011	9.4818	9.52356	9.17243	9.37938	9.85331	9.90989	9.29002	9.44501	9.61102	9.62388
ENSMUSG00000023755.10	-0.495877	5.34021	8.11068	0.00609232	0.23242	Rhebl1	6.33985	7.76155	7	6.64386	7.22882	6.89482	7.53916	7.87036	7.45121	7.6865	6.94251	7.20945
ENSMUSG00000071226.11	-0.526694	3.81366	8.04928	0.0061175	0.2328	Cecr2	5.20945	5.20945	5.58496	5.08746	5.83289	4.90689	5.9542	5.72792	6.02237	5.55459	6.08746	5.52356
ENSMUSG00000042535.9	-0.53412	5.18772	8.09862	0.00620739	0.234723	Gtpbp1	6.80735	6.62936	6.76818	6.61471	6.72792	6.65821	7.43463	7.3837	6.91886	6.90689	6.9542	7.53138
ENSMUSG00000054675.5	0.725489	3.16808	8.01213	0.00622955	0.234723	Tmem119	5.2854	4.70044	5.80735	5.55459	5.39232	4.9542	4.85798	4.52356	4.52356	4.32193	4.75489	4.45943
ENSMUSG00000106047.1	1.30424	1.27769	8.00301	0.00625738	0.234723	Gm42942	4.08746	2.58496	3.58496	3.90689	3	2.80735	2	2.80735	2.80735	1	2.32193	2
ENSMUSG00000059183.12	-0.518021	4.32649	8.00293	0.00625764	0.234723	Mtfmt	5.08746	5.70044	5.58496	5.70044	5.70044	6.12928	6.42626	6.33985	6.32193	5.75489	6.20945	6.2854
ENSMUSG00000089715.12	-0.306864	9.82876	8.002	0.00626049	0.234723	Cbx6	11.3348	11.5147	11.4051	11.3129	11.4215	11.4919	11.7636	11.7895	11.6325	11.5807	11.5868	11.8045
ENSMUSG00000015401.12	1.3867	1.17023	7.99826	0.00627194	0.234723	Cltrn	4.39232	3.70044	4.16993	2	3	2.58496	2.32193	2.58496	1	2.58496	3	1.58496
ENSMUSG00000025153.9	-0.341092	8.15068	8.00815	0.00627545	0.234723	Fasn	10.021	9.85487	9.94251	9.76818	9.63118	9.89026	10.1611	10.2621	10.1085	10.1254	10.0028	10.375
ENSMUSG00000030161.8	-0.231523	8.22679	7.9724	0.00635177	0.236999	Gabarapl1	9.79604	10.0362	9.80735	9.69	9.81378	10.1033	10.0888	10.2009	10.2082	10	10.0334	10.0251
ENSMUSG00000106570.1	-0.40266	5.03702	7.96652	0.00637008	0.237103	C230071H17Rik	6.62936	6.26679	6.44294	6.58496	6.84549	6.83289	7.15987	7	6.89482	6.89482	6.90689	7.08746
ENSMUSG00000045038.14	0.297669	7.8933	7.95741	0.00639854	0.237152	Prkce	9.56224	9.26913	9.62022	9.84392	9.45121	9.76653	9.59805	9.30834	9.29462	9.25503	8.92184	9.39017
ENSMUSG00000027810.14	-0.385731	4.574	7.95541	0.00640483	0.237152	Eif2a	6.14975	6.02237	6	6.26679	5.93074	6.24793	6.44294	6.61471	6.62936	6.2854	6.26679	6.53916
ENSMUSG00000031780.2	0.61362	3.22584	7.95125	0.00641789	0.237152	Ccl17	5.90689	5.67243	5.72792	5.12928	5.24793	5.52356	5	5.08746	5.2854	4.64386	4.52356	5.16993
ENSMUSG00000032690.16	1.21004	1.84754	7.9324	0.00647739	0.238774	Oas2	4.16993	4.16993	4.90689	4.39232	4.64386	3	2.32193	3.32193	3.90689	3.16993	1.58496	3
ENSMUSG00000006273.14	-0.343783	8.40716	7.92865	0.00652204	0.239842	Atp6v1b2	9.41151	10.2877	10.1472	10.062	9.81378	9.98299	10.1911	10.4083	10.5362	10.2216	10.196	10.2923
ENSMUSG00000027706.8	-0.271093	8.42109	7.90901	0.00655205	0.240368	Sec62	9.60548	10.1824	10.1886	10.0928	9.97441	10.0307	10.1984	10.1586	10.363	10.2021	10.3376	10.3912
ENSMUSG00000037174.18	0.428095	4.47836	7.90228	0.00657369	0.240585	Elf2	7.07682	6.26679	6.26679	6.35755	5.83289	6.83289	6.22882	5.61471	5.90689	6	6.18982	6.20945
ENSMUSG00000033697.15	0.400246	5.04553	7.89442	0.00659908	0.240937	Arhgap39	7.02237	7.05528	6.61471	7.34873	6.56986	7.05528	6.6865	6.55459	6.55459	6.90689	6.22882	6.39232
ENSMUSG00000049971.17	-0.907921	2.57997	7.88001	0.00664584	0.242067	Glt1d1	2.58496	4	4.90689	3.16993	3.32193	3.16993	5	4.75489	4.70044	4.08746	3.90689	3.80735
ENSMUSG00000029376.8	0.514828	3.59261	7.86211	0.00670446	0.243622	Mthfd2l	5.80735	5.55459	5.85798	5.49185	5.85798	5.2854	5.24793	4.90689	4.75489	5.39232	5.2854	5.16993
ENSMUSG00000021428.9	-0.260334	6.77323	7.85375	0.00673203	0.244044	Riok1	8.16491	8.14466	8.52748	8.40514	8.42206	8.36194	8.57743	8.59619	8.44708	8.45121	8.65464	8.76818
ENSMUSG00000028869.13	-0.417954	5.93346	7.85684	0.00679505	0.245226	Gnl2	7.19967	7.57743	7.50779	7.01123	6.79442	7.63662	7.49985	7.19967	7.88874	7.83289	7.46761	8
ENSMUSG00000022090.10	-0.527328	4.52021	7.82795	0.00681783	0.245226	Pdlim2	5.78136	6.30378	5.78136	6.30378	6.08746	5.08746	6.44294	6.53916	6.42626	6.10852	6.61471	6.26679
ENSMUSG00000063808.14	0.393989	4.6357	7.81902	0.0068478	0.245226	Gpatch1	6.22882	6.87036	6.75489	6.67243	6.37504	6.97728	6.75489	5.9542	5.9542	6.40939	6.02237	6.22882
ENSMUSG00000073412.6	0.68069	2.80066	7.81086	0.00687531	0.245226	Lst1	4.90689	4.52356	4.24793	4.9542	4.70044	4.90689	4.16993	3.70044	4.24793	3.58496	4.32193	4.39232
ENSMUSG00000096188.1	0.443362	4.58416	7.81015	0.0068777	0.245226	Cmtm4	6.91886	6.75489	6.44294	6.72792	6.65821	6.2854	6.18982	6.08746	5.83289	6.58496	6.2854	6.04439
ENSMUSG00000054008.9	-0.237605	7.73725	7.8091	0.00688124	0.245226	Ndst1	9.26444	9.56224	9.32643	9.31967	9.52748	9.70044	9.5812	9.72792	9.62388	9.55267	9.67948	9.76984
ENSMUSG00000024594.9	-0.284076	8.46441	7.79665	0.00692348	0.245226	Prrc1	10.1111	9.8933	10.1293	10.0782	10.0875	10.3652	10.6724	10.703	10.242	10.2644	9.9901	10.3365
ENSMUSG00000033595.7	-0.435285	5.36397	7.80286	0.00693115	0.245226	Lgi3	7.17991	6.9542	7.47573	6.90689	7.34873	7.30378	7.67243	7.90087	7.56986	7.66534	7.20945	7.67243
ENSMUSG00000026989.5	-0.430622	5.93414	7.82493	0.00693763	0.245226	Dapl1	7.24793	7.2854	7.19967	7.07682	7.16993	8.00562	7.78136	7.88874	8.02791	7.53916	7.46761	8.08746
ENSMUSG00000066392.11	0.392919	6.40743	7.81174	0.00694418	0.245226	Nrxn3	7.82018	7.45121	8.37938	8.26679	7.67243	8.25739	7.56986	7.8009	7.26679	7.59991	8.17991	7.01123
ENSMUSG00000030744.13	-0.312969	10.471	7.78654	0.00695794	0.245226	Rps3	11.3939	12.0272	12.29	12.1367	11.6193	11.9012	12.2453	12.3233	12.1731	12.168	12.0845	12.3614
ENSMUSG00000022789.15	-0.300125	6.72897	7.78594	0.00696	0.245226	Dnm1l	7.92481	8.31288	8.64024	8.55459	8.21432	8.48784	8.75154	8.54303	8.56224	8.55459	8.61102	8.79116
ENSMUSG00000030602.13	0.470095	4.23192	7.77486	0.00699803	0.245226	Pak4	6.06609	6.61471	6.53916	6.35755	6.18982	6.06609	5.67243	6.12928	5.75489	6	5.52356	5.88264
ENSMUSG00000026942.13	0.573499	3.40592	7.7726	0.00700581	0.245226	Traf2	5.52356	5.52356	5.78136	5.20945	5.16993	5.08746	4.24793	4.85798	5.20945	4.64386	4.90689	5
ENSMUSG00000031355.16	-0.622998	3.1584	7.77247	0.00700624	0.245226	Arhgap6	4.32193	5.24793	5.04439	4.45943	4.32193	4.90689	5.52356	5.70044	5.32193	5.2854	5.24793	4.90689
ENSMUSG00000020029.6	-0.339139	5.76647	7.76816	0.00702111	0.245226	Nudt4	7.06609	7.05528	7.59246	7.49985	7.33985	7.21917	7.61471	7.67243	7.46761	7.33985	7.85175	7.60733
ENSMUSG00000022435.6	-0.544449	5.18612	7.82475	0.00712504	0.247422	Upk3a	6.33985	6.97728	6.74147	6.83289	6.47573	6.56986	7.03342	7.11894	7.55459	7.06609	6.96578	7.24793
ENSMUSG00000032101.6	-0.439549	4.87509	7.73409	0.00713979	0.247422	Ddx25	5.67243	6.61471	6.26679	6.61471	6.18982	6.18982	6.75489	7.06609	6.71425	6.50779	6.59991	6.87036
ENSMUSG00000054405.14	0.247741	6.98219	7.73243	0.00714561	0.247422	Dnajc8	9.04439	9.0634	8.7211	8.82655	9.02791	8.96578	8.64024	8.33539	8.93664	8.69697	8.72451	8.72451
ENSMUSG00000087390.1	-1.16923	1.40755	7.73156	0.00714869	0.247422	Gm7598	3	2	2.32193	2	1	2	3.32193	3.58496	2.58496	3	2.80735	3.32193
ENSMUSG00000108521.1	-0.473017	5.29587	7.74154	0.00720227	0.247474	Gm44639	6.39232	6.85798	6.82018	7	6.47573	6.61471	7.32193	6.70044	7.19967	7.19967	7.16993	7.11894
ENSMUSG00000002083.13	-0.683296	4.64963	7.83128	0.00720436	0.247474	Bbc3	4.75489	6.24793	6	5.67243	5.45943	6.16993	6.53916	6.96578	6.22882	6.12928	6.24793	6.6865
ENSMUSG00000036693.12	-0.364021	5.18131	7.69496	0.00727869	0.247474	Nop14	6.70044	6.55459	6.85798	6.56986	6.56986	6.6865	7.09803	6.96578	6.90689	7.05528	6.79442	7.17991
ENSMUSG00000025408.15	-0.346742	7.34363	7.6986	0.00729892	0.247474	Ddit3	8.9629	9.45943	8.61471	8.62571	9.05528	9.16742	9.2384	9.38586	9.65464	9.46557	8.93074	9.10591
ENSMUSG00000028468.15	-0.376341	5.6249	7.68642	0.00730938	0.247474	Rgp1	6.24793	7.13955	7.5157	7.49985	7.22882	7.17991	7.49185	7.53138	7.40088	7.72792	7.3837	7.74819
ENSMUSG00000030120.14	-0.399318	5.81528	7.68122	0.00732816	0.247474	Mlf2	6.70044	6.91886	7.49985	7.50779	7.49985	7.61471	7.67243	7.70736	7.52356	7.5157	7.89482	7.89482
ENSMUSG00000004096.9	0.267463	6.32438	7.67975	0.00733344	0.247474	Cwc15	8.59619	8.16993	8.0607	8.09276	8.43879	8.05528	7.91289	7.72792	7.96	8.02791	8.11374	8.10852
ENSMUSG00000018907.10	-1.0221	2.22191	7.67389	0.00735468	0.247474	Alox12e	4	3.58496	2.80735	2.58496	3.58496	4.24793	5.12928	4.45943	5.2854	3.90689	4.24793	3.80735
ENSMUSG00000026335.16	-0.308985	10.6562	7.67385	0.0073548	0.247474	Pam	12.0324	12.5043	11.9556	12.2321	12.2618	12.3518	12.3912	12.8502	12.5639	12.5314	12.3783	12.4049
ENSMUSG00000032327.14	-1.0507	2.07286	7.66838	0.00737469	0.247474	Stra6	2.32193	3.80735	2.80735	4.39232	2.58496	1.58496	4.45943	3.90689	3.32193	3.58496	4.85798	3.58496
ENSMUSG00000001247.16	-0.371148	7.60646	7.70861	0.00737538	0.247474	Lsr	8.34873	8.94544	9.35094	9.44087	8.81378	9.00282	9.35975	9.54496	9.28309	9.2738	9.24555	9.62205
ENSMUSG00000036086.16	-0.516369	3.43176	7.66749	0.00737791	0.247474	Zranb3	4.90689	5.2854	5.61471	5.42626	5.20945	5	5.42626	5.58496	5.83289	6.02237	5.72792	5.61471
ENSMUSG00000000296.8	-0.814714	2.65204	7.66717	0.00737907	0.247474	Tpd52l1	3.90689	4.08746	4.64386	3.45943	3.45943	4.24793	5.20945	3.90689	4.90689	4.32193	5	5.16993
ENSMUSG00000050711.7	-0.339752	10.3198	7.68693	0.00737948	0.247474	Scg2	12.0818	12.4871	11.5241	11.8258	12.1839	12.1163	12.3619	12.242	12.3715	12.3026	12.3931	12.3512
ENSMUSG00000029125.14	-0.287802	5.75465	7.66339	0.00739284	0.247474	Stx18	7.22882	7.14975	7.59246	7.39232	7.50779	7.13955	7.5157	7.57743	7.52356	7.73471	7.64386	7.56986
ENSMUSG00000000346.9	-0.279483	6.61961	7.63815	0.00748545	0.249703	Dazap2	7.8009	8.22882	8.45533	8.30834	8.15482	8.26679	8.63662	8.51175	8.30834	8.53916	8.35315	8.42626
ENSMUSG00000000594.7	-0.265139	6.94342	7.63635	0.00749208	0.249703	Gm2a	8.2854	8.61839	8.79766	8.7211	8.59991	8.81698	8.98014	8.70736	8.89178	8.91588	8.97154	8.97154
ENSMUSG00000074461.2	0.877518	2.15592	7.62557	0.00753206	0.250415	Gm10699	4	4.16993	3.80735	4.08746	3.90689	4.80735	3.32193	3.32193	3.58496	3.45943	3.32193	3.58496
ENSMUSG00000046862.14	-0.491694	4.537	7.6203	0.00755166	0.250415	Pramef8	6.24793	6.35755	6.14975	5.61471	5.88264	6.18982	6.49185	6.87036	6.47573	6.65821	6.26679	6.44294
ENSMUSG00000104052.1	-0.963837	2.0011	7.61738	0.00756255	0.250415	Gm38125	2.32193	3.70044	3	3.70044	2.58496	2.58496	3.80735	3.80735	3.32193	4.90689	3.70044	3.80735
ENSMUSG00000039542.16	0.239393	8.37759	7.61042	0.00758858	0.250503	Ncam1	10.3253	10.2432	10.23	10.3912	10.341	10.5333	10.3015	10.1737	10.0417	9.85953	10.2479	9.91289
ENSMUSG00000060244.1	-0.351277	4.96858	7.60518	0.00760824	0.250503	Alyref2	6.58496	6.62936	6.62936	6.52356	6.49185	6.65821	6.56986	7.11894	6.76818	7.12928	6.85798	6.96578
ENSMUSG00000034098.14	1.19337	1.68442	7.60356	0.00761432	0.250503	Fstl5	3.58496	4.64386	3	3.58496	3.16993	3.45943	2	2.32193	1.58496	2.58496	3.32193	3
ENSMUSG00000026035.15	0.646375	2.88313	7.58953	0.00766728	0.251173	Ppil3	4.90689	4.90689	5	5.20945	4.90689	4.64386	4.24793	4.39232	4.52356	4.08746	4.39232	4.16993
ENSMUSG00000024743.16	-0.25005	9.71378	7.57848	0.00770926	0.251173	Syt7	11.1948	11.5157	11.4818	11.3826	11.2198	11.3304	11.4727	11.5906	11.5445	11.6974	11.6069	11.6542
ENSMUSG00000034248.7	-0.394474	6.28864	7.60916	0.00771842	0.251173	Slc25a37	8.02237	8.08215	7.9542	8.07146	8.42206	7.88874	8.36632	8.35755	8.45121	8	8.98584	8.30834
ENSMUSG00000025468.15	0.327053	5.8321	7.57596	0.00771887	0.251173	Caly	7.76818	7.65105	7.8009	8.05528	8.00562	7.7211	7.76155	7.31288	7.36632	7.56224	7.27612	7.61471
ENSMUSG00000035770.8	-0.259447	8.1839	7.57583	0.00771936	0.251173	Dync1li2	9.76155	10.1189	9.6865	9.81378	9.85175	9.80896	9.88722	10.2467	10.2691	10.1357	9.9263	9.94398
ENSMUSG00000097595.2	-1.47297	1.21958	7.56571	0.00775807	0.251173	1500002F19Rik	1	2.58496	1	1	1	2.32193	2	2.32193	3	3.80735	3.80735	2.58496
ENSMUSG00000035735.10	1.04725	1.90395	7.56335	0.00776712	0.251173	Dagla	4.45943	3.45943	4.24793	4	3.45943	4	3.45943	3.58496	1.58496	1	3.45943	3.45943
ENSMUSG00000031226.13	0.327741	5.8381	7.55695	0.00779174	0.251173	Pbdc1	7.80735	8.14975	8.09276	7.71425	7.61471	7.49985	7.17991	7.60733	7.64386	7.76155	7.41785	7.26679
ENSMUSG00000070532.5	-0.579693	3.63633	7.55127	0.00781363	0.251173	Ccdc190	5.32193	5.70044	4.90689	5.08746	5.32193	5.35755	5.64386	5.78136	6	5.9542	6.16993	5.42626
ENSMUSG00000003033.15	0.307018	5.60277	7.55117	0.00781401	0.251173	Ap1m1	7.94837	7.22882	7.53916	7.3837	7.67948	7.65105	7.2854	7.13955	7.33092	7.49185	7.17991	7.2384
ENSMUSG00000025436.12	-0.843064	2.43007	7.54867	0.00782369	0.251173	Atp23	3.45943	3.45943	3	3.45943	4.08746	3.16993	4.58496	3.32193	4.16993	4.45943	4.24793	4.52356
ENSMUSG00000000627.15	-0.51973	3.66359	7.53284	0.0078852	0.251173	Sema4f	5.45943	5.2854	5.2854	5.16993	5.83289	5.08746	5.9542	5.72792	5.80735	6.22882	5.78136	5.70044
ENSMUSG00000029578.15	-0.318091	8.46136	7.53036	0.00789486	0.251173	Wipi2	10.0782	10.3707	10.0168	9.7879	9.85643	10.1228	10.0539	10.4828	10.6303	10.3826	10.1812	10.2633
ENSMUSG00000054199.17	0.247446	6.79299	7.52991	0.00789662	0.251173	Gon4l	8.53528	8.80735	8.75822	8.59619	8.62571	8.68299	8.3966	8.20457	8.55842	8.54689	8.40088	8.33092
ENSMUSG00000031447.7	-0.218552	9.81799	7.52982	0.00789697	0.251173	Lamp1	11.4315	11.544	11.4083	11.3214	11.4362	11.6129	11.5575	11.6922	11.84	11.6865	11.5584	11.5929
ENSMUSG00000025150.10	0.583895	3.40801	7.52972	0.00789738	0.251173	Cbr2	5.90689	5.35755	6.08746	5.90689	5.97728	5.58496	4.85798	5.16993	5.75489	4.90689	5.2854	5.12928
ENSMUSG00000034621.14	-0.284776	7.5927	7.52125	0.00793051	0.251703	Gpatch8	9.00562	9.04439	9.31967	9.46352	9.27845	9.37721	9.65284	9.47776	9.49985	9.41151	9.5157	9.52552
ENSMUSG00000062151.13	-0.657423	3.85103	7.53855	0.00797881	0.252712	Unc13c	5.49185	5.32193	5.45943	5.67243	5.58496	5.97728	6.40939	6.08746	6.04439	6.06609	6.80735	5.67243
ENSMUSG00000005469.10	-0.491103	9.78207	7.68729	0.00801154	0.252712	Prkaca	11.0614	11.4949	11.4838	11.4984	10.8956	11.1325	11.7809	11.891	11.4393	11.5953	11.5527	12.1296
ENSMUSG00000029763.17	-0.25973	7.20466	7.50039	0.00801283	0.252712	Exoc4	8.64746	8.44708	8.87958	8.74819	8.7211	9.08746	9	8.87036	9.04439	8.98868	8.98014	9.18488
ENSMUSG00000072653.13	-0.37308	6.09788	7.49788	0.00802836	0.252712	Zfp783	7.7879	7.85175	7.96578	7.62205	6.53916	7.78136	7.82655	7.93664	8.07146	8.33092	7.76818	7.99435
ENSMUSG00000068742.11	-0.371966	6.30855	7.49638	0.00806319	0.253287	Cry2	7.7879	7.98868	7.8009	8.04985	7.6865	8.10852	8	8.49985	8.22882	7.8392	8.29462	8.47978
ENSMUSG00000042743.13	-0.461742	4.5485	7.46924	0.00813742	0.254052	Sgtb	5.52356	6.14975	6.24793	5.83289	6.12928	5.55459	6.08746	6.76818	6.55459	6.40939	6.04439	6.30378
ENSMUSG00000031774.8	-0.364305	4.71364	7.46903	0.00813827	0.254052	Fam192a	6.12928	6.20945	6.59991	6	5.97728	6.39232	6.02237	6.6865	6.82018	6.56986	6.47573	6.67243
ENSMUSG00000049641.14	1.93848	1.20533	7.47123	0.00814587	0.254052	Vgll2	3.32193	2.32193	0	3	3	2.32193	2	1	0	2	1	0
ENSMUSG00000080237.2	-0.616252	3.13881	7.46514	0.00815397	0.254052	Gm14239	4.39232	4.24793	4.16993	4.45943	4.70044	4.32193	4.32193	5.2854	4.75489	4.75489	5	5.32193
ENSMUSG00000021891.8	-0.347	5.20102	7.45341	0.00820152	0.254179	Mettl6	6.93074	6.74147	6.6865	6.55459	6.55459	6.65821	7.30378	6.98868	6.76818	6.78136	7.08746	7.12928
ENSMUSG00000038917.4	-0.82989	4.0548	7.60697	0.0082082	0.254179	3930402G23Rik	5.72792	5.08746	6.04439	5.61471	5.42626	4.08746	6.06609	6.70044	6.26679	6.06609	6.14975	6.10852
ENSMUSG00000090317.1	-0.964637	2.1523	7.44899	0.00821947	0.254179	Gm17324	2.32193	3.32193	2.32193	3.80735	3.45943	3.80735	4.32193	4.58496	4.9542	4.16993	3.45943	3.80735
ENSMUSG00000042763.9	0.616854	2.98056	7.43726	0.00826744	0.254179	Maneal	4.90689	4.08746	4.39232	4.80735	4.58496	5.16993	4.39232	4	3.58496	4.16993	4.24793	4.16993
ENSMUSG00000036833.16	-0.407721	5.13409	7.43715	0.0082679	0.254179	Pnpla7	6.20945	6.88264	6.55459	6.33985	6.85798	6.6865	7.21917	6.93074	7.24793	6.56986	6.88264	6.9542
ENSMUSG00000058135.12	0.286294	6.64488	7.42917	0.00830066	0.254179	Gstm1	8.94544	8.78463	8.67948	8.78136	8.64746	8.71768	8.60733	8.31288	8.41363	8.633	8.53528	8.39232
ENSMUSG00000032174.5	-0.650939	3.68127	7.42344	0.00832428	0.254179	Icam5	4.85798	4.39232	4.75489	5.49185	5.16993	5.58496	5.9542	6.04439	5.67243	5.39232	5.70044	5.16993
ENSMUSG00000075705.12	-0.45125	4.3658	7.42266	0.00832751	0.254179	Msrb1	5.45943	5.85798	6.04439	6.26679	5.72792	6.26679	6.53916	6.58496	6.55459	5.93074	6.20945	6.39232
ENSMUSG00000027938.11	1.06125	2.12254	7.42256	0.00832792	0.254179	Creb3l4	4.39232	4.08746	4.45943	4.39232	3.58496	4.45943	3.32193	2.80735	4.52356	3.45943	1	2.32193
ENSMUSG00000020329.12	0.457412	3.9797	7.41525	0.00835818	0.254179	Polrmt	6.16993	5.83289	5.67243	5.80735	5.90689	6.04439	5.67243	5.32193	5.16993	5.58496	5.45943	5.64386
ENSMUSG00000024177.9	0.877415	2.05432	7.41463	0.00836075	0.254179	Nme4	4	4.24793	3.16993	4.58496	3.70044	4	3.16993	3	2.58496	3	3.70044	3.32193
ENSMUSG00000106855.1	-1.22543	1.29976	7.41113	0.00837528	0.254179	5330437M03Rik	2.80735	2	3	2.58496	1.58496	3	4.08746	3.16993	2.80735	3.90689	3.16993	3.58496
ENSMUSG00000017221.14	-0.346325	8.65247	7.43551	0.00839049	0.254179	Psmd3	9.79766	10.851	10.4367	10.2992	10.0498	10.2923	10.3015	10.7202	10.633	10.7313	10.6502	10.7271
ENSMUSG00000034932.4	-0.411895	5.67938	7.41711	0.00839068	0.254179	Mrpl54	7.25739	6.74147	7.55459	7.26679	7.12928	7.12928	7.61471	7.44294	7.57743	7.33092	7.3837	7.99435
ENSMUSG00000025078.9	-0.398706	6.52947	7.43033	0.00848744	0.256105	Nhlrc2	7.85175	8.29002	8.37504	8.27146	7.70044	8.23362	8.56224	8.7879	8.26679	8.47978	8.55842	8.40939
ENSMUSG00000030551.14	-0.295337	6.95319	7.37253	0.00853733	0.256105	Nr2f2	8.19476	8.74147	8.66534	8.8857	8.56605	8.27146	8.84862	8.82972	8.80413	8.87652	8.86419	8.78136
ENSMUSG00000104204.1	0.988348	2.23088	7.37197	0.00853971	0.256105	Gm37397	4.85798	5.32193	4.52356	4.70044	2.32193	3.90689	3.32193	3.45943	3.45943	3.45943	4.08746	3.16993
ENSMUSG00000111030.1	1.08074	1.70081	7.37006	0.00854782	0.256105	Gm47234	4	3.32193	4.08746	4.24793	3.45943	4.16993	3.58496	2.80735	3	2.80735	2.80735	2.58496
ENSMUSG00000039913.12	0.829463	2.88167	7.36843	0.00855472	0.256105	Pak7	4	4.16993	5.04439	5.45943	3.70044	4.16993	3.58496	3.80735	3.45943	3	4.52356	3.32193
ENSMUSG00000039501.14	0.337984	5.07714	7.35809	0.0085988	0.256105	Znfx1	7.08746	7.2854	6.72792	7.10852	7.19967	6.71425	6.30378	6.44294	6.88264	7.01123	6.79442	6.65821
ENSMUSG00000067942.6	0.339998	4.97826	7.35796	0.00859933	0.256105	Zfp160	7.06609	6.71425	6.89482	6.78136	6.97728	6.88264	6.56986	6.32193	6.24793	6.67243	6.80735	6.49185
ENSMUSG00000026796.16	-0.345475	5.84145	7.35527	0.00861087	0.256105	Fam129b	7.74147	7.13955	7.55459	7.63662	7.71425	7.45121	7.96	7.84549	7.73471	7.59991	8	8.01123
ENSMUSG00000058248.12	0.602122	3.95739	7.36181	0.00861884	0.256105	Kcnh1	5.78136	6.2854	6	6.62936	6.82018	5.2854	5.90689	4.80735	5.20945	5.49185	6.26679	5.2854
ENSMUSG00000025980.14	-0.417141	5.03369	7.35069	0.00863049	0.256105	Hspd1	6.70044	6.02237	6.70044	6.58496	6.52356	6.24793	7.09803	6.82018	6.58496	6.70044	6.83289	7.07682
ENSMUSG00000046491.10	-0.864891	2.89647	7.34797	0.00864217	0.256105	C1qtnf2	3.58496	3.58496	4.90689	4.85798	3	3.16993	4.80735	4.90689	4.70044	4.58496	4.90689	4.39232
ENSMUSG00000074797.11	-0.369782	6.46884	7.35448	0.00865515	0.256105	Itpa	7.31288	8.29002	8.27146	7.97728	7.88874	8.08746	8.41363	8.39232	8.06609	8.37069	8.30378	8.50383
[truncated: 14,781 more rows]

## Sheet: d27 F-M
genes	logFC	logCPM	F	PValue	FDR	genename	WL1529_Pd27F1	WL1530_Pd27F2	WL1531_Pd27F3	WL1532_Pd27F4	WL1533_Pd27F5	WL1534_Pd27F6	WL1535_Pd27M1	WL1536_Pd27M2	WL1537_Pd27M3	WL1538_Pd27M4	WL1539_Pd27M5
[truncated: 15,298 more rows]

[truncated: 2 more sheets: d32 F-M, d37 F-M]
