# Supplementary material for: Postnatal developmental trajectory of sex-biased gene expression in the mouse pituitary gland
Source: Biol Sex Differ. 2022 Oct 11;13:57. doi: 10.1186/s13293-022-00467-7 (PMC9552479; doi:10.1186/s13293-022-00467-7)
Supplement: Supplementary file 7 — Additional file 7: Table S6. Correlation of miRNA–gene targets. [file 13293_2022_467_MOESM7_ESM.xls]

## Sheet: fbias_DE_neg_pairs
gene	pair	rho	pval	fdr	mirna	database	Pd12F1	Pd12F2	Pd12F3	Pd12F4	Pd12M2	Pd12M3	Pd12M4	Pd12M5	Pd12M6	Pd22F1	Pd22F2	Pd22F3	Pd22F4	Pd22F5	Pd22F6	Pd22M1	Pd22M2	Pd22M3	Pd22M4	Pd22M5	Pd22M6	Pd27F2	Pd27F3	Pd27F4	Pd27F5	Pd27F6	Pd27M1	Pd27M2	Pd27M3	Pd27M4	Pd27M5	Pd32F1	Pd32F2	Pd32F3	Pd32F4	Pd32F5	Pd32F6	Pd32M2	Pd32M3	Pd32M4	Pd32M6	Pd12F1_mirna	Pd12F2_mirna
Aatk	miR-182-5p_Aatk	-0.392456	0.0111499	0.0663822	miR-182-5p	targetscan	9.03067	8.76487	8.7879	9.15228	9.1472	8.64386	8.58871	8.88264	8.82337	8.73809	9.92481	9.11894	9.52552	8.92184	8.98299	8.9629	9.47776	9.12153	9.12153	9.11374	8.8392	9.05528	8.47573	9.2738	9.17991	9.24317	9.0634	9.31515	8.66534	8.74819	9.19476	9.37069	9.62936	9.70908	9.55075	9.40514	9.28771	8.76155	8.75822	8.89178	9	11.875	12.0624
Acvr1c	miR-667-3p_Acvr1c	-0.541588	0.000255362	0.00460555	miR-667-3p	mirtarbase	4.39232	4.52356	3.90689	4.58496	4.24793	4.70044	4.16993	4	4.16993	4.52356	5.67243	5.39232	5	4.70044	5.88264	4.85798	4.16993	4.24793	4.58496	4.58496	3.80735	4.52356	4.70044	5.49185	5.80735	5.39232	4.39232	4.80735	4.58496	4.58496	4.58496	6.18982	5.20945	5.93074	5.9542	5.80735	4.85798	4.90689	5.32193	5.2854	5.35755	5.75489	7.02237
Ammecr1	miR-181a-5p_Ammecr1	-0.433742	0.00460965	0.0357317	miR-181a-5p	mirtarbase	6.93074	6.98868	7.2384	6.75489	6.94251	7.15987	7.15987	6.82018	6.84549	7.49985	7.08746	7.76155	7.49985	7.3837	7.76155	7.26679	7.45121	7.76155	7.56986	6.76818	6.85798	8.26209	7.94837	8.20945	8.09276	8.04985	6.88264	7.32193	7.57743	7.75489	7.02237	8.94251	8.91886	8.27612	7.45121	8.01681	9.03342	7.87036	7.89482	7.67948	7.40939	3.16993	2.58496
Ammecr1	miR-224-5p_Ammecr1	-0.512396	0.000614916	0.0086447	miR-224-5p	targetscan	6.93074	6.98868	7.2384	6.75489	6.94251	7.15987	7.15987	6.82018	6.84549	7.49985	7.08746	7.76155	7.49985	7.3837	7.76155	7.26679	7.45121	7.76155	7.56986	6.76818	6.85798	8.26209	7.94837	8.20945	8.09276	8.04985	6.88264	7.32193	7.57743	7.75489	7.02237	8.94251	8.91886	8.27612	7.45121	8.01681	9.03342	7.87036	7.89482	7.67948	7.40939	10.341	10.3597
Ank1	miR-181a-5p_Ank1	-0.407188	0.00823606	0.0537361	miR-181a-5p	mirtarbase	5.52356	5.45943	5.52356	5.52356	5.32193	5.12928	5.80735	5.16993	4.85798	6.08746	5.39232	5.9542	6.12928	5.58496	5.93074	5.32193	4.90689	4.75489	4.58496	5.39232	4.9542	8.24317	7.11894	7.49185	7.2384	7.58496	6	5.58496	4.70044	5.35755	5.39232	6.87036	8.42626	5.78136	7.09803	7.67948	9.24793	5.75489	5.49185	5.08746	5.64386	3.16993	2.58496
Asb4	miR-149-5p_Asb4	-0.506991	0.000717457	0.00967017	miR-149-5p	targetscan	7.65821	8.2854	7.80735	7.92481	7.73471	7.74147	7.9542	7.81378	7.7879	8.77479	8.45121	9.09011	8.93664	8.71768	9.16742	8.33985	8.53138	8.23362	8.12412	7.67243	8	8.89785	8.93664	9.17243	9.10066	9.2384	8.45943	8.14466	8.07146	8.58871	8.42626	9.12153	8.87958	9.01402	9.35975	9.0954	9.37287	8.61839	8.62936	8.61471	8.69	11.5294	10.8842
C1ql2	miR-214-5p_C1ql2	-0.46834	0.00201406	0.0200541	miR-214-5p	targetscan	4.39232	3.80735	3.58496	3.16993	3.16993	3.45943	3	1	3.16993	3.16993	2.58496	3.70044	4	3.80735	4.70044	3.32193	4.52356	5.52356	4.64386	3.16993	3.32193	4.39232	4.16993	5.04439	3.90689	3.70044	5	3.80735	5	4.52356	4.85798	4.90689	4.08746	4.90689	5	4.45943	4.39232	3.90689	4.08746	2.58496	4.16993	8.33092	7.65821
Calb1	miR-323-3p_Calb1	-0.388257	0.0121262	0.0702223	miR-323-3p	targetscan	8.02237	7.79442	7.25739	8	7.7879	7.64386	7.58496	7.98299	8.08215	8.40939	8.23362	8.18982	8.224	7.90689	8.08215	7.41785	7.50779	7.63662	8.09803	8.42206	7.72792	8.9542	8.62936	8.77479	8.66888	8.52748	7.82655	7.76155	7.3837	7.92481	7.8009	8.87036	9.01123	8.17991	8.10329	9.09011	8.99718	7.86419	7.84549	7.6865	7.89482	10.4878	10.4388
Camk2b	miR-122-5p_Camk2b	-0.406325	0.00838659	0.0544274	miR-122-5p	mirtarbase	7.96578	8.15987	8.37938	8.10852	8.51964	7.59991	8.04985	8.37069	7.98299	8.56605	8.3443	8.45533	8.25739	8.31288	8.67243	8.84862	9.10066	8.31741	8.14975	8.43045	8.45533	9.27146	8.69	9.03892	8.74147	9.12153	8.06609	8.66178	8.17991	8.09803	8.49985	9.06878	9.64024	8.98868	8.88264	9.09276	9.81858	8.55459	8.82972	8.50383	8.37069	10.043	9.61102
Caskin1	let-7d-5p_Caskin1	-0.440678	0.00393101	0.0320413	let-7d-5p	targetscan	6.89482	6.96578	6.58496	7	7.2384	6.83289	6.62936	6.65821	6.85798	6.49185	7.2384	6.52356	6.84549	6.89482	6.49185	6.26679	6.53916	6.72792	6.55459	6.9542	6.44294	6.61471	6.35755	6.82018	6.35755	6.84549	5.80735	6.45943	6.44294	5.83289	6	6.62936	6.58496	6.97728	6.64386	6.79442	6.72792	5.90689	6.32193	6.16993	6.12928	13.4161	13.3719
Cdkn1c	miR-320-3p_Cdkn1c	-0.710583	1.94177e-07	2.9025e-05	miR-320-3p	targetscan	8.40514	8.224	8.07682	7.7879	8.26209	8.48784	7.98299	8.08215	8.41363	7.33092	6.94251	7.59246	7.91289	7.67948	7.03342	6.85798	5.90689	6.22882	6.74147	7.2854	6.47573	5.88264	5.88264	6.04439	5.80735	6.14975	6.72792	6.14975	6.33985	6.72792	6.06609	5.45943	5.64386	6.32193	6.64386	6.24793	5.12928	6.14975	5.20945	5.67243	6.04439	12.8047	12.6797
Cdr2	miR-384-3p_Cdr2	-0.396222	0.0103318	0.0628571	miR-384-3p	targetscan	6.04439	6.42626	6.56986	6.58496	6.26679	6.76818	6.78136	6.9542	6.78136	7.67948	7.15987	7.20945	7.20945	6.96578	6.90689	6.50779	7.15987	6.87036	6.89482	7.01123	7.14975	7.46761	7.67948	7.25739	7.31288	7.27612	7.49985	7.52356	6.82018	8.08215	7.45943	7.39232	7.17991	6.49185	6.96578	7.17991	7.56224	7.14975	6.96578	7.09803	7.45121	6.24793	5.64386
Chl1	miR-182-5p_Chl1	-0.557909	0.000150702	0.00318833	miR-182-5p	targetscan	6.80735	7.26679	6.94251	7.07682	7.07682	6.89482	6.35755	6.93074	6.84549	7.60733	7.99435	7.56224	7.85798	7.75489	7.87652	7.98868	7.79442	7.98868	7.30378	7.79442	7.52356	7.67243	7.98299	7.88874	7.72792	8.14975	7.58496	7.85798	7.41785	7.84549	7.62205	8.17493	7.85798	7.84549	7.93074	7.98299	7.65821	7.39232	7.62936	7.76155	7.57743	11.875	12.0624
Cited2	miR-182-5p_Cited2	-0.381098	0.0139591	0.0774419	miR-182-5p	targetscan	5	5.20945	4.85798	5.08746	4.80735	5.45943	5	5	4.64386	5.64386	5.55459	4.16993	5.12928	5.93074	5.04439	5.39232	4.32193	4.75489	4.9542	5.2854	5	5.42626	5.20945	5.08746	5.61471	5.32193	4.39232	3.90689	4.52356	4.70044	5.20945	6.08746	6.18982	6.33985	4.90689	5.08746	7.24793	4.58496	4.08746	4.85798	4.32193	11.875	12.0624
Col11a1	miR-26a-5p_Col11a1	-0.647992	4.64349e-06	0.000258834	miR-26a-5p	targetscan	8.41785	8.42626	8.14975	8.40088	8.2854	8.41363	8.08746	8.11374	8.30378	7.19967	7.45943	7.65821	8.12412	7.40939	7.5157	8.26209	7.33092	7.59246	7.62936	8.04985	7.43463	7.73471	7.5157	7.70044	6.87036	7.59246	7.67948	7.71425	7.20945	7.53138	7	7.6865	7.96	7.50779	7.40088	7.41785	7.96	7.20945	6.70044	7	7.40939	18.1856	17.9497
Col11a1	miR-29a-3p_Col11a1	-0.661323	2.51279e-06	0.000167926	miR-29a-3p	targetscan	8.41785	8.42626	8.14975	8.40088	8.2854	8.41363	8.08746	8.11374	8.30378	7.19967	7.45943	7.65821	8.12412	7.40939	7.5157	8.26209	7.33092	7.59246	7.62936	8.04985	7.43463	7.73471	7.5157	7.70044	6.87036	7.59246	7.67948	7.71425	7.20945	7.53138	7	7.6865	7.96	7.50779	7.40088	7.41785	7.96	7.20945	6.70044	7	7.40939	12.8455	12.8708
Csrnp3	miR-329-3p_Csrnp3	-0.438008	0.00418111	0.0334851	miR-329-3p	mirtarbase	6.70044	6.53916	6.47573	6.76818	6.26679	5.97728	6.44294	6.80735	6.98868	7.22882	6.61471	7.15987	6.75489	7.06609	7.2384	7.12928	6.87036	7.01123	7.33092	6.75489	6.96578	7.88874	7.39232	7.57743	7.43463	7.58496	6.79442	6.42626	6.52356	6.78136	6.79442	7.70044	7.84549	7.87036	7.2854	7.78136	8.2854	7.16993	6.72792	6.72792	6.98868	2	1.58496
Csrnp3	miR-139-5p_Csrnp3	-0.440495	0.00394774	0.0321419	miR-139-5p	targetscan	6.70044	6.53916	6.47573	6.76818	6.26679	5.97728	6.44294	6.80735	6.98868	7.22882	6.61471	7.15987	6.75489	7.06609	7.2384	7.12928	6.87036	7.01123	7.33092	6.75489	6.96578	7.88874	7.39232	7.57743	7.43463	7.58496	6.79442	6.42626	6.52356	6.78136	6.79442	7.70044	7.84549	7.87036	7.2854	7.78136	8.2854	7.16993	6.72792	6.72792	6.98868	11.7814	11.5999
Csrnp3	miR-182-5p_Csrnp3	-0.381355	0.0138894	0.0771863	miR-182-5p	targetscan	6.70044	6.53916	6.47573	6.76818	6.26679	5.97728	6.44294	6.80735	6.98868	7.22882	6.61471	7.15987	6.75489	7.06609	7.2384	7.12928	6.87036	7.01123	7.33092	6.75489	6.96578	7.88874	7.39232	7.57743	7.43463	7.58496	6.79442	6.42626	6.52356	6.78136	6.79442	7.70044	7.84549	7.87036	7.2854	7.78136	8.2854	7.16993	6.72792	6.72792	6.98868	11.875	12.0624
Dclk1	miR-181a-5p_Dclk1	-0.370884	0.0169769	0.0890726	miR-181a-5p	mirtarbase	9.55459	9.32193	9.49386	9.47371	9.31515	9.4818	9.40514	9.33985	9.15735	9.71939	9.19229	9.79116	9.85643	9.79279	9.56605	9.23362	9.49985	9.56986	9.28771	9.66178	9.45738	10.2935	10.0279	10.1111	10.3287	10.207	9.79442	9.27845	9.17742	9.93517	9.85487	9.7879	10.5038	9.86109	9.89633	10.3945	10.4252	9.50383	9.53333	9.55842	9.66	3.16993	2.58496
Dcx	miR-141-3p_Dcx	-0.421278	0.00608751	0.0437389	miR-141-3p	targetscan	6.2854	6.33985	5.93074	6.02237	6	6.2854	6	6.16993	5.9542	5.55459	4.90689	6	6	5.85798	5.70044	5.64386	4.85798	5.85798	5.24793	5.64386	5.20945	5.55459	5.64386	6.02237	4.80735	5.78136	4.90689	4.85798	5.08746	4.9542	5.24793	4.9542	5.72792	6.20945	5.16993	6.32193	5.49185	5.58496	4.64386	4.9542	5.12928	11.6658	11.2656
Dcx	miR-27a-3p_Dcx	-0.482058	0.00141549	0.0156139	miR-27a-3p	targetscan	6.2854	6.33985	5.93074	6.02237	6	6.2854	6	6.16993	5.9542	5.55459	4.90689	6	6	5.85798	5.70044	5.64386	4.85798	5.85798	5.24793	5.64386	5.20945	5.55459	5.64386	6.02237	4.80735	5.78136	4.90689	4.85798	5.08746	4.9542	5.24793	4.9542	5.72792	6.20945	5.16993	6.32193	5.49185	5.58496	4.64386	4.9542	5.12928	12.4268	12.3907
Dcx	miR-134-5p_Dcx	-0.521758	0.000467889	0.00710996	miR-134-5p	mirtarbase	6.2854	6.33985	5.93074	6.02237	6	6.2854	6	6.16993	5.9542	5.55459	4.90689	6	6	5.85798	5.70044	5.64386	4.85798	5.85798	5.24793	5.64386	5.20945	5.55459	5.64386	6.02237	4.80735	5.78136	4.90689	4.85798	5.08746	4.9542	5.24793	4.9542	5.72792	6.20945	5.16993	6.32193	5.49185	5.58496	4.64386	4.9542	5.12928	12.9651	12.6911
Dcx	miR-200a-3p_Dcx	-0.503249	0.000797121	0.0103822	miR-200a-3p	mirtarbase	6.2854	6.33985	5.93074	6.02237	6	6.2854	6	6.16993	5.9542	5.55459	4.90689	6	6	5.85798	5.70044	5.64386	4.85798	5.85798	5.24793	5.64386	5.20945	5.55459	5.64386	6.02237	4.80735	5.78136	4.90689	4.85798	5.08746	4.9542	5.24793	4.9542	5.72792	6.20945	5.16993	6.32193	5.49185	5.58496	4.64386	4.9542	5.12928	14.837	14.8115
Dcx	miR-129-5p_Dcx	-0.456944	0.0026707	0.0243724	miR-129-5p	mirtarbase	6.2854	6.33985	5.93074	6.02237	6	6.2854	6	6.16993	5.9542	5.55459	4.90689	6	6	5.85798	5.70044	5.64386	4.85798	5.85798	5.24793	5.64386	5.20945	5.55459	5.64386	6.02237	4.80735	5.78136	4.90689	4.85798	5.08746	4.9542	5.24793	4.9542	5.72792	6.20945	5.16993	6.32193	5.49185	5.58496	4.64386	4.9542	5.12928	17.0402	16.9649
Dcx	miR-29a-3p_Dcx	-0.499499	0.000884762	0.0111108	miR-29a-3p	targetscan, mirtarbase	6.2854	6.33985	5.93074	6.02237	6	6.2854	6	6.16993	5.9542	5.55459	4.90689	6	6	5.85798	5.70044	5.64386	4.85798	5.85798	5.24793	5.64386	5.20945	5.55459	5.64386	6.02237	4.80735	5.78136	4.90689	4.85798	5.08746	4.9542	5.24793	4.9542	5.72792	6.20945	5.16993	6.32193	5.49185	5.58496	4.64386	4.9542	5.12928	12.8455	12.8708
Dcx	miR-200b-3p_Dcx	-0.458252	0.00258684	0.0238088	miR-200b-3p	mirtarbase	6.2854	6.33985	5.93074	6.02237	6	6.2854	6	6.16993	5.9542	5.55459	4.90689	6	6	5.85798	5.70044	5.64386	4.85798	5.85798	5.24793	5.64386	5.20945	5.55459	5.64386	6.02237	4.80735	5.78136	4.90689	4.85798	5.08746	4.9542	5.24793	4.9542	5.72792	6.20945	5.16993	6.32193	5.49185	5.58496	4.64386	4.9542	5.12928	14.8227	14.7684
Ddx3x	miR-135a-5p_Ddx3x	-0.385208	0.01288	0.0732554	miR-135a-5p	targetscan	9.87498	10.0485	10.0389	9.96867	9.49185	9.53722	9.62753	9.60548	9.64566	9.93221	9.42626	10.1712	10.1319	9.79442	10.0042	9.76487	9.58308	9.22641	9.19476	9.66178	9.39874	10.3276	9.95274	10.3309	9.84862	10.137	10.0224	9.69	9.56033	9.9901	9.82018	9.54496	10.1215	10.196	10.2691	9.94398	10.0835	9.77643	9.40514	9.45121	9.82018	12.0509	11.9841
Ddx3x	miR-224-5p_Ddx3x	-0.389859	0.0117454	0.0687675	miR-224-5p	targetscan, mirtarbase	9.87498	10.0485	10.0389	9.96867	9.49185	9.53722	9.62753	9.60548	9.64566	9.93221	9.42626	10.1712	10.1319	9.79442	10.0042	9.76487	9.58308	9.22641	9.19476	9.66178	9.39874	10.3276	9.95274	10.3309	9.84862	10.137	10.0224	9.69	9.56033	9.9901	9.82018	9.54496	10.1215	10.196	10.2691	9.94398	10.0835	9.77643	9.40514	9.45121	9.82018	10.341	10.3597
Dpysl3	let-7a-5p_Dpysl3	-0.679066	1.05682e-06	9.21499e-05	let-7a-5p	targetscan	8.14466	7.87652	8.10329	7.97154	7.93664	8.46761	7.77479	7.92481	7.94837	7.11894	6.61471	7.2854	7.18982	7.13955	6.71425	7.17991	6.89482	6.80735	6.89482	7.35755	6.79442	6.6865	6.88264	6.98868	6.49185	6.20945	6.93074	6.39232	6.76818	7.20945	7.07682	6.20945	6.84549	6.32193	6.33985	6.2854	7.12928	6.65821	6.22882	6.64386	6.75489	14.1612	14.0676
Dpysl3	miR-340-5p_Dpysl3	-0.552206	0.000181756	0.00361219	miR-340-5p	mirtarbase	8.14466	7.87652	8.10329	7.97154	7.93664	8.46761	7.77479	7.92481	7.94837	7.11894	6.61471	7.2854	7.18982	7.13955	6.71425	7.17991	6.89482	6.80735	6.89482	7.35755	6.79442	6.6865	6.88264	6.98868	6.49185	6.20945	6.93074	6.39232	6.76818	7.20945	7.07682	6.20945	6.84549	6.32193	6.33985	6.2854	7.12928	6.65821	6.22882	6.64386	6.75489	10.9758	10.9396
Efr3b	miR-216b-5p_Efr3b	-0.4842	0.00133788	0.0149927	miR-216b-5p	mirtarbase	6.59991	6.30378	6.96578	6.70044	6.45943	6.08746	6.14975	6.12928	6.24793	6.50779	6.74147	6.58496	6.58496	6.53916	6.49185	6.08746	6.45943	6.76818	6.2854	6.49185	6.45943	7.03342	6.82018	6.9542	6.78136	7.25739	6.61471	6.30378	6.12928	6.26679	6.50779	6.80735	7.7879	7.04439	6.62936	7.07682	7.80735	6.65821	6.45943	6.22882	6.35755	11.8734	11.6909
Epha7	miR-204-5p_Epha7	-0.370255	0.0171794	0.089725	miR-204-5p	targetscan	5.24793	5.35755	5.72792	5.35755	5.24793	5.85798	5.55459	5.58496	5.55459	4.90689	5.58496	5.35755	5.67243	5.35755	5.83289	5.42626	5.24793	4.85798	5.24793	5	5.12928	5.93074	4.75489	5.80735	6	5.45943	5.2854	5.39232	5.32193	4.85798	5.12928	6.42626	5.80735	5.85798	5.55459	6.55459	5.55459	5.24793	4.80735	5.39232	5.04439	13.2329	12.8469
Ern1	miR-183-5p_Ern1	-0.585268	5.83829e-05	0.00161488	miR-183-5p	targetscan	6	6.24793	5.70044	6.12928	6.37504	5.97728	6.30378	5.90689	6	7.16993	7.5157	7.3837	6.79442	7.20945	7.25739	7.18982	7.62936	7.36632	7	6.30378	6.89482	8.32193	7.44294	8.20457	8.01681	8.02237	6.98868	7.41785	7.08746	6.84549	6.64386	8.19967	8.46352	7.61471	7.77479	7.91289	8.27612	7.33985	7.5157	7.47573	7.01123	14.4849	14.3684
Fam222a	miR-128-3p_Fam222a	-0.37263	0.016425	0.0870626	miR-128-3p	targetscan	6.52356	6.16993	6.49185	6.75489	6	6.06609	6.67243	6.47573	6.44294	6.53916	6.35755	6.75489	6.59991	6.16993	6.22882	6.32193	5.93074	5.93074	6.12928	6	6.67243	7.12928	6.96578	7.13955	6.53916	6.2854	7.06609	6.40939	6	6.47573	7.04439	6.35755	6.59991	6.53916	7.03342	6.71425	7.14975	6.20945	6.10852	6.39232	7.08746	15.8877	15.7222
Fgf11	let-7d-5p_Fgf11	-0.386622	0.0125257	0.0718429	let-7d-5p	targetscan	4	4.64386	3.90689	3.90689	4.80735	4.90689	4.16993	4.64386	4.32193	4.24793	4	4	3.32193	4.16993	3.90689	3.90689	3	3.16993	3.80735	3.32193	2.80735	3.45943	3.45943	3.32193	3.32193	3.80735	4.24793	4	2	3.16993	3.90689	4.39232	3.45943	3.58496	4.58496	4.45943	4.16993	3.45943	2.32193	2.58496	2.32193	13.4161	13.3719
Fosb	miR-19a-3p_Fosb	-0.487237	0.00123432	0.0141539	miR-19a-3p	targetscan	3.32193	3.80735	2.58496	3.45943	3.58496	1	4.16993	4.52356	4.32193	4.70044	3.45943	3.90689	4.58496	4.16993	2.32193	3.45943	4.08746	4.16993	2	4.58496	4.64386	5.32193	4.58496	3.80735	5.2854	4.9542	6.42626	5.32193	3.45943	5.70044	5.67243	4	5.2854	6.62936	6.04439	5.67243	6.56986	3.70044	4.58496	4.24793	5.2854	7.35755	7.29462
Fosb	miR-128-3p_Fosb	-0.422086	0.00598058	0.0431993	miR-128-3p	targetscan	3.32193	3.80735	2.58496	3.45943	3.58496	1	4.16993	4.52356	4.32193	4.70044	3.45943	3.90689	4.58496	4.16993	2.32193	3.45943	4.08746	4.16993	2	4.58496	4.64386	5.32193	4.58496	3.80735	5.2854	4.9542	6.42626	5.32193	3.45943	5.70044	5.67243	4	5.2854	6.62936	6.04439	5.67243	6.56986	3.70044	4.58496	4.24793	5.2854	15.8877	15.7222
Gpr85	miR-140-5p_Gpr85	-0.436883	0.00429061	0.0340922	miR-140-5p	targetscan	5.90689	6.20945	5.78136	5.70044	5.45943	5.52356	6.04439	5.93074	5.78136	6.50779	6.2854	6.26679	6.32193	6.16993	6.2854	6.20945	5.2854	5.52356	6.14975	5.97728	6.12928	6.65821	6.40939	7.08746	6.52356	6.79442	5.78136	5.90689	6.2854	6.2854	5.78136	7.01123	7.03342	7.13955	6.89482	6.67243	6.84549	6.04439	6.22882	6	6.35755	10.4231	2.58496
Gpr85	miR-183-5p_Gpr85	-0.383153	0.0134103	0.0753039	miR-183-5p	targetscan	5.90689	6.20945	5.78136	5.70044	5.45943	5.52356	6.04439	5.93074	5.78136	6.50779	6.2854	6.26679	6.32193	6.16993	6.2854	6.20945	5.2854	5.52356	6.14975	5.97728	6.12928	6.65821	6.40939	7.08746	6.52356	6.79442	5.78136	5.90689	6.2854	6.2854	5.78136	7.01123	7.03342	7.13955	6.89482	6.67243	6.84549	6.04439	6.22882	6	6.35755	14.4849	14.3684
Gria1	miR-149-5p_Gria1	-0.398049	0.00995411	0.06133	miR-149-5p	mirtarbase	7.75489	7.61471	7.48382	7.3837	7.36632	7.33985	7.18982	7.55459	7.41785	7.62936	7.73471	7.18982	7.44294	7.25739	7.87652	6.76818	7.19967	7	7.2384	7	7.03342	8.29921	7.79442	8.31288	8.76818	8.42206	7.69349	7.65821	7.37504	7.65105	7.97154	8.47573	8.67243	7.94251	8.29921	8.42626	9.05528	7.76155	8.09803	7.64386	7.74819	11.5294	10.8842
Hepacam2	miR-758-3p_Hepacam2	-0.626639	1.16995e-05	0.00050526	miR-758-3p	targetscan	5.70044	6.12928	6.30378	6.22882	6.6865	5.67243	6.18982	6.26679	6.12928	7.03342	7.48382	7.22882	7.09803	7.07682	7.72792	7.05528	7.93074	7.26679	6.75489	6.78136	6.65821	7.41785	7.27612	8.04439	7.66534	8.03342	7.2384	7.62205	7.15987	6.62936	7.02237	8.55842	8.42206	9.01681	8.33092	8.66178	7.66534	6.80735	8.04985	7.48382	7.42626	8.40514	8.49586
Id2	miR-410-3p_Id2	-0.454288	0.00284834	0.0254691	miR-410-3p	mirtarbase	9.54882	9.16993	9.53138	9.65821	9.08481	9.91886	9.00562	9.00282	9.12928	8.96867	8.71768	9.20701	9.66178	9.37069	9.16239	9.02514	8.86419	8.87652	9.10066	9.11114	8.11894	8.96867	8.7039	9.22159	9.11894	9.33316	8.81698	8.25267	8.63662	8.97728	9.14975	8.84862	9.36851	9.61102	9.29232	9.28077	9.45943	8.71425	8.0607	8.41363	8.38802	10.5603	10.7985
Igf1r	miR-298-5p_Igf1r	-0.367818	0.0179835	0.0926119	miR-298-5p	mirtarbase	8.83605	8.66178	8.9629	8.79442	8.88874	8.59619	8.90087	8.90689	8.85798	8.95128	8.75489	8.88874	9.12153	8.94544	9.03342	9.08481	8.86419	8.79116	8.74483	8.65105	8.77149	9.42206	8.92184	9.43254	9.0954	9.22641	8.8009	8.86419	8.87344	9.07146	8.67243	9.13443	9.53916	9.35315	9.20457	9.39874	9.1267	9.14211	8.5157	8.69	9.03617	11.8053	11.7228
Impdh1	miR-19a-3p_Impdh1	-0.482126	0.00141299	0.0155909	miR-19a-3p	targetscan	6.56986	7.12928	7.10852	7.14975	6.88264	6.82018	6.93074	7.13955	7	7.46761	7.14975	7.15987	7.18982	7.34873	7.34873	7.06609	7.47573	7.58496	7.50779	6.80735	7.31288	8.0607	7.99435	7.70044	7.73471	7.46761	7.2854	7.59991	7.25739	7.52356	7	8.06609	8.29921	7.10852	7.43463	7.85798	8.44708	7.47573	7.43463	7.46761	7.53138	7.35755	7.29462
Jazf1	miR-19a-3p_Jazf1	-0.385196	0.0128833	0.0732626	miR-19a-3p	targetscan	5.55459	5.88264	5.35755	5.93074	5.78136	5.70044	6	6.06609	5.49185	5.39232	6.16993	6.20945	5.75489	6.04439	6	5.83289	6.22882	5.75489	5.72792	5.67243	6.12928	6.96578	6.24793	6.55459	6.82018	6.76818	6.39232	6	6.18982	6.2854	5.83289	7.33092	7.48382	6.96578	6.64386	7.17991	7.83289	6.20945	6.26679	6.44294	6.04439	7.35755	7.29462
Jph4	miR-665-3p_Jph4	-0.575247	8.34423e-05	0.00207315	miR-665-3p	targetscan	3.32193	3.80735	3.58496	3.90689	3.16993	3.45943	2.58496	3.32193	2.58496	3.90689	3.70044	3	2	2.32193	3.70044	2.58496	3	1.58496	3.58496	3.58496	1.58496	3	2	3	2.80735	4.39232	2.80735	1	2	2.80735	3.58496	1	2.32193	2.32193	2.58496	1.58496	3.70044	1.58496	2.32193	2	2.80735	5.49185	5.85798
Kcne1l	miR-22-3p_Kcne1l	-0.606746	2.60653e-05	0.000898836	miR-22-3p	targetscan	3.80735	2.32193	3.80735	3.70044	4.39232	3.70044	3.58496	3.58496	3.32193	2	2.80735	3.32193	3.80735	2.32193	3.45943	3.16993	3.70044	2.58496	3.32193	3	2.58496	3.16993	1.58496	3.32193	2.80735	2.32193	4.08746	3.32193	1.58496	3.45943	2.32193	2	2.58496	2.58496	2.32193	3.32193	3	1	2	1	3.16993	12.9217	12.8729
Kcnk12	miR-135a-5p_Kcnk12	-0.386175	0.0126369	0.0722771	miR-135a-5p	targetscan	4.80735	4.24793	4.58496	4.70044	5.04439	4.58496	4.80735	5.08746	4.58496	5.32193	5.52356	6.22882	5.80735	5.39232	5.08746	5.83289	5.39232	4.90689	6.24793	5	5.24793	6.32193	5.58496	6.37504	6.10852	6.06609	4.80735	5.42626	5.12928	5.80735	5.24793	6.55459	6.84549	6.37504	5.90689	6.2854	6.78136	5.35755	5.20945	5.24793	5.52356	12.0509	11.9841
Kctd4	miR-760-3p_Kctd4	-0.645198	5.26151e-06	0.000283363	miR-760-3p	targetscan	3.80735	3.80735	3.70044	4	3.16993	3.32193	3.32193	3.32193	4.45943	5.12928	6.22882	5.20945	5.45943	4.52356	6.14975	4.9542	4.64386	5.64386	4.39232	4.39232	4.90689	6.18982	6.08746	7.35755	7.44294	7.30378	4.45943	5.08746	5.83289	5.35755	5.20945	8.06609	7.47573	8.17991	7.58496	7.08746	6.14975	6.59991	6.22882	5.88264	5.78136	10.2796	10.2946
Klhdc8b	let-7d-5p_Klhdc8b	-0.452043	0.00300652	0.0264167	let-7d-5p	targetscan	9.22159	9.21432	8.90388	9.03617	9.01959	8.88874	9.0954	9.03067	8.8857	8.18982	8.7039	8.88264	8.81378	8.62571	8.35315	8.66178	8.23362	8.43045	8.18982	8.68299	8.65105	9.02791	8.69697	8.82337	8.67596	9.18982	8.70044	8.33985	8.09276	8.14466	8.22882	8.26209	9.02514	8.62205	8.77479	9.00282	9.50581	7.96	7.92481	8.09276	8.02791	13.4161	13.3719
Ldb2	miR-24-3p_Ldb2	-0.377452	0.0149792	0.0816929	miR-24-3p	mirtarbase	6.14975	5.97728	6.12928	5.88264	6.08746	6.32193	5.9542	6.18982	6.12928	5.52356	4.75489	5.90689	6	5.39232	5.93074	5.78136	5.20945	5.2854	5.64386	6.32193	5.75489	5.52356	5.97728	6.12928	5.90689	5.64386	5.9542	5.75489	5.70044	6.06609	5.52356	5.80735	5.42626	5.67243	6.02237	5.58496	5.80735	5.70044	5.16993	5.49185	5.52356	15.8027	15.6151
Lrrtm2	miR-760-3p_Lrrtm2	-0.403669	0.00886464	0.056528	miR-760-3p	targetscan	3.32193	3.32193	2.32193	3.45943	3.32193	2.32193	3.80735	2.80735	3.32193	2.58496	4.24793	3	3.16993	3.58496	3.58496	4.16993	3.16993	3.16993	2.80735	4.45943	3	3.16993	4.08746	3.70044	3.58496	3.58496	3.58496	2.80735	4.39232	1.58496	3.90689	4.9542	4.32193	4.70044	3.45943	4	4.80735	2.80735	2.32193	3.80735	3.70044	10.2796	10.2946
Lyl1	miR-326-3p_Lyl1	-0.451155	0.00307115	0.0268173	miR-326-3p	targetscan	4.70044	4.80735	4.9542	4.90689	3.90689	5.2854	4.64386	4.75489	4.75489	3.16993	2	3.32193	3.90689	3	3.58496	4	4.16993	4.32193	4.24793	3.45943	3.16993	3.45943	3.58496	4	3.32193	3.80735	4.39232	3.16993	3.80735	3	4.58496	3.45943	4.52356	3.58496	4.80735	4.16993	4.16993	2.32193	2.58496	3.16993	3.16993	6.06609	5.42626
Mafb	miR-29a-3p_Mafb	-0.471394	0.00186431	0.0190125	miR-29a-3p	targetscan	5.75489	6.26679	6.6865	5.85798	6.22882	6.06609	6.26679	5.83289	6.12928	5.75489	5.78136	5.24793	5.85798	5.52356	5.32193	5.52356	5.12928	5.39232	5.45943	5.75489	5.78136	6.04439	5.49185	6.16993	5.35755	5.97728	5.35755	5.78136	5.32193	5.32193	5.20945	6.08746	5.78136	6.22882	5.35755	5.45943	6.83289	5.24793	4.85798	4.9542	5.61471	12.8455	12.8708
Mafb	miR-5132-5p_Mafb	-0.530814	0.000356496	0.00585452	miR-5132-5p	mirtarbase	5.75489	6.26679	6.6865	5.85798	6.22882	6.06609	6.26679	5.83289	6.12928	5.75489	5.78136	5.24793	5.85798	5.52356	5.32193	5.52356	5.12928	5.39232	5.45943	5.75489	5.78136	6.04439	5.49185	6.16993	5.35755	5.97728	5.35755	5.78136	5.32193	5.32193	5.20945	6.08746	5.78136	6.22882	5.35755	5.45943	6.83289	5.24793	4.85798	4.9542	5.61471	3.58496	0
Msi1	miR-185-5p_Msi1	-0.408051	0.00808783	0.0529956	miR-185-5p	targetscan	7.82655	7.55459	7.59246	7.70736	8.03892	7.57743	7.2854	7.92481	7.67948	7.52356	7.52356	7.27612	7.55459	7.39232	7.36632	7.20945	7.18982	6.9542	7.45121	7.17991	6.98868	7.62205	6.88264	7.67243	7.39232	6.91886	7.45121	6.97728	7.13955	7.18982	7.12928	7.11894	7.48382	7.47573	7.33985	7.63662	7.58496	7.06609	6.6865	6.47573	7.04439	9.27845	9.29462
Msi1	miR-144-3p_Msi1	-0.432445	0.00474719	0.0364087	miR-144-3p	targetscan	7.82655	7.55459	7.59246	7.70736	8.03892	7.57743	7.2854	7.92481	7.67948	7.52356	7.52356	7.27612	7.55459	7.39232	7.36632	7.20945	7.18982	6.9542	7.45121	7.17991	6.98868	7.62205	6.88264	7.67243	7.39232	6.91886	7.45121	6.97728	7.13955	7.18982	7.12928	7.11894	7.48382	7.47573	7.33985	7.63662	7.58496	7.06609	6.6865	6.47573	7.04439	5.80735	6.37504
Msi1	miR-299a-3p_Msi1	-0.447867	0.00332126	0.0282863	miR-299a-3p	targetscan	7.82655	7.55459	7.59246	7.70736	8.03892	7.57743	7.2854	7.92481	7.67948	7.52356	7.52356	7.27612	7.55459	7.39232	7.36632	7.20945	7.18982	6.9542	7.45121	7.17991	6.98868	7.62205	6.88264	7.67243	7.39232	6.91886	7.45121	6.97728	7.13955	7.18982	7.12928	7.11894	7.48382	7.47573	7.33985	7.63662	7.58496	7.06609	6.6865	6.47573	7.04439	8.57743	8.77149
Mtss1l	miR-27a-3p_Mtss1l	-0.600462	3.32e-05	0.00106747	miR-27a-3p	targetscan	6.52356	6.47573	6.39232	6.32193	5.9542	5.88264	6.35755	6.14975	6.53916	5.93074	6.08746	6.2854	5.85798	5.90689	5.67243	5.67243	4.80735	5.61471	5.72792	6.18982	5.83289	5.75489	5.93074	5.85798	5.78136	6.22882	6.22882	5.75489	5.52356	6.2854	6.14975	5.45943	5.93074	5.61471	5.61471	6.18982	6.45943	5.61471	5.32193	4.70044	5.35755	12.4268	12.3907
Mtss1l	miR-29a-3p_Mtss1l	-0.565413	0.000117153	0.00263374	miR-29a-3p	targetscan	6.52356	6.47573	6.39232	6.32193	5.9542	5.88264	6.35755	6.14975	6.53916	5.93074	6.08746	6.2854	5.85798	5.90689	5.67243	5.67243	4.80735	5.61471	5.72792	6.18982	5.83289	5.75489	5.93074	5.85798	5.78136	6.22882	6.22882	5.75489	5.52356	6.2854	6.14975	5.45943	5.93074	5.61471	5.61471	6.18982	6.45943	5.61471	5.32193	4.70044	5.35755	12.8455	12.8708
Mtss1l	miR-144-3p_Mtss1l	-0.406832	0.00829783	0.0540141	miR-144-3p	targetscan	6.52356	6.47573	6.39232	6.32193	5.9542	5.88264	6.35755	6.14975	6.53916	5.93074	6.08746	6.2854	5.85798	5.90689	5.67243	5.67243	4.80735	5.61471	5.72792	6.18982	5.83289	5.75489	5.93074	5.85798	5.78136	6.22882	6.22882	5.75489	5.52356	6.2854	6.14975	5.45943	5.93074	5.61471	5.61471	6.18982	6.45943	5.61471	5.32193	4.70044	5.35755	5.80735	6.37504
Mtss1l	miR-200b-3p_Mtss1l	-0.538733	0.00027927	0.00489585	miR-200b-3p	targetscan	6.52356	6.47573	6.39232	6.32193	5.9542	5.88264	6.35755	6.14975	6.53916	5.93074	6.08746	6.2854	5.85798	5.90689	5.67243	5.67243	4.80735	5.61471	5.72792	6.18982	5.83289	5.75489	5.93074	5.85798	5.78136	6.22882	6.22882	5.75489	5.52356	6.2854	6.14975	5.45943	5.93074	5.61471	5.61471	6.18982	6.45943	5.61471	5.32193	4.70044	5.35755	14.8227	14.7684
Mtss1l	miR-127-3p_Mtss1l	-0.369415	0.0174531	0.0906623	miR-127-3p	targetscan	6.52356	6.47573	6.39232	6.32193	5.9542	5.88264	6.35755	6.14975	6.53916	5.93074	6.08746	6.2854	5.85798	5.90689	5.67243	5.67243	4.80735	5.61471	5.72792	6.18982	5.83289	5.75489	5.93074	5.85798	5.78136	6.22882	6.22882	5.75489	5.52356	6.2854	6.14975	5.45943	5.93074	5.61471	5.61471	6.18982	6.45943	5.61471	5.32193	4.70044	5.35755	18.3649	18.2869
Mtss1l	miR-148a-3p_Mtss1l	-0.473517	0.00176608	0.0183118	miR-148a-3p	targetscan	6.52356	6.47573	6.39232	6.32193	5.9542	5.88264	6.35755	6.14975	6.53916	5.93074	6.08746	6.2854	5.85798	5.90689	5.67243	5.67243	4.80735	5.61471	5.72792	6.18982	5.83289	5.75489	5.93074	5.85798	5.78136	6.22882	6.22882	5.75489	5.52356	6.2854	6.14975	5.45943	5.93074	5.61471	5.61471	6.18982	6.45943	5.61471	5.32193	4.70044	5.35755	18.0989	17.8702
Neurod1	miR-34b-5p_Neurod1	-0.484756	0.00131836	0.0148441	miR-34b-5p	mirtarbase	6.24793	6.33985	6.76818	6.06609	6.26679	6.53916	6.70044	6.18982	6.50779	4.85798	4.45943	5.2854	5.83289	5.67243	5.32193	6	5.45943	5.45943	5.58496	6.55459	4.80735	5	5.52356	5.24793	4.08746	5.49185	5.61471	4	4.85798	6.02237	5.12928	4.52356	4.45943	5.12928	5.35755	5.32193	4.32193	4.39232	3.58496	4.90689	4.16993	5.20945	5.2854
Neurod1	miR-378a-3p_Neurod1	-0.577913	7.59641e-05	0.00195499	miR-378a-3p	targetscan	6.24793	6.33985	6.76818	6.06609	6.26679	6.53916	6.70044	6.18982	6.50779	4.85798	4.45943	5.2854	5.83289	5.67243	5.32193	6	5.45943	5.45943	5.58496	6.55459	4.80735	5	5.52356	5.24793	4.08746	5.49185	5.61471	4	4.85798	6.02237	5.12928	4.52356	4.45943	5.12928	5.35755	5.32193	4.32193	4.39232	3.58496	4.90689	4.16993	12.9502	12.8646
Neurod1	miR-138-5p_Neurod1	-0.462896	0.00230748	0.0220121	miR-138-5p	targetscan	6.24793	6.33985	6.76818	6.06609	6.26679	6.53916	6.70044	6.18982	6.50779	4.85798	4.45943	5.2854	5.83289	5.67243	5.32193	6	5.45943	5.45943	5.58496	6.55459	4.80735	5	5.52356	5.24793	4.08746	5.49185	5.61471	4	4.85798	6.02237	5.12928	4.52356	4.45943	5.12928	5.35755	5.32193	4.32193	4.39232	3.58496	4.90689	4.16993	6.87036	6.14975
Neurod1	miR-24-3p_Neurod1	-0.670268	1.6356e-06	0.000124271	miR-24-3p	targetscan, mirtarbase	6.24793	6.33985	6.76818	6.06609	6.26679	6.53916	6.70044	6.18982	6.50779	4.85798	4.45943	5.2854	5.83289	5.67243	5.32193	6	5.45943	5.45943	5.58496	6.55459	4.80735	5	5.52356	5.24793	4.08746	5.49185	5.61471	4	4.85798	6.02237	5.12928	4.52356	4.45943	5.12928	5.35755	5.32193	4.32193	4.39232	3.58496	4.90689	4.16993	15.8027	15.6151
Neurod1	miR-153-3p_Neurod1	-0.5958	3.95984e-05	0.00121227	miR-153-3p	targetscan	6.24793	6.33985	6.76818	6.06609	6.26679	6.53916	6.70044	6.18982	6.50779	4.85798	4.45943	5.2854	5.83289	5.67243	5.32193	6	5.45943	5.45943	5.58496	6.55459	4.80735	5	5.52356	5.24793	4.08746	5.49185	5.61471	4	4.85798	6.02237	5.12928	4.52356	4.45943	5.12928	5.35755	5.32193	4.32193	4.39232	3.58496	4.90689	4.16993	8.70044	8.73809
Nuak1	miR-224-5p_Nuak1	-0.441393	0.00386626	0.0317111	miR-224-5p	targetscan	6.55459	6.08746	6.47573	5.85798	6.06609	6.12928	6.2854	6.04439	6.20945	5.97728	5.55459	6.22882	6.06609	6.2854	6.20945	6.50779	5.72792	5.64386	6.10852	6.16993	6.12928	6.59991	6.59991	6.65821	6.32193	7.13955	6.35755	5.88264	6.32193	6.08746	5.80735	6.2854	6.06609	6.55459	6.74147	6.84549	6.59991	5.52356	5.39232	5.67243	5.70044	10.341	10.3597
Pak7	miR-135a-5p_Pak7	-0.368352	0.0178045	0.0919657	miR-135a-5p	targetscan	4.32193	5	4.75489	4	4.32193	4.85798	3.70044	4.80735	4.64386	4	4.16993	5.04439	5.45943	3.70044	4.16993	3.58496	3.80735	3.45943	3	4.52356	3.32193	5.70044	4.9542	5.75489	4.90689	6.06609	3.80735	4.32193	3	4.45943	3.58496	5.39232	5.61471	3.90689	5.12928	5.24793	6.04439	3.58496	3.32193	2.32193	3.58496	12.0509	11.9841
Pcdh7	miR-153-3p_Pcdh7	-0.516953	0.000538865	0.00781558	miR-153-3p	targetscan	7.30378	7.11894	7.15987	7.19967	6.9542	7.41785	6.44294	7.03342	7.35755	6.53916	6.53916	6.79442	6.75489	6.89482	6.02237	6.80735	6.40939	6.30378	6.39232	6.82018	6.30378	6.47573	6.32193	6.59991	6.16993	6.75489	6.44294	5.42626	6.10852	5.90689	6.90689	6.06609	6.22882	6.62936	6.10852	6.44294	6.16993	6.53916	5.55459	5.90689	5.88264	8.70044	8.73809
Pde7b	miR-135a-5p_Pde7b	-0.385635	0.0127723	0.0728463	miR-135a-5p	targetscan	6.10852	6.18982	6.22882	6.20945	6.32193	6.45943	5.9542	6.18982	5.80735	6.84549	5.83289	6.42626	6.26679	6.61471	6.59991	6.18982	6.12928	6.18982	6.14975	6.14975	5.88264	6.96578	6.64386	7.27612	7.74819	7.2384	5	6.14975	6.52356	6.59991	6.06609	7.43463	8.12412	7.27612	6.74147	6.90689	7.87652	6.33985	6.16993	5.78136	5.75489	12.0509	11.9841
Pde7b	miR-182-5p_Pde7b	-0.41978	0.00629014	0.0447644	miR-182-5p	targetscan	6.10852	6.18982	6.22882	6.20945	6.32193	6.45943	5.9542	6.18982	5.80735	6.84549	5.83289	6.42626	6.26679	6.61471	6.59991	6.18982	6.12928	6.18982	6.14975	6.14975	5.88264	6.96578	6.64386	7.27612	7.74819	7.2384	5	6.14975	6.52356	6.59991	6.06609	7.43463	8.12412	7.27612	6.74147	6.90689	7.87652	6.33985	6.16993	5.78136	5.75489	11.875	12.0624
Phldb2	miR-135a-5p_Phldb2	-0.451821	0.00302257	0.0265068	miR-135a-5p	targetscan	7.34873	7.34873	7.39232	7.33092	6.83289	7.93074	7.31288	7.02237	7.08746	6.45943	6.50779	6.87036	6.78136	7.11894	6.72792	6.9542	6.91886	7.02237	6.2854	7.10852	6.39232	7.93074	7.88874	7.98299	7.77479	7.84549	6.64386	6.56986	6.88264	7.22882	6.94251	8.20457	8.6865	7.87036	7.57743	8.17991	7.88264	6.78136	6.71425	7.09803	6.75489	12.0509	11.9841
Prkce	miR-181a-5p_Prkce	-0.432658	0.00472441	0.0362796	miR-181a-5p	targetscan	8.79116	8.92481	8.96578	9.04712	8.90087	8.87036	8.96867	9.26444	8.83289	9.56224	9.26913	9.62022	9.84392	9.45121	9.76653	9.59805	9.30834	9.29462	9.25503	8.92184	9.39017	10.4584	9.94983	10.5226	10.3707	10.3998	9.54496	9.30834	9.19476	9.33092	9.30606	10	10.4878	10.014	10.3276	10.4909	10.4041	9.66534	9.49185	9.45533	9.56986	3.16993	2.58496
Prkce	miR-216a-5p_Prkce	-0.630951	9.76246e-06	0.000442403	miR-216a-5p	targetscan	8.79116	8.92481	8.96578	9.04712	8.90087	8.87036	8.96867	9.26444	8.83289	9.56224	9.26913	9.62022	9.84392	9.45121	9.76653	9.59805	9.30834	9.29462	9.25503	8.92184	9.39017	10.4584	9.94983	10.5226	10.3707	10.3998	9.54496	9.30834	9.19476	9.33092	9.30606	10	10.4878	10.014	10.3276	10.4909	10.4041	9.66534	9.49185	9.45533	9.56986	9.8392	9.70736
Rai1	miR-181a-5p_Rai1	-0.368305	0.0178202	0.0920077	miR-181a-5p	targetscan	5.83289	6.30378	6.2854	6.22882	6.14975	6.32193	6.20945	5.80735	6.20945	6.53916	6.33985	6.26679	6.37504	5.85798	6.30378	6.02237	6.06609	6.02237	5.97728	6.26679	6.24793	6.59991	6.55459	6.71425	6.35755	6.47573	6.42626	6.12928	6.44294	6.22882	5.97728	6.84549	6.93074	6.49185	6.83289	6.45943	6.65821	6.40939	6.45943	6.18982	6.16993	3.16993	2.58496
Rims4	miR-760-3p_Rims4	-0.447252	0.00337003	0.0285692	miR-760-3p	targetscan	8.20457	8.12928	8.16491	8.43463	8.88264	7.84549	7.81378	8.51964	8.21917	8.71768	8.97154	8.28077	8.50779	8.01123	8.25267	7.99435	8.89785	8.63662	8.80413	8.26679	8.35315	10.3298	9.20945	9.9901	9.6987	9.96867	8.11374	8.94251	8.17493	7.59246	7.83289	9.59619	10.8903	9.48583	8.98299	9.98014	10.7952	8.47168	8.66534	8.56986	8.80735	10.2796	10.2946
Rph3a	miR-34b-5p_Rph3a	-0.406347	0.00838272	0.0544119	miR-34b-5p	mirtarbase	5.70044	5.83289	5.12928	5.39232	5.45943	5.20945	5.16993	4.85798	5.9542	4.45943	4.32193	5.32193	4.90689	4.39232	4.58496	5.20945	3.70044	3.70044	2.80735	5.75489	4.16993	4	4.70044	5.08746	4.08746	6.16993	4.45943	4.16993	3.32193	4.45943	5.16993	3	5.08746	2.80735	5.32193	3.70044	4.75489	3.70044	2	2.80735	3.16993	5.20945	5.2854
Six6	miR-214-5p_Six6	-0.561471	0.000133823	0.00291371	miR-214-5p	targetscan	9.50581	9.77643	9.66356	9.71596	9.6865	9.29692	9.77972	9.84862	9.82018	9.9542	9.75656	10.3465	10.1059	10.1072	10.2703	10.0512	9.92926	9.90989	10.1163	9.81057	10.0348	10.3685	10.3696	10.5699	10.4273	10.2877	10.1228	9.78627	9.91289	10.1331	9.85953	10.1849	10.3026	10.744	10.3576	10.5226	10.3696	10.0126	10.0471	10.0265	10.0498	8.33092	7.65821
Slc17a5	miR-433-3p_Slc17a5	-0.437607	0.00421985	0.0336687	miR-433-3p	targetscan	4	4.90689	5.16993	4.45943	4.90689	4.75489	5.16993	3.90689	4.45943	5.04439	4.45943	5.35755	4.85798	5.49185	4.58496	3.80735	5.04439	5.20945	4.45943	4	4.75489	4.45943	3.80735	4.70044	3.16993	4.24793	3.90689	3.45943	4.32193	5.24793	4.16993	5.32193	4.90689	5.20945	4.75489	4.70044	5.32193	4	4.32193	3.90689	3.90689	13.7765	13.7883
Slc17a6	miR-19a-3p_Slc17a6	-0.416398	0.00676906	0.0469619	miR-19a-3p	targetscan	5.39232	4.85798	5.61471	5.42626	4.45943	4.64386	5.08746	5.08746	4.39232	5.93074	4.85798	5.35755	5.45943	5.85798	5.24793	4.80735	5.72792	5.78136	4.85798	5.20945	5.45943	6.14975	6.70044	5.90689	6.30378	5.39232	5.67243	6.16993	5.45943	6.04439	5.72792	6.50779	6.26679	5.93074	5.72792	5.80735	6.91886	5.64386	6.24793	5.39232	6.06609	7.35755	7.29462
Slc17a6	miR-218-5p_Slc17a6	-0.396304	0.0103148	0.0628217	miR-218-5p	targetscan	5.39232	4.85798	5.61471	5.42626	4.45943	4.64386	5.08746	5.08746	4.39232	5.93074	4.85798	5.35755	5.45943	5.85798	5.24793	4.80735	5.72792	5.78136	4.85798	5.20945	5.45943	6.14975	6.70044	5.90689	6.30378	5.39232	5.67243	6.16993	5.45943	6.04439	5.72792	6.50779	6.26679	5.93074	5.72792	5.80735	6.91886	5.64386	6.24793	5.39232	6.06609	15.3809	15.0593
Slc9a3r1	miR-24-3p_Slc9a3r1	-0.467347	0.002065	0.0204242	miR-24-3p	targetscan	6.22882	6.33985	5.49185	6.08746	6.2854	6.02237	6.04439	6.06609	6.22882	5.67243	5.39232	5.75489	6.50779	5.88264	5.20945	5.72792	5.2854	5.04439	5.72792	5.80735	5.08746	5.42626	5.32193	6.04439	5.42626	4.75489	4.70044	5.04439	5.04439	5.24793	5.49185	5.42626	5.58496	5.32193	5.12928	5.32193	5.49185	5.39232	5.16993	4.70044	5.12928	15.8027	15.6151
Slit2	miR-200b-3p_Slit2	-0.506818	0.000720978	0.00967876	miR-200b-3p	targetscan	9.07682	8.62571	9.03342	9.09803	8.85487	9.55075	8.43045	8.57365	8.85798	8.10852	8.61102	8.69697	9.14211	8.64746	8.31741	8.37504	8.50779	8.65464	8.49985	8.98014	8.13955	8.24317	8.09276	8.74819	8.56224	8.80735	8.10852	8.05528	7.90087	8.12412	8.61471	8.37938	8.64746	8.98014	8.34873	8.74819	8.72451	8.13955	7.85175	8.18982	7.78136	14.8227	14.7684
Slit2	miR-374c-5p_Slit2	-0.392784	0.0110765	0.066052	miR-374c-5p	targetscan	9.07682	8.62571	9.03342	9.09803	8.85487	9.55075	8.43045	8.57365	8.85798	8.10852	8.61102	8.69697	9.14211	8.64746	8.31741	8.37504	8.50779	8.65464	8.49985	8.98014	8.13955	8.24317	8.09276	8.74819	8.56224	8.80735	8.10852	8.05528	7.90087	8.12412	8.61471	8.37938	8.64746	8.98014	8.34873	8.74819	8.72451	8.13955	7.85175	8.18982	7.78136	5.9542	6.04439
Stxbp6	miR-181a-5p_Stxbp6	-0.389599	0.0118067	0.0690057	miR-181a-5p	mirtarbase	5.04439	4.58496	4.85798	5	4.75489	5.24793	4.70044	4.58496	4.70044	5.2854	5.04439	4.32193	5.16993	5.16993	4.80735	5.04439	4.52356	4.85798	4.52356	4.80735	4.85798	5.35755	4.9542	6.20945	5.04439	5.49185	4.85798	4.9542	4.70044	4.52356	4.90689	5.75489	5	5.97728	5.2854	6.06609	5.04439	5.04439	2.80735	5	5.35755	3.16993	2.58496
Tanc2	miR-34b-5p_Tanc2	-0.389022	0.0119431	0.0694363	miR-34b-5p	targetscan	7.15987	7.15987	7.10852	6.88264	6.84549	7.3837	6.90689	6.94251	6.88264	6.74147	6.37504	6.89482	6.94251	6.9542	7.03342	6.75489	6.65821	6.20945	6.30378	6.93074	6.85798	7.21917	7.10852	7.06609	6.75489	7.03342	6.80735	6.04439	6.44294	6.88264	6.83289	6.75489	6.62936	6.82018	7.04439	7.07682	7.22882	6.37504	5.80735	6.61471	6.59991	5.20945	5.2854
Tanc2	miR-212-5p_Tanc2	-0.413736	0.00716782	0.0488463	miR-212-5p	targetscan	7.15987	7.15987	7.10852	6.88264	6.84549	7.3837	6.90689	6.94251	6.88264	6.74147	6.37504	6.89482	6.94251	6.9542	7.03342	6.75489	6.65821	6.20945	6.30378	6.93074	6.85798	7.21917	7.10852	7.06609	6.75489	7.03342	6.80735	6.04439	6.44294	6.88264	6.83289	6.75489	6.62936	6.82018	7.04439	7.07682	7.22882	6.37504	5.80735	6.61471	6.59991	12.6316	12.563
Tet1	miR-27a-3p_Tet1	-0.51	0.000658622	0.00908911	miR-27a-3p	targetscan	7.50779	7.02237	7.13955	7.30378	6.9542	7.32193	7.36632	7.39232	7.43463	6.44294	6.04439	6.75489	7.04439	6.75489	7.16993	7.13955	6.30378	6.22882	6.45943	6.53916	6.22882	6.61471	6.53916	7.30378	6.30378	6.76818	6.37504	6.02237	5.90689	6.18982	6.18982	6.71425	6.26679	7.53138	6.30378	6.52356	6.65821	6.42626	5.80735	6.37504	6.20945	12.4268	12.3907
Tet1	miR-29a-3p_Tet1	-0.623382	1.33898e-05	0.000557187	miR-29a-3p	mirtarbase	7.50779	7.02237	7.13955	7.30378	6.9542	7.32193	7.36632	7.39232	7.43463	6.44294	6.04439	6.75489	7.04439	6.75489	7.16993	7.13955	6.30378	6.22882	6.45943	6.53916	6.22882	6.61471	6.53916	7.30378	6.30378	6.76818	6.37504	6.02237	5.90689	6.18982	6.18982	6.71425	6.26679	7.53138	6.30378	6.52356	6.65821	6.42626	5.80735	6.37504	6.20945	12.8455	12.8708
Tet1	miR-129-5p_Tet1	-0.407948	0.00810542	0.0530824	miR-129-5p	targetscan	7.50779	7.02237	7.13955	7.30378	6.9542	7.32193	7.36632	7.39232	7.43463	6.44294	6.04439	6.75489	7.04439	6.75489	7.16993	7.13955	6.30378	6.22882	6.45943	6.53916	6.22882	6.61471	6.53916	7.30378	6.30378	6.76818	6.37504	6.02237	5.90689	6.18982	6.18982	6.71425	6.26679	7.53138	6.30378	6.52356	6.65821	6.42626	5.80735	6.37504	6.20945	17.0402	16.9649
Thrb	miR-135a-5p_Thrb	-0.412739	0.00732241	0.0496135	miR-135a-5p	targetscan	7.35755	7.6865	7.62205	7.21917	7.29462	7.2384	7.49185	7.70044	7.59991	8.02237	7.97154	8.40088	7.94837	8.19476	8.45943	8.01681	7.77479	7.66534	8.03342	7.94837	7.98868	8.06609	8.3837	8.45943	8.98014	8.55842	7.97154	7.74819	7.8009	8.46352	7.70736	8.72792	8.94251	8.45121	8.6865	7.94837	9.03067	8.21432	8.29921	8.07682	8.42206	12.0509	11.9841
Thrb	miR-216b-5p_Thrb	-0.681218	9.476e-07	8.56864e-05	miR-216b-5p	targetscan	7.35755	7.6865	7.62205	7.21917	7.29462	7.2384	7.49185	7.70044	7.59991	8.02237	7.97154	8.40088	7.94837	8.19476	8.45943	8.01681	7.77479	7.66534	8.03342	7.94837	7.98868	8.06609	8.3837	8.45943	8.98014	8.55842	7.97154	7.74819	7.8009	8.46352	7.70736	8.72792	8.94251	8.45121	8.6865	7.94837	9.03067	8.21432	8.29921	8.07682	8.42206	11.8734	11.6909
Tiam1	miR-183-5p_Tiam1	-0.366806	0.0183265	0.0938414	miR-183-5p	targetscan	7.29462	7.02237	6.93074	6.93074	7.3837	7.32193	6.89482	7.18982	6.88264	7.55459	6.67243	7.31288	7.18982	7.53138	7.2384	6.90689	7.02237	6.64386	6.98868	7.09803	7.40939	7.80735	7.44294	7.82655	7.55459	7.73471	7.18982	6.89482	6.9542	7.19967	6.93074	7.55459	8.01123	7.26679	7.65105	8.00562	8.23362	7.2384	7	6.64386	6.96578	14.4849	14.3684
Tmeff2	miR-323-3p_Tmeff2	-0.376979	0.0151163	0.0822503	miR-323-3p	targetscan	3.58496	2.80735	4	3.58496	3.16993	4.24793	3.32193	3.70044	2.80735	4.08746	4.32193	2.58496	5.45943	3.32193	3.90689	5.04439	3.70044	4.16993	4	4.85798	3.45943	5	4.75489	5.32193	4.52356	4.75489	3.70044	3.45943	3.32193	4.16993	4.24793	5.39232	5.64386	4.64386	4.45943	4.16993	5.24793	3.80735	3.80735	4	3.58496	10.4878	10.4388
Vcan	miR-185-5p_Vcan	-0.495185	0.000996129	0.0120916	miR-185-5p	mirtarbase	6.89482	6.52356	6.84549	6.65821	6.53916	7.39232	5.58496	6.04439	6.52356	6.04439	6.08746	5.80735	6.33985	6.24793	5.52356	5.58496	5.12928	5.20945	5.61471	5.08746	4.58496	5.78136	5.61471	6.20945	5.67243	5.52356	4.45943	4.52356	4.90689	5.08746	5.42626	4.52356	6.10852	5.78136	5.93074	5.75489	5.08746	4.85798	4.70044	5.45943	5.16993	9.27845	9.29462
Vcan	miR-340-5p_Vcan	-0.391625	0.0113377	0.0670989	miR-340-5p	mirtarbase	6.89482	6.52356	6.84549	6.65821	6.53916	7.39232	5.58496	6.04439	6.52356	6.04439	6.08746	5.80735	6.33985	6.24793	5.52356	5.58496	5.12928	5.20945	5.61471	5.08746	4.58496	5.78136	5.61471	6.20945	5.67243	5.52356	4.45943	4.52356	4.90689	5.08746	5.42626	4.52356	6.10852	5.78136	5.93074	5.75489	5.08746	4.85798	4.70044	5.45943	5.16993	10.9758	10.9396
Zc3hav1l	let-7d-5p_Zc3hav1l	-0.4704	0.00191194	0.0193883	let-7d-5p	targetscan	4.08746	4.80735	4.24793	4.64386	4.75489	3.80735	4.32193	3.58496	4.52356	4.85798	3.58496	4.08746	4.58496	4.16993	3.80735	3.80735	3.32193	3.80735	3.58496	3.80735	3.90689	4.24793	4	4.24793	3.58496	3.58496	3.16993	3.58496	4.08746	4	4.08746	3.80735	4	4.16993	3	4	4.08746	3.90689	3.58496	2.80735	3	13.4161	13.3719
Zc3hav1l	miR-185-5p_Zc3hav1l	-0.388092	0.0121661	0.0704313	miR-185-5p	targetscan	4.08746	4.80735	4.24793	4.64386	4.75489	3.80735	4.32193	3.58496	4.52356	4.85798	3.58496	4.08746	4.58496	4.16993	3.80735	3.80735	3.32193	3.80735	3.58496	3.80735	3.90689	4.24793	4	4.24793	3.58496	3.58496	3.16993	3.58496	4.08746	4	4.08746	3.80735	4	4.16993	3	4	4.08746	3.90689	3.58496	2.80735	3	9.27845	9.29462
Zfp618	miR-134-5p_Zfp618	-0.603652	2.93818e-05	0.000981772	miR-134-5p	targetscan	7.01123	7.08746	6.94251	6.80735	7.10852	6.93074	6.89482	7.01123	6.76818	5.58496	6.04439	6.42626	6.59991	6.04439	6.16993	6.24793	5.42626	5.67243	6	6.52356	6	6.80735	5.85798	6.70044	5.67243	6.56986	6.47573	5.45943	5.42626	6.70044	6.14975	6.06609	5.49185	6.50779	6.20945	6.37504	6.33985	5.58496	5.12928	5.49185	5.49185	12.9651	12.6911
Zfp618	miR-148a-3p_Zfp618	-0.596915	3.79741e-05	0.00117833	miR-148a-3p	targetscan	7.01123	7.08746	6.94251	6.80735	7.10852	6.93074	6.89482	7.01123	6.76818	5.58496	6.04439	6.42626	6.59991	6.04439	6.16993	6.24793	5.42626	5.67243	6	6.52356	6	6.80735	5.85798	6.70044	5.67243	6.56986	6.47573	5.45943	5.42626	6.70044	6.14975	6.06609	5.49185	6.50779	6.20945	6.37504	6.33985	5.58496	5.12928	5.49185	5.49185	18.0989	17.8702
Zfp618	miR-212-5p_Zfp618	-0.656528	3.14473e-06	0.000196529	miR-212-5p	targetscan	7.01123	7.08746	6.94251	6.80735	7.10852	6.93074	6.89482	7.01123	6.76818	5.58496	6.04439	6.42626	6.59991	6.04439	6.16993	6.24793	5.42626	5.67243	6	6.52356	6	6.80735	5.85798	6.70044	5.67243	6.56986	6.47573	5.45943	5.42626	6.70044	6.14975	6.06609	5.49185	6.50779	6.20945	6.37504	6.33985	5.58496	5.12928	5.49185	5.49185	12.6316	12.563
Zfp618	miR-22-3p_Zfp618	-0.644414	5.44812e-06	0.000289905	miR-22-3p	targetscan	7.01123	7.08746	6.94251	6.80735	7.10852	6.93074	6.89482	7.01123	6.76818	5.58496	6.04439	6.42626	6.59991	6.04439	6.16993	6.24793	5.42626	5.67243	6	6.52356	6	6.80735	5.85798	6.70044	5.67243	6.56986	6.47573	5.45943	5.42626	6.70044	6.14975	6.06609	5.49185	6.50779	6.20945	6.37504	6.33985	5.58496	5.12928	5.49185	5.49185	12.9217	12.8729
[truncated: 41 more columns]

## Sheet: mbias_DE_neg_pairs
gene	pair	rho	pval	fdr	mirna	database	Pd12F1	Pd12F2	Pd12F3	Pd12F4	Pd12M2	Pd12M3	Pd12M4	Pd12M5	Pd12M6	Pd22F1	Pd22F2	Pd22F3	Pd22F4	Pd22F5	Pd22F6	Pd22M1	Pd22M2	Pd22M3	Pd22M4	Pd22M5	Pd22M6	Pd27F2	Pd27F3	Pd27F4	Pd27F5	Pd27F6	Pd27M1	Pd27M2	Pd27M3	Pd27M4	Pd27M5	Pd32F1	Pd32F2	Pd32F3	Pd32F4	Pd32F5	Pd32F6	Pd32M2	Pd32M3	Pd32M4	Pd32M6	Pd12F1_mirna	Pd12F2_mirna
Abcc9	miR-194-5p_Abcc9	-0.567642	0.000108581	0.00249308	miR-194-5p	mirtarbase	5.20945	4.9542	4.85798	5.20945	5.45943	5.72792	5.32193	5.08746	5.45943	4.70044	3.70044	5.2854	4.52356	5.16993	4.80735	5.24793	5.08746	5.20945	4.90689	4.80735	4.64386	4	4.45943	3.16993	4.39232	4.80735	5.12928	4.85798	5.42626	5.35755	5.24793	3.32193	4.16993	4.90689	4.52356	4.45943	4.75489	5.08746	4.70044	4.70044	4.64386	9.18239	8.93074
Abcc9	miR-1198-5p_Abcc9	-0.442623	0.00375709	0.0310522	miR-1198-5p	mirtarbase	5.20945	4.9542	4.85798	5.20945	5.45943	5.72792	5.32193	5.08746	5.45943	4.70044	3.70044	5.2854	4.52356	5.16993	4.80735	5.24793	5.08746	5.20945	4.90689	4.80735	4.64386	4	4.45943	3.16993	4.39232	4.80735	5.12928	4.85798	5.42626	5.35755	5.24793	3.32193	4.16993	4.90689	4.52356	4.45943	4.75489	5.08746	4.70044	4.70044	4.64386	11.2975	11.0821
Abhd2	miR-218-5p_Abhd2	-0.45653	0.0026977	0.0245089	miR-218-5p	targetscan	6.55459	6.52356	6.06609	6.58496	6.47573	6.72792	6.56986	6.55459	6.56986	7.03342	6.30378	6.71425	6.26679	6.70044	6.87036	6.58496	6.6865	6.84549	6.78136	6.94251	7.03342	6.55459	6.76818	6.26679	6.59991	6.90689	6.71425	6.93074	7.02237	7.22882	7.01123	7.82018	6.50779	6.47573	6.47573	6.44294	6.62936	7.24793	6.67243	6.75489	7.25739	15.3809	15.0593
Adcyap1r1	miR-138-5p_Adcyap1r1	-0.45405	0.00286474	0.0255822	miR-138-5p	targetscan	6.93074	6.96578	6.90689	7.07682	6.20945	6.40939	6.74147	6.87036	6.89482	6.26679	6.94251	5.78136	6.42626	6.58496	6.85798	6.82018	6.61471	6.65821	7.03342	6.88264	6.9542	6.40939	6.2854	6.10852	6.18982	5.97728	6.32193	6.78136	7.07682	6.87036	6.78136	6.93074	6.44294	5.72792	5.90689	6.22882	5.85798	7.11894	7.2384	6.80735	7.02237	6.87036	6.14975
Arhgap26	miR-34b-5p_Arhgap26	-0.474745	0.00171137	0.0179068	miR-34b-5p	targetscan, mirtarbase	6.87036	6.76818	6.91886	6.85798	6.72792	6.79442	6.44294	7	6.79442	6.53916	7.45121	5.90689	6.42626	6.91886	6.18982	7.01123	7.27612	7.40088	7.55459	7.22882	6.2854	6.37504	6.30378	5.9542	6.47573	6.45943	6.40939	6.74147	6.65821	6.2854	6.84549	6.06609	5.9542	6.35755	5.97728	5.88264	6.06609	6.39232	6.26679	6.70044	6.44294	5.20945	5.2854
Arhgap26	miR-26b-5p_Arhgap26	-0.433389	0.00464678	0.0359245	miR-26b-5p	targetscan	6.87036	6.76818	6.91886	6.85798	6.72792	6.79442	6.44294	7	6.79442	6.53916	7.45121	5.90689	6.42626	6.91886	6.18982	7.01123	7.27612	7.40088	7.55459	7.22882	6.2854	6.37504	6.30378	5.9542	6.47573	6.45943	6.40939	6.74147	6.65821	6.2854	6.84549	6.06609	5.9542	6.35755	5.97728	5.88264	6.06609	6.39232	6.26679	6.70044	6.44294	12.3479	12.3245
Arhgap26	miR-24-3p_Arhgap26	-0.576283	8.046e-05	0.00202238	miR-24-3p	mirtarbase	6.87036	6.76818	6.91886	6.85798	6.72792	6.79442	6.44294	7	6.79442	6.53916	7.45121	5.90689	6.42626	6.91886	6.18982	7.01123	7.27612	7.40088	7.55459	7.22882	6.2854	6.37504	6.30378	5.9542	6.47573	6.45943	6.40939	6.74147	6.65821	6.2854	6.84549	6.06609	5.9542	6.35755	5.97728	5.88264	6.06609	6.39232	6.26679	6.70044	6.44294	15.8027	15.6151
Arhgap36	miR-330-5p_Arhgap36	-0.601821	3.15217e-05	0.00102887	miR-330-5p	targetscan	8.17493	8.23362	7.94837	7.66534	8.47573	8.49586	8.56224	8.52356	8.47168	7.88874	7.20945	7.93074	7.52356	7.57743	7.90689	8.36194	8.08215	8.13443	7.97154	7.88874	8.53916	7.90087	8.04439	7.78136	8.10852	7.37504	8.41363	8.36194	8.47168	8.70736	8.50779	7.45121	7.25739	7.85175	7.36632	7.03342	7.42626	8.65105	8.37938	8.38802	8.34873	12.0597	11.8642
Atp2b2	miR-344d-3p_Atp2b2	-0.400645	0.00943742	0.05909	miR-344d-3p	mirtarbase	7.98299	7.64386	7.6865	7.81378	8.10329	7.5157	8.09803	7.93074	7.97154	8.00562	7.78136	7.63662	7.94837	7.7879	8.09803	7.91886	8.07682	8.07146	7.76155	8.30378	8.20457	7.82018	7.98299	8.03342	7.88264	8.45533	8.23362	8.21432	8.12412	7.84549	8.33539	7.76818	7.40939	8.21917	8.18488	7.98299	7.32193	7.96	8.21432	8.31741	8.30834	8.64024	8.17991
Atp2b4	miR-153-3p_Atp2b4	-0.554292	0.000169782	0.00345326	miR-153-3p	targetscan	10.6393	10.5708	10.6193	10.585	10.4543	10.5088	10.5333	10.5887	10.5459	10.0647	9.91139	9.96145	9.97011	9.91588	10.1636	10.3253	10.0821	10.1111	10.2912	10.3554	10.3718	9.84706	9.62205	9.85953	9.92481	9.91289	10.5469	10.3231	10.6847	10.5285	10.7168	9.51373	9.47978	9.91886	10.0028	9.98014	9.27146	10.3696	10.4727	10.1984	10.623	8.70044	8.73809
Atp2b4	let-7d-5p_Atp2b4	-0.420035	0.00665148	0.0464428	let-7d-5p	targetscan	10.6393	10.5708	10.6193	10.585	10.4543	10.5088	10.5333	10.5887	10.5459	10.0647	9.91139	9.96145	9.97011	9.91588	10.1636	10.3253	10.0821	10.1111	10.2912	10.3554	10.3718	9.84706	9.62205	9.85953	9.92481	9.91289	10.5469	10.3231	10.6847	10.5285	10.7168	9.51373	9.47978	9.91886	10.0028	9.98014	9.27146	10.3696	10.4727	10.1984	10.623	13.4161	13.3719
Atp2b4	miR-148a-3p_Atp2b4	-0.476829	0.00182318	0.0187236	miR-148a-3p	targetscan	10.6393	10.5708	10.6193	10.585	10.4543	10.5088	10.5333	10.5887	10.5459	10.0647	9.91139	9.96145	9.97011	9.91588	10.1636	10.3253	10.0821	10.1111	10.2912	10.3554	10.3718	9.84706	9.62205	9.85953	9.92481	9.91289	10.5469	10.3231	10.6847	10.5285	10.7168	9.51373	9.47978	9.91886	10.0028	9.98014	9.27146	10.3696	10.4727	10.1984	10.623	18.0989	17.8702
Atp8a2	miR-141-3p_Atp8a2	-0.492566	0.00106966	0.0127268	miR-141-3p	targetscan	5.78136	5.52356	5.32193	4.70044	5.20945	5.75489	5.61471	5.2854	5.49185	5.12928	5.39232	4.85798	4.9542	4.45943	4.70044	5	5	5.04439	4.90689	5.2854	4.85798	4.85798	4.52356	5	4.52356	4.58496	4.80735	4.58496	5	4.9542	5.12928	4.75489	4.32193	4.70044	4.24793	4.08746	3.90689	5.72792	4.9542	5.24793	5.72792	11.6658	11.2656
Blcap	miR-130a-3p_Blcap	-0.36602	0.0185967	0.0946689	miR-130a-3p	targetscan	9.64386	9.67419	9.6865	9.69349	10.1228	9.5157	9.783	9.91139	9.72281	9.74483	10.5527	9.83131	9.70044	9.55075	9.96145	9.92926	10.2491	10.1911	10.2384	9.86264	10.1799	9.65105	9.69697	9.77972	9.82972	9.76321	9.93958	10.2336	10.058	9.82337	9.87191	9.45121	9.69523	10.2831	9.5812	9.79928	9.17243	9.95274	10.4409	10.3015	10.2656	8.42206	8.10329
Camk1d	miR-758-3p_Camk1d	-0.433267	0.00465966	0.0359861	miR-758-3p	mirtarbase	5.55459	5.83289	5.72792	5.52356	6.08746	5.61471	5.55459	5.2854	5.58496	6.04439	6.65821	6.62936	6.35755	5.78136	6.37504	5.97728	6.14975	6.59991	6.04439	5.64386	5.42626	5.72792	6.40939	6.22882	6.91886	6.40939	5.85798	5.78136	6	6.85798	6.58496	6.56986	5.83289	6.20945	5.83289	6.04439	5.49185	6.6865	6.97728	6.45943	6.55459	8.40514	8.49586
Card10	miR-146a-5p_Card10	-0.792175	6.83523e-10	6.7654e-07	miR-146a-5p	targetscan	5.70044	5.78136	5.75489	5.75489	5.85798	5.49185	5.55459	5.83289	5.61471	5.52356	5.49185	5.45943	5.20945	5.67243	5.67243	5.58496	5.16993	5.67243	5.61471	5.70044	4.90689	4.70044	5.67243	5.08746	4.70044	4.70044	5.55459	5.67243	4.70044	5.16993	4.90689	4.16993	4.70044	4	4.70044	4.52356	4.16993	5.45943	4.90689	5.20945	5.20945	12.1746	12.0227
Cecr2	miR-200b-3p_Cecr2	-0.728984	6.49108e-08	1.45594e-05	miR-200b-3p	targetscan	6	6.39232	6.14975	6.08746	6.12928	6.32193	6.02237	6.20945	6.18982	5.20945	5.20945	5.58496	5.08746	5.83289	4.90689	5.9542	5.72792	6.02237	5.55459	6.08746	5.52356	4.85798	5	4.45943	4.24793	4.58496	5.72792	5.75489	6.18982	5.49185	6.24793	5.08746	4.39232	5.20945	5.16993	5	4.75489	5.49185	4.90689	5.39232	4.85798	14.8227	14.7684
Cecr2	miR-138-5p_Cecr2	-0.543525	0.00024021	0.00440991	miR-138-5p	targetscan	6	6.39232	6.14975	6.08746	6.12928	6.32193	6.02237	6.20945	6.18982	5.20945	5.20945	5.58496	5.08746	5.83289	4.90689	5.9542	5.72792	6.02237	5.55459	6.08746	5.52356	4.85798	5	4.45943	4.24793	4.58496	5.72792	5.75489	6.18982	5.49185	6.24793	5.08746	4.39232	5.20945	5.16993	5	4.75489	5.49185	4.90689	5.39232	4.85798	6.87036	6.14975
Cecr2	miR-22-3p_Cecr2	-0.62396	1.30748e-05	0.000552276	miR-22-3p	targetscan	6	6.39232	6.14975	6.08746	6.12928	6.32193	6.02237	6.20945	6.18982	5.20945	5.20945	5.58496	5.08746	5.83289	4.90689	5.9542	5.72792	6.02237	5.55459	6.08746	5.52356	4.85798	5	4.45943	4.24793	4.58496	5.72792	5.75489	6.18982	5.49185	6.24793	5.08746	4.39232	5.20945	5.16993	5	4.75489	5.49185	4.90689	5.39232	4.85798	12.9217	12.8729
Cemip	miR-27a-3p_Cemip	-0.515499	0.000562157	0.00806397	miR-27a-3p	targetscan	6.39232	5.85798	6.08746	6.30378	6	6.9542	6.10852	6.12928	6.30378	5.58496	6.14975	6.12928	6.37504	6.20945	5.45943	6.02237	5.49185	5.93074	5.67243	6.2854	5.70044	4.9542	5.61471	5.70044	5.16993	5.35755	5.85798	6.08746	5.45943	6.37504	6.32193	5.04439	5.49185	4.9542	5.45943	5.49185	5.45943	6.18982	5.39232	6.18982	5.58496	12.4268	12.3907
Cemip	miR-29a-3p_Cemip	-0.427432	0.0053133	0.0395335	miR-29a-3p	targetscan	6.39232	5.85798	6.08746	6.30378	6	6.9542	6.10852	6.12928	6.30378	5.58496	6.14975	6.12928	6.37504	6.20945	5.45943	6.02237	5.49185	5.93074	5.67243	6.2854	5.70044	4.9542	5.61471	5.70044	5.16993	5.35755	5.85798	6.08746	5.45943	6.37504	6.32193	5.04439	5.49185	4.9542	5.45943	5.49185	5.45943	6.18982	5.39232	6.18982	5.58496	12.8455	12.8708
Cep85l	miR-218-5p_Cep85l	-0.384626	0.0130286	0.0738709	miR-218-5p	targetscan	6.26679	6.39232	6.35755	6.32193	6.64386	6.55459	6.16993	5.75489	6.22882	7.13955	7.24793	6.35755	6.80735	6.56986	6.97728	6.75489	6.90689	7.13955	6.85798	6.64386	6.35755	5.93074	6.24793	6.6865	6.71425	6.18982	6.14975	6.82018	7.15987	6.67243	6.47573	6.74147	6.62936	6.39232	6.52356	6.39232	5.2854	7.31288	6.74147	6.71425	6.62936	15.3809	15.0593
Chst2	miR-374c-5p_Chst2	-0.500981	0.000849154	0.0108016	miR-374c-5p	targetscan	7.12928	6.96578	6.82018	6.42626	6.87036	7.07682	6.67243	6.82018	6.97728	5.70044	6.82018	6.37504	5.93074	6.44294	5.78136	6.22882	6.56986	6.71425	6.56986	7.14975	6.65821	5.64386	5.85798	5.32193	5.83289	6.33985	6.18982	6.50779	6.33985	6.35755	6.67243	6.08746	5.52356	5.52356	5.9542	5.90689	5.93074	6.53916	6.52356	6.64386	6.39232	5.9542	6.04439
Chst2	miR-27a-3p_Chst2	-0.531306	0.000351191	0.0057875	miR-27a-3p	targetscan	7.12928	6.96578	6.82018	6.42626	6.87036	7.07682	6.67243	6.82018	6.97728	5.70044	6.82018	6.37504	5.93074	6.44294	5.78136	6.22882	6.56986	6.71425	6.56986	7.14975	6.65821	5.64386	5.85798	5.32193	5.83289	6.33985	6.18982	6.50779	6.33985	6.35755	6.67243	6.08746	5.52356	5.52356	5.9542	5.90689	5.93074	6.53916	6.52356	6.64386	6.39232	12.4268	12.3907
Chst2	miR-200b-3p_Chst2	-0.581413	6.70746e-05	0.00177353	miR-200b-3p	targetscan	7.12928	6.96578	6.82018	6.42626	6.87036	7.07682	6.67243	6.82018	6.97728	5.70044	6.82018	6.37504	5.93074	6.44294	5.78136	6.22882	6.56986	6.71425	6.56986	7.14975	6.65821	5.64386	5.85798	5.32193	5.83289	6.33985	6.18982	6.50779	6.33985	6.35755	6.67243	6.08746	5.52356	5.52356	5.9542	5.90689	5.93074	6.53916	6.52356	6.64386	6.39232	14.8227	14.7684
Chst2	miR-299a-3p_Chst2	-0.435046	0.00447477	0.0351136	miR-299a-3p	targetscan	7.12928	6.96578	6.82018	6.42626	6.87036	7.07682	6.67243	6.82018	6.97728	5.70044	6.82018	6.37504	5.93074	6.44294	5.78136	6.22882	6.56986	6.71425	6.56986	7.14975	6.65821	5.64386	5.85798	5.32193	5.83289	6.33985	6.18982	6.50779	6.33985	6.35755	6.67243	6.08746	5.52356	5.52356	5.9542	5.90689	5.93074	6.53916	6.52356	6.64386	6.39232	8.57743	8.77149
Chst2	miR-26a-5p_Chst2	-0.504902	0.000761004	0.0100553	miR-26a-5p	targetscan	7.12928	6.96578	6.82018	6.42626	6.87036	7.07682	6.67243	6.82018	6.97728	5.70044	6.82018	6.37504	5.93074	6.44294	5.78136	6.22882	6.56986	6.71425	6.56986	7.14975	6.65821	5.64386	5.85798	5.32193	5.83289	6.33985	6.18982	6.50779	6.33985	6.35755	6.67243	6.08746	5.52356	5.52356	5.9542	5.90689	5.93074	6.53916	6.52356	6.64386	6.39232	18.1856	17.9497
Clvs1	miR-296-3p_Clvs1	-0.362583	0.0198184	0.0988419	miR-296-3p	mirtarbase	5.45943	5.52356	6.10852	5.2854	5.16993	5.55459	5.20945	6	5.75489	6.56986	6.40939	5.88264	6.16993	6.06609	6.18982	6.40939	6.12928	6.35755	6.42626	5.78136	6.08746	5.9542	6.90689	6.56986	6.59991	5.85798	6.47573	6.88264	6.58496	7.05528	6.44294	6.44294	6.61471	5.85798	5.88264	5.88264	5.49185	6.9542	6.96578	6.32193	6.74147	12.4297	11.0314
Crispld2	miR-1193-3p_Crispld2	-0.363415	0.0195168	0.0978299	miR-1193-3p	targetscan	9.32418	9.22882	9.52552	9.32193	9.2503	9.38154	9.58684	9.39232	9.40727	9.94837	10.0715	9.86109	10.0674	9.8392	9.97585	9.47168	9.86728	9.68475	9.69523	9.85019	9.633	9.49785	9.56415	9.57365	9.78463	9.48583	9.59432	10.0795	10.1561	9.64205	9.67772	9.68825	9.64566	9.37504	9.32867	9.58871	9.03617	9.98868	10.1898	10.2312	10.0861	6.85798	7.76818
Csrp2	miR-27a-3p_Csrp2	-0.553353	0.000175084	0.00352885	miR-27a-3p	targetscan	7.98299	7.88264	7.81378	7.6865	7.45943	7.87652	7.49185	7.42626	7.52356	6.55459	7.08746	7	7.13955	6.72792	6.71425	7.36632	7.16993	7.05528	7.40939	7.2854	7.08746	6.49185	6.76818	7.07682	6.47573	6.96578	7.45943	7.08746	7.36632	7.25739	7.42626	6.90689	6.61471	6.74147	6.67243	6.74147	6.20945	7.01123	7.18982	6.98868	6.90689	12.4268	12.3907
Ctxn3	miR-344d-3p_Ctxn3	-0.671865	1.51254e-06	0.000117606	miR-344d-3p	mirtarbase	5.39232	5.45943	5.64386	5.45943	5.49185	5.88264	5.64386	6.47573	5.42626	7.14975	7.08746	6.61471	6.53916	6.2854	6.98868	6.37504	7.22882	7.02237	6.65821	6.62936	6.80735	6.52356	6.44294	7.12928	7.02237	6.67243	6.90689	6.91886	6.72792	7.05528	6.50779	6.35755	6.97728	6.67243	6.65821	6.6865	6.06609	6.79442	7.46761	7.56224	7.16993	8.64024	8.17991
Ddc	miR-122-5p_Ddc	-0.404263	0.00875582	0.0560979	miR-122-5p	mirtarbase	5.61471	5.80735	5.78136	5.64386	5.90689	5.16993	6.14975	5.9542	6.02237	6.12928	6.02237	6.18982	6.08746	6.08746	6.64386	6.24793	6.80735	6.30378	6.24793	6.04439	6.20945	6	6.10852	6	6.16993	6.33985	6.53916	6.45943	5.85798	6.20945	6.40939	5.80735	5.85798	6.49185	6.08746	6.64386	5.58496	6.14975	6.42626	6.42626	6.14975	10.043	9.61102
Dgkk	miR-24-3p_Dgkk	-0.452723	0.00295779	0.0261516	miR-24-3p	targetscan	6.76818	6.47573	6.53916	6.33985	6.91886	6.78136	6.56986	6.50779	6.39232	5.16993	4.32193	5.64386	5.16993	5.55459	5.35755	7.32193	6.80735	7.08746	7.10852	7.09803	6.33985	4.75489	5.32193	4.85798	4.64386	4.75489	6.70044	6.72792	6.79442	7.18982	7.27612	4.75489	4.52356	4.24793	5.16993	4.16993	4.80735	6.39232	5.42626	5.97728	6.04439	15.8027	15.6151
Dgkk	miR-138-5p_Dgkk	-0.435757	0.00440274	0.0347419	miR-138-5p	targetscan	6.76818	6.47573	6.53916	6.33985	6.91886	6.78136	6.56986	6.50779	6.39232	5.16993	4.32193	5.64386	5.16993	5.55459	5.35755	7.32193	6.80735	7.08746	7.10852	7.09803	6.33985	4.75489	5.32193	4.85798	4.64386	4.75489	6.70044	6.72792	6.79442	7.18982	7.27612	4.75489	4.52356	4.24793	5.16993	4.16993	4.80735	6.39232	5.42626	5.97728	6.04439	6.87036	6.14975
Dgkk	miR-194-5p_Dgkk	-0.484096	0.00134157	0.0150121	miR-194-5p	targetscan	6.76818	6.47573	6.53916	6.33985	6.91886	6.78136	6.56986	6.50779	6.39232	5.16993	4.32193	5.64386	5.16993	5.55459	5.35755	7.32193	6.80735	7.08746	7.10852	7.09803	6.33985	4.75489	5.32193	4.85798	4.64386	4.75489	6.70044	6.72792	6.79442	7.18982	7.27612	4.75489	4.52356	4.24793	5.16993	4.16993	4.80735	6.39232	5.42626	5.97728	6.04439	9.18239	8.93074
Ell2	miR-218-5p_Ell2	-0.541581	0.000255417	0.00460555	miR-218-5p	targetscan	7.2854	7.8009	7.22882	7.24793	7.43463	7.12928	7.56986	7.41785	7.32193	7.74819	7.43463	7.74819	7.79442	7.37504	7.39232	7.90087	8.13443	7.5157	7.42626	7.94251	8.19967	7.79442	8.01681	7.94837	8.04439	7.85175	8.38802	8.41363	8.3443	8.69	8.69	7.88264	7.67948	7.46761	8.20457	7.94251	7.08746	8.27146	8.44294	8.17991	8.7211	15.3809	15.0593
Ell2	miR-19a-3p_Ell2	-0.41298	0.00728472	0.0493856	miR-19a-3p	targetscan	7.2854	7.8009	7.22882	7.24793	7.43463	7.12928	7.56986	7.41785	7.32193	7.74819	7.43463	7.74819	7.79442	7.37504	7.39232	7.90087	8.13443	7.5157	7.42626	7.94251	8.19967	7.79442	8.01681	7.94837	8.04439	7.85175	8.38802	8.41363	8.3443	8.69	8.69	7.88264	7.67948	7.46761	8.20457	7.94251	7.08746	8.27146	8.44294	8.17991	8.7211	7.35755	7.29462
Emp1	miR-29a-3p_Emp1	-0.613206	2.02157e-05	0.000745557	miR-29a-3p	targetscan	6.35755	6	5.61471	6.02237	6.12928	6.40939	6.14975	5.42626	6.14975	6	5.61471	5.16993	5.85798	5.35755	5.52356	6.22882	5.78136	5.83289	5.32193	5.75489	4.90689	4.9542	5	5.16993	5.93074	4.70044	5.49185	5.39232	5.45943	5.64386	5.83289	5.16993	4.80735	4.9542	5	4.9542	4.80735	5.35755	4.64386	5.58496	4.75489	12.8455	12.8708
Erc2	miR-218-5p_Erc2	-0.61578	1.82397e-05	0.000693637	miR-218-5p	targetscan	8.08746	8.37069	8.23362	8.23362	8.25739	8.20457	8.11374	8.26209	8.04439	8.47978	8.61839	8.2384	8.07682	8.37504	8.37938	8.37069	8.33985	8.44294	8.50383	8.05528	8.01681	8.10329	8.33539	8.41363	8.23362	8.39232	8.49985	8.42206	8.61839	8.81698	8.42626	8.16491	8.2854	8.73809	8.224	8.39232	7.84549	8.81057	8.71425	8.67243	8.82337	15.3809	15.0593
Erc2	miR-9-5p_Erc2	-0.403346	0.00892441	0.0567906	miR-9-5p	mirtarbase	8.08746	8.37069	8.23362	8.23362	8.25739	8.20457	8.11374	8.26209	8.04439	8.47978	8.61839	8.2384	8.07682	8.37504	8.37938	8.37069	8.33985	8.44294	8.50383	8.05528	8.01681	8.10329	8.33539	8.41363	8.23362	8.39232	8.49985	8.42206	8.61839	8.81698	8.42626	8.16491	8.2854	8.73809	8.224	8.39232	7.84549	8.81057	8.71425	8.67243	8.82337	12.9527	12.8033
Erc2	miR-758-3p_Erc2	-0.420534	0.00618735	0.0442565	miR-758-3p	mirtarbase	8.08746	8.37069	8.23362	8.23362	8.25739	8.20457	8.11374	8.26209	8.04439	8.47978	8.61839	8.2384	8.07682	8.37504	8.37938	8.37069	8.33985	8.44294	8.50383	8.05528	8.01681	8.10329	8.33539	8.41363	8.23362	8.39232	8.49985	8.42206	8.61839	8.81698	8.42626	8.16491	8.2854	8.73809	8.224	8.39232	7.84549	8.81057	8.71425	8.67243	8.82337	8.40514	8.49586
Fbn2	miR-22-3p_Fbn2	-0.791498	7.23493e-10	6.82589e-07	miR-22-3p	targetscan	8.01123	8.03342	7.90689	7.74819	8.30834	8.3966	7.55459	7.91886	8.09803	6.02237	6.75489	6.65821	7.11894	7.25739	6.47573	7.08746	6.64386	6.53916	6.6865	7.06609	6.30378	6	5.72792	6.35755	5.64386	6.20945	6.90689	6.83289	6.2854	6.61471	6.70044	5.49185	6.40939	6.08746	5.75489	6.12928	6.14975	6.44294	5.67243	6.14975	5.90689	12.9217	12.8729
Fbn2	miR-29a-3p_Fbn2	-0.774772	2.76727e-09	1.58348e-06	miR-29a-3p	targetscan	8.01123	8.03342	7.90689	7.74819	8.30834	8.3966	7.55459	7.91886	8.09803	6.02237	6.75489	6.65821	7.11894	7.25739	6.47573	7.08746	6.64386	6.53916	6.6865	7.06609	6.30378	6	5.72792	6.35755	5.64386	6.20945	6.90689	6.83289	6.2854	6.61471	6.70044	5.49185	6.40939	6.08746	5.75489	6.12928	6.14975	6.44294	5.67243	6.14975	5.90689	12.8455	12.8708
Fbn2	miR-212-5p_Fbn2	-0.715188	1.48785e-07	2.51584e-05	miR-212-5p	targetscan	8.01123	8.03342	7.90689	7.74819	8.30834	8.3966	7.55459	7.91886	8.09803	6.02237	6.75489	6.65821	7.11894	7.25739	6.47573	7.08746	6.64386	6.53916	6.6865	7.06609	6.30378	6	5.72792	6.35755	5.64386	6.20945	6.90689	6.83289	6.2854	6.61471	6.70044	5.49185	6.40939	6.08746	5.75489	6.12928	6.14975	6.44294	5.67243	6.14975	5.90689	12.6316	12.563
Fbxl7	miR-455-5p_Fbxl7	-0.605123	2.77594e-05	0.000942174	miR-455-5p	targetscan	8.18982	8.24793	8.0607	7.94837	8.10329	8.20457	7.93664	7.67243	7.96	7.18982	6.91886	7.71425	7.73471	7.93664	7.40939	7.89482	7.72792	7.97728	7.65105	7.93664	7.48382	6.84549	6.91886	6.67243	6.87036	6.90689	7.83289	7.52356	7.41785	7.76155	7.85798	6.24793	7.05528	6.96578	6.94251	6.97728	6.14975	7.33985	6.84549	7.14975	7.50779	11.4969	11.3482
Fgf1	miR-760-3p_Fgf1	-0.372897	0.0163421	0.0867446	miR-760-3p	targetscan	5.93074	5.12928	6	6.24793	5.61471	5.45943	6.10852	5.55459	5.83289	6.72792	6.14975	6.74147	6.75489	6.06609	6.26679	6.50779	6.30378	6.2854	6.32193	7.02237	6.80735	5.75489	6.37504	5.85798	6.02237	5.97728	6.84549	6.32193	6.24793	6.82018	6.82018	6.58496	6.06609	6.32193	6.33985	6.62936	6.24793	6.24793	5.70044	5.67243	6.79442	10.2796	10.2946
Fstl4	miR-138-5p_Fstl4	-0.427924	0.00525525	0.0392291	miR-138-5p	targetscan	7.14975	6.84549	7.26679	7.22882	7.14975	7.16993	7.20945	7.05528	7.07682	6.40939	6.26679	6.55459	6.45943	6.16993	6.24793	6.67243	6.83289	6.90689	6.72792	6.75489	6.30378	6.61471	6.93074	6.47573	6.18982	6.52356	6.76818	6.87036	6.62936	7.16993	6.55459	6.64386	6.47573	6.94251	6.59991	6.22882	6.44294	6.85798	6.2854	6.90689	6.84549	6.87036	6.14975
Galnt10	miR-24-3p_Galnt10	-0.513897	0.000588862	0.00834952	miR-24-3p	targetscan	8.57743	8.42206	8.55842	8.82337	8.84235	8.55459	8.43045	8.76155	8.89785	7.8392	8.29921	8.14975	8.06609	8.14975	8.28077	8.17493	8.39232	8.59619	8.41785	8.23362	8.56605	8.15987	7.99435	8.10852	8.10329	7.94251	8.34873	8.7039	8.37938	8.02791	8.20945	7.97154	8.10852	8.14975	8.20457	8.16491	7.65105	8.24793	8.57365	8.56605	8.29002	15.8027	15.6151
Galnt10	miR-26a-5p_Galnt10	-0.482617	0.00139485	0.0154701	miR-26a-5p	targetscan, mirtarbase	8.57743	8.42206	8.55842	8.82337	8.84235	8.55459	8.43045	8.76155	8.89785	7.8392	8.29921	8.14975	8.06609	8.14975	8.28077	8.17493	8.39232	8.59619	8.41785	8.23362	8.56605	8.15987	7.99435	8.10852	8.10329	7.94251	8.34873	8.7039	8.37938	8.02791	8.20945	7.97154	8.10852	8.14975	8.20457	8.16491	7.65105	8.24793	8.57365	8.56605	8.29002	18.1856	17.9497
Glis3	miR-205-5p_Glis3	-0.476794	0.0016234	0.0173086	miR-205-5p	targetscan	5.72792	5.45943	6	5.88264	5.42626	5.9542	5.90689	6.12928	6.22882	6.47573	6.10852	5.67243	5.80735	5.88264	5.90689	6.10852	6.40939	6	6.02237	6.50779	6.06609	5.20945	5.52356	4.80735	5.93074	5.72792	6.18982	6.14975	5.64386	6.22882	6.37504	5.45943	5.58496	5.55459	5.20945	6.02237	5.80735	6.24793	6.26679	6.26679	6.44294	10.1536	10.0238
Gpc4	miR-139-5p_Gpc4	-0.562331	0.000130011	0.00285448	miR-139-5p	targetscan	9.2738	9.2384	9.32867	9.39874	9.64386	9.31061	9.35755	9.57743	9.2738	9.38586	9.79766	9.42836	9.18239	9.3015	9.67772	9.51175	9.84235	9.71081	9.72622	9.2384	9.633	9.5157	9.20945	9.48583	9.75322	9.50978	9.61287	10.1293	9.8009	9.41574	9.59805	9.36851	9.50779	9.89633	9.37721	9.7039	9.18488	9.63844	10.0251	9.96578	10.0593	11.7814	11.5999
Grb10	miR-26a-5p_Grb10	-0.420159	0.00623834	0.0445342	miR-26a-5p	targetscan	8.3966	8.41785	8.42206	8.48784	8.31288	8.96578	8.21917	8.27612	8.21432	7.84549	7.57743	7.50779	7.90689	7.59991	7.97728	7.70736	7.97728	8.03342	7.8009	7.65821	7.8009	7.58496	8.10852	7.82018	7.76155	7.49985	7.93664	8.37504	8.11374	7.99435	8	7.35755	7.61471	7.98299	7.46761	7.41785	7.33092	8.04439	8.29921	8.2854	8.12412	18.1856	17.9497
Grik3	miR-24-3p_Grik3	-0.381596	0.0138242	0.0768939	miR-24-3p	targetscan	5.88264	5.85798	6.12928	5.88264	5.88264	5.75489	5.24793	5.55459	5.83289	6	6.2854	6.14975	5.88264	6.04439	5.70044	5.90689	5.9542	5.67243	6.18982	6.06609	5.55459	5.49185	5.70044	5.52356	5.97728	5.08746	5.55459	6.04439	6.02237	6.10852	5.80735	5.52356	5.2854	5.90689	4.70044	5.58496	5.08746	5.83289	4.39232	5.88264	5.45943	15.8027	15.6151
Grik3	miR-152-3p_Grik3	-0.383951	0.0132022	0.0744632	miR-152-3p	mirtarbase	5.88264	5.85798	6.12928	5.88264	5.88264	5.75489	5.24793	5.55459	5.83289	6	6.2854	6.14975	5.88264	6.04439	5.70044	5.90689	5.9542	5.67243	6.18982	6.06609	5.55459	5.49185	5.70044	5.52356	5.97728	5.08746	5.55459	6.04439	6.02237	6.10852	5.80735	5.52356	5.2854	5.90689	4.70044	5.58496	5.08746	5.83289	4.39232	5.88264	5.45943	11.825	11.7125
Grik3	miR-181d-5p_Grik3	-0.487593	0.00122267	0.0140529	miR-181d-5p	targetscan	5.88264	5.85798	6.12928	5.88264	5.88264	5.75489	5.24793	5.55459	5.83289	6	6.2854	6.14975	5.88264	6.04439	5.70044	5.90689	5.9542	5.67243	6.18982	6.06609	5.55459	5.49185	5.70044	5.52356	5.97728	5.08746	5.55459	6.04439	6.02237	6.10852	5.80735	5.52356	5.2854	5.90689	4.70044	5.58496	5.08746	5.83289	4.39232	5.88264	5.45943	12.5957	12.4257
Grik3	miR-148b-3p_Grik3	-0.404972	0.00862729	0.055488	miR-148b-3p	mirtarbase	5.88264	5.85798	6.12928	5.88264	5.88264	5.75489	5.24793	5.55459	5.83289	6	6.2854	6.14975	5.88264	6.04439	5.70044	5.90689	5.9542	5.67243	6.18982	6.06609	5.55459	5.49185	5.70044	5.52356	5.97728	5.08746	5.55459	6.04439	6.02237	6.10852	5.80735	5.52356	5.2854	5.90689	4.70044	5.58496	5.08746	5.83289	4.39232	5.88264	5.45943	10.8734	10.9447
Gsdma	miR-760-3p_Gsdma	-0.565923	0.00011514	0.0026028	miR-760-3p	targetscan	2.32193	2.32193	2	1.58496	2.80735	2	4.80735	3.45943	2.80735	3.90689	2.32193	1.58496	3.32193	3.16993	3.58496	4.45943	4.64386	5	3.45943	3.90689	4.45943	3.32193	4.32193	4.32193	3.70044	3.80735	4.52356	4.75489	5.32193	4.24793	5.39232	3.80735	3.80735	4.9542	4.52356	3.58496	3.32193	5	6.08746	5.24793	5.45943	10.2796	10.2946
Homer2	miR-298-5p_Homer2	-0.499412	0.000886893	0.0111194	miR-298-5p	mirtarbase	8.75489	8.74483	8.84235	8.9571	8.77149	8.54689	9.18982	9.03067	8.9629	9.46352	9.2384	9.29692	9.01123	8.7879	9.52943	9.34651	9.39017	9.46557	9.28309	9.32643	9.53722	9.18982	9.27612	9.29232	9.27612	9.15228	9.79442	9.90087	9.92035	9.75656	9.92035	9.24079	9.06878	9.40727	9.46352	9.07146	8.69697	9.69174	10.2842	9.92481	10.137	11.8053	11.7228
Id4	miR-186-5p_Id4	-0.713421	1.64891e-07	2.59168e-05	miR-186-5p	mirtarbase	8.84549	8.56986	8.92481	8.77808	9.16993	8.88264	8.49586	8.74147	8.64024	8.81698	9.04166	8.37069	8.98014	9.07414	8.37938	8.65105	8.70736	8.74147	8.87652	8.3837	7.85798	7.94837	7.47573	8.08215	7.87036	7.45121	8.52748	8.37504	8.45121	8.79116	8.31288	7.96578	8.41363	8.36194	7.81378	8.30834	8.09803	8.49985	7.60733	7.82655	8.37069	11.1472	11.0654
Id4	miR-194-5p_Id4	-0.68046	9.8483e-07	8.76906e-05	miR-194-5p	targetscan	8.84549	8.56986	8.92481	8.77808	9.16993	8.88264	8.49586	8.74147	8.64024	8.81698	9.04166	8.37069	8.98014	9.07414	8.37938	8.65105	8.70736	8.74147	8.87652	8.3837	7.85798	7.94837	7.47573	8.08215	7.87036	7.45121	8.52748	8.37504	8.45121	8.79116	8.31288	7.96578	8.41363	8.36194	7.81378	8.30834	8.09803	8.49985	7.60733	7.82655	8.37069	9.18239	8.93074
Id4	miR-27a-3p_Id4	-0.664431	2.16806e-06	0.000151524	miR-27a-3p	targetscan	8.84549	8.56986	8.92481	8.77808	9.16993	8.88264	8.49586	8.74147	8.64024	8.81698	9.04166	8.37069	8.98014	9.07414	8.37938	8.65105	8.70736	8.74147	8.87652	8.3837	7.85798	7.94837	7.47573	8.08215	7.87036	7.45121	8.52748	8.37504	8.45121	8.79116	8.31288	7.96578	8.41363	8.36194	7.81378	8.30834	8.09803	8.49985	7.60733	7.82655	8.37069	12.4268	12.3907
Inhba	miR-205-5p_Inhba	-0.506501	0.000727464	0.00974797	miR-205-5p	targetscan	3.90689	3	4.24793	3.45943	3.70044	4.45943	4.75489	4.32193	4.45943	4.75489	4.80735	4.45943	4.70044	3.32193	2.58496	4.45943	5.52356	4.85798	4.16993	4.58496	4.39232	2.58496	4.08746	1.58496	3.58496	4.24793	4.64386	4.70044	4.80735	4.90689	4.80735	4.16993	3.58496	3.58496	4.16993	4.58496	3.45943	4.16993	4.64386	4.85798	5.04439	10.1536	10.0238
Kcna2	miR-130a-3p_Kcna2	-0.552486	0.000180108	0.00360202	miR-130a-3p	targetscan	6.71425	6.37504	6.44294	6.14975	6.50779	6.32193	6.06609	6.26679	6.49185	6.50779	6.83289	6.75489	6.40939	6.53916	7.13955	6.53916	6.79442	6.55459	6.94251	6.72792	6.55459	6.61471	6.64386	6.93074	6.9542	7.2854	5.97728	6.67243	6.71425	6.76818	6.24793	7.31288	6.44294	7.40939	7.07682	6.59991	6.16993	7.39232	7.21917	6.78136	7.21917	8.42206	8.10329
Kcna2	miR-214-5p_Kcna2	-0.461022	0.00241682	0.0227939	miR-214-5p	targetscan	6.71425	6.37504	6.44294	6.14975	6.50779	6.32193	6.06609	6.26679	6.49185	6.50779	6.83289	6.75489	6.40939	6.53916	7.13955	6.53916	6.79442	6.55459	6.94251	6.72792	6.55459	6.61471	6.64386	6.93074	6.9542	7.2854	5.97728	6.67243	6.71425	6.76818	6.24793	7.31288	6.44294	7.40939	7.07682	6.59991	6.16993	7.39232	7.21917	6.78136	7.21917	8.33092	7.65821
Kcnmb4	miR-758-3p_Kcnmb4	-0.516142	0.000551754	0.00795785	miR-758-3p	mirtarbase	8.45533	8.47168	8.41785	8.21917	8.28077	8.20457	8.63662	8.64024	8.51175	9.59059	8.73471	9.1267	8.72451	8.85175	8.80735	9.13699	9.25267	9.04712	8.97728	9.02791	9.31741	8.86109	9.03342	8.71425	8.89178	8.89785	9.57175	9.42626	9.45943	9.56605	9.70736	8.62205	8.27612	8.35755	8.89178	8.54303	7.72792	9.15482	8.76155	9.30378	9.26913	8.40514	8.49586
Ldlr	miR-27a-3p_Ldlr	-0.484666	0.0013215	0.0148636	miR-27a-3p	targetscan	8.55459	8.24793	8.15987	8.45121	8.30378	8.11374	8.55842	8.48382	8.41785	8.224	8.13955	8.18982	8.37938	8.14466	7.66534	7.90087	8.37504	7.7879	8.42206	8.10329	8.60733	7.75489	7.41785	7.87036	7.53138	7.67948	8.97441	8.40514	7.75489	7.93074	8.2854	7.70044	7.83289	7.33092	7.99435	8.10329	8.11374	7.8392	8.36194	8.14466	8.39232	12.4268	12.3907
Ldlr	miR-345-3p_Ldlr	-0.527792	0.000390684	0.00622612	miR-345-3p	mirtarbase	8.55459	8.24793	8.15987	8.45121	8.30378	8.11374	8.55842	8.48382	8.41785	8.224	8.13955	8.18982	8.37938	8.14466	7.66534	7.90087	8.37504	7.7879	8.42206	8.10329	8.60733	7.75489	7.41785	7.87036	7.53138	7.67948	8.97441	8.40514	7.75489	7.93074	8.2854	7.70044	7.83289	7.33092	7.99435	8.10329	8.11374	7.8392	8.36194	8.14466	8.39232	9.63844	9.50978
Lpin1	miR-149-5p_Lpin1	-0.468769	0.00199241	0.0198953	miR-149-5p	mirtarbase	8.3443	8.49985	8.38802	8.31288	8.34873	8.42626	8.32193	8.15987	7.90689	8.92184	9.18982	8.90689	8.57743	9.07682	9.41363	8.77479	9.03067	9.08481	9.01959	8.78463	8.59619	8.32193	8.61102	8.67243	8.91886	8.66888	8.7879	8.7211	9.51964	9.04166	8.82337	9.10852	8.64746	9.11114	8.77808	8.89178	7.91289	9.51964	9.46761	9.45121	9.24555	11.5294	10.8842
Mapk4	miR-34b-5p_Mapk4	-0.462106	0.00235301	0.022307	miR-34b-5p	mirtarbase	4.16993	5.20945	4.64386	4.58496	4.70044	4.39232	4.52356	4.64386	4.32193	2.58496	3.45943	3.80735	3.32193	4.16993	3.90689	3.70044	4.08746	3.90689	4.08746	4.70044	4.16993	3.80735	3.58496	4.24793	3.45943	5	3.80735	2.58496	4.08746	3.80735	4.24793	2.80735	4.24793	4	3.58496	3.32193	3	3.16993	3.45943	4.16993	3.16993	5.20945	5.2854
Mapk4	miR-665-3p_Mapk4	-0.493041	0.00105597	0.0126049	miR-665-3p	targetscan	4.16993	5.20945	4.64386	4.58496	4.70044	4.39232	4.52356	4.64386	4.32193	2.58496	3.45943	3.80735	3.32193	4.16993	3.90689	3.70044	4.08746	3.90689	4.08746	4.70044	4.16993	3.80735	3.58496	4.24793	3.45943	5	3.80735	2.58496	4.08746	3.80735	4.24793	2.80735	4.24793	4	3.58496	3.32193	3	3.16993	3.45943	4.16993	3.16993	5.49185	5.85798
Mapk4	miR-134-5p_Mapk4	-0.492104	0.00108312	0.0128161	miR-134-5p	targetscan	4.16993	5.20945	4.64386	4.58496	4.70044	4.39232	4.52356	4.64386	4.32193	2.58496	3.45943	3.80735	3.32193	4.16993	3.90689	3.70044	4.08746	3.90689	4.08746	4.70044	4.16993	3.80735	3.58496	4.24793	3.45943	5	3.80735	2.58496	4.08746	3.80735	4.24793	2.80735	4.24793	4	3.58496	3.32193	3	3.16993	3.45943	4.16993	3.16993	12.9651	12.6911
Mapk4	miR-330-5p_Mapk4	-0.477205	0.00160626	0.0171738	miR-330-5p	targetscan	4.16993	5.20945	4.64386	4.58496	4.70044	4.39232	4.52356	4.64386	4.32193	2.58496	3.45943	3.80735	3.32193	4.16993	3.90689	3.70044	4.08746	3.90689	4.08746	4.70044	4.16993	3.80735	3.58496	4.24793	3.45943	5	3.80735	2.58496	4.08746	3.80735	4.24793	2.80735	4.24793	4	3.58496	3.32193	3	3.16993	3.45943	4.16993	3.16993	12.0597	11.8642
Mbnl3	miR-210-3p_Mbnl3	-0.643747	5.61139e-06	0.000295684	miR-210-3p	mirtarbase	7.12928	7.13955	6.94251	6.98868	7.34873	7.25739	6.91886	6.84549	7.12928	7.11894	7.16993	6.94251	6.94251	6.89482	6.75489	7.2854	7.31288	6.96578	7.13955	6.65821	6.62936	6.59991	5.90689	6.10852	5.88264	6.2854	6.59991	7.34873	6.89482	6.04439	6.9542	5.83289	6.35755	6.84549	5.9542	6.32193	5.42626	6.72792	6.88264	7.01123	6.83289	8.10852	8.45533
Mbnl3	miR-141-3p_Mbnl3	-0.619346	1.57935e-05	0.000626641	miR-141-3p	targetscan	7.12928	7.13955	6.94251	6.98868	7.34873	7.25739	6.91886	6.84549	7.12928	7.11894	7.16993	6.94251	6.94251	6.89482	6.75489	7.2854	7.31288	6.96578	7.13955	6.65821	6.62936	6.59991	5.90689	6.10852	5.88264	6.2854	6.59991	7.34873	6.89482	6.04439	6.9542	5.83289	6.35755	6.84549	5.9542	6.32193	5.42626	6.72792	6.88264	7.01123	6.83289	11.6658	11.2656
Mrap2	miR-329-3p_Mrap2	-0.438195	0.00416319	0.0333738	miR-329-3p	mirtarbase	6.52356	6.24793	6.12928	6.44294	6.24793	5.93074	6.35755	6.04439	6.18982	7.84549	8.13443	6.98868	6.61471	7.55459	8.17991	7.17991	7.99435	7.69349	7.56224	7.18982	7.31288	7.08746	7.49185	7.59991	7.93074	7.04439	7.29462	7.9542	8.50779	7.87652	7.45121	8.35315	7.90689	7.47573	8.01681	7.5157	6.98868	8.0607	8.91588	8.42626	8.49985	2	1.58496
Nckap1l	miR-214-5p_Nckap1l	-0.374248	0.0159273	0.0853884	miR-214-5p	targetscan	5.80735	5.80735	5.55459	6.14975	5.72792	6.12928	6.2854	5.75489	6.2854	6.39232	6.22882	6.18982	6.24793	5.64386	6.20945	5.93074	6.67243	6.59991	6.35755	6.04439	6.42626	5.97728	6.35755	6	6.67243	5.9542	6.75489	6.9542	6.6865	7.02237	6.88264	6.76818	6.16993	6.49185	6.37504	6.56986	6.26679	6.75489	7.40088	7.13955	7.14975	8.33092	7.65821
Nkain1	miR-27a-3p_Nkain1	-0.363953	0.0193236	0.0971662	miR-27a-3p	targetscan	8.08215	8.09276	8.35755	8.13955	8.51175	7.98868	7.82018	7.96	7.87036	7.65105	7.20945	7.90689	7.74819	7.53916	8.04985	8.54689	8.93074	8.36632	8.63662	8.40514	8.28077	7.80735	7.26679	7.40939	7.70044	7.78136	8.19967	8.633	8.15482	8.06609	8.38802	6.72792	7.37504	7.25739	7.37504	7.46761	7.34873	7.82655	7.96578	7.76155	8.02237	12.4268	12.3907
Nmnat2	miR-149-5p_Nmnat2	-0.373785	0.0160683	0.0858933	miR-149-5p	mirtarbase	6.94251	6.45943	7.02237	7.14975	7.04439	7.33092	6.75489	6.9542	7.01123	7.52356	8.37069	7.02237	7.11894	7.06609	7.6865	7.40088	7.87652	7.6865	7.6865	7.65105	7.56986	6.9542	7.3837	7.05528	7.74819	7.17991	7.43463	7.73471	7.70736	7.7879	7.59991	7.59991	7.32193	7.33092	7.58496	7.59991	6.6865	7.77479	8.50779	8.53916	8.20945	11.5294	10.8842
Ntrk3	miR-344d-3p_Ntrk3	-0.524944	0.00042557	0.00662528	miR-344d-3p	mirtarbase	5.78136	5.78136	5.32193	5.61471	5.90689	6.50779	6.44294	5.70044	6.20945	6.33985	6.32193	6	6.08746	6.04439	6.71425	6.55459	7.54689	6.91886	6.50779	6.58496	6.61471	6.32193	6.50779	6.30378	6.90689	6.74147	6.79442	6.91886	6.97728	7.35755	6.30378	7.15987	6.76818	6.67243	6.87036	6.70044	6.37504	7.04439	7.7879	7.29462	7.60733	8.64024	8.17991
Ntrk3	miR-218-5p_Ntrk3	-0.670007	1.65655e-06	0.000125338	miR-218-5p	mirtarbase	5.78136	5.78136	5.32193	5.61471	5.90689	6.50779	6.44294	5.70044	6.20945	6.33985	6.32193	6	6.08746	6.04439	6.71425	6.55459	7.54689	6.91886	6.50779	6.58496	6.61471	6.32193	6.50779	6.30378	6.90689	6.74147	6.79442	6.91886	6.97728	7.35755	6.30378	7.15987	6.76818	6.67243	6.87036	6.70044	6.37504	7.04439	7.7879	7.29462	7.60733	15.3809	15.0593
P4ha2	miR-9-5p_P4ha2	-0.4579	0.0026092	0.0239866	miR-9-5p	targetscan, mirtarbase	7.05528	6.98868	6.87036	7.42626	7.18982	7.02237	7.01123	7.08746	7.16993	7.65105	7.74819	7.34873	7.18982	7.33092	7.59246	7.72792	8.06609	8.19967	7.77479	7.69349	8.03892	7.64386	7.72792	7.37504	7.59991	7.16993	8.14975	8.08215	7.76818	7.87652	8.09276	7.49185	7.46761	7.30378	7.81378	7.29462	7.04439	8.25739	8.43879	8.41785	8.34873	12.9527	12.8033
Pard6g	miR-320-3p_Pard6g	-0.669951	1.66112e-06	0.000125338	miR-320-3p	targetscan	6.18982	5.80735	5.55459	5.64386	5.67243	5.32193	6.18982	5.2854	5.78136	4.85798	4.9542	5.24793	5.24793	4.16993	5.64386	5.42626	4.80735	5.39232	5.35755	5.61471	4.9542	4.32193	4	4.64386	5.12928	4.52356	5.49185	4.75489	5.55459	5.83289	5.32193	4.39232	5.16993	4.75489	4.85798	4.64386	5.04439	4.90689	4.64386	4.9542	4.85798	12.8047	12.6797
Pard6g	miR-186-5p_Pard6g	-0.624254	1.29169e-05	0.0005481	miR-186-5p	targetscan	6.18982	5.80735	5.55459	5.64386	5.67243	5.32193	6.18982	5.2854	5.78136	4.85798	4.9542	5.24793	5.24793	4.16993	5.64386	5.42626	4.80735	5.39232	5.35755	5.61471	4.9542	4.32193	4	4.64386	5.12928	4.52356	5.49185	4.75489	5.55459	5.83289	5.32193	4.39232	5.16993	4.75489	4.85798	4.64386	5.04439	4.90689	4.64386	4.9542	4.85798	11.1472	11.0654
Pdgfra	miR-24-3p_Pdgfra	-0.53351	0.00032829	0.00552257	miR-24-3p	targetscan	5.64386	5.24793	5.42626	5.35755	5	5.45943	5.16993	4.90689	5.90689	5.52356	4.85798	4.80735	4.58496	5.49185	4.16993	4.85798	4.45943	4.9542	5.04439	4.58496	3.90689	4.75489	4.58496	4.58496	4.45943	4.16993	5.08746	5.49185	5.32193	4.85798	5.12928	4.80735	3.80735	4.85798	4.16993	4.85798	4.70044	5.12928	4.75489	4.70044	4.85798	15.8027	15.6151
Pdgfra	miR-27a-3p_Pdgfra	-0.420433	0.006201	0.0443454	miR-27a-3p	targetscan	5.64386	5.24793	5.42626	5.35755	5	5.45943	5.16993	4.90689	5.90689	5.52356	4.85798	4.80735	4.58496	5.49185	4.16993	4.85798	4.45943	4.9542	5.04439	4.58496	3.90689	4.75489	4.58496	4.58496	4.45943	4.16993	5.08746	5.49185	5.32193	4.85798	5.12928	4.80735	3.80735	4.85798	4.16993	4.85798	4.70044	5.12928	4.75489	4.70044	4.85798	12.4268	12.3907
Prr15l	miR-320-3p_Prr15l	-0.579393	7.2081e-05	0.00187749	miR-320-3p	targetscan	3.70044	4	4.16993	4.39232	4.58496	4.64386	4.52356	3.32193	4.70044	3.32193	3.45943	4	3.80735	4.24793	3.45943	4.39232	2.80735	4.24793	3.90689	4.08746	3.90689	3.32193	2.58496	3.16993	3.32193	2.80735	4.08746	2.80735	4.16993	4.08746	4.39232	2	1.58496	2.32193	2.32193	2.80735	2.58496	4.32193	3	3.58496	3.70044	12.8047	12.6797
Ptk2b	miR-19a-3p_Ptk2b	-0.456186	0.00272036	0.0246657	miR-19a-3p	targetscan	5.78136	5.35755	6.06609	6.12928	5.58496	5.58496	5.2854	5.45943	6.32193	6.56986	6.56986	5.88264	6.30378	6.10852	6.59991	6.18982	6.40939	5.97728	6.45943	6	6.18982	6.04439	6.16993	5.93074	6.45943	6.37504	6.02237	6.47573	6.49185	6.42626	6.04439	6	5.70044	5.88264	6.26679	6.10852	5.80735	6.39232	6.83289	6.30378	6.59991	7.35755	7.29462
Rab30	miR-17-5p_Rab30	-0.420791	0.00615271	0.0440603	miR-17-5p	mirtarbase	5.35755	4.80735	5.35755	5.20945	5	5.78136	5.20945	5.64386	5	6.22882	5.64386	4.90689	5.70044	5.61471	5.2854	5.42626	5.42626	5.42626	4.9542	5.42626	6.06609	5.67243	5.49185	5.35755	5.83289	4.80735	6.04439	6.06609	5.75489	6.90689	6.64386	5.52356	4.64386	4.52356	5.2854	5.08746	4.75489	6.37504	5.9542	5.70044	6.55459	7.08746	6.50779
Rap1gap	miR-218-5p_Rap1gap	-0.46369	0.00226248	0.0217346	miR-218-5p	targetscan	6.79442	7.17991	6.75489	7.01123	7.31288	6.85798	7.54689	7.45943	6.49185	7.16993	7.11894	7.09803	6.94251	7.02237	7.21917	7.13955	6.97728	7.37504	7.20945	7.04439	7.42626	6.6865	7.17991	6.83289	7.48382	6.90689	7.76818	7.45121	7.59246	7.71425	7.21917	6.82018	6.80735	7.21917	7.32193	7.10852	6.70044	7.63662	7.70044	7.46761	7.80735	15.3809	15.0593
Rap2b	miR-205-5p_Rap2b	-0.440561	0.00394166	0.0321067	miR-205-5p	targetscan	5.93074	6.12928	6.37504	6.02237	6.56986	5.85798	6.50779	6.06609	6.52356	6.82018	6.98868	6.72792	6.6865	6.64386	6.97728	6.26679	6.44294	5.85798	6.70044	6.62936	6.87036	6.67243	6.32193	6.94251	6.64386	6.76818	6.14975	7.14975	6.75489	6.53916	5.93074	6.50779	6.14975	6.62936	6.33985	6.62936	5.83289	7.35755	6.52356	7.02237	7.16993	10.1536	10.0238
Rap2b	miR-19a-3p_Rap2b	-0.492022	0.00108551	0.0128403	miR-19a-3p	targetscan	5.93074	6.12928	6.37504	6.02237	6.56986	5.85798	6.50779	6.06609	6.52356	6.82018	6.98868	6.72792	6.6865	6.64386	6.97728	6.26679	6.44294	5.85798	6.70044	6.62936	6.87036	6.67243	6.32193	6.94251	6.64386	6.76818	6.14975	7.14975	6.75489	6.53916	5.93074	6.50779	6.14975	6.62936	6.33985	6.62936	5.83289	7.35755	6.52356	7.02237	7.16993	7.35755	7.29462
Rasal1	miR-17-5p_Rasal1	-0.374946	0.0157168	0.0845693	miR-17-5p	mirtarbase	5.04439	4.80735	4.64386	4.85798	5.55459	4.64386	4.16993	5	5.49185	4.64386	4.90689	5.39232	4.9542	5.42626	4.08746	5.61471	5.67243	5.78136	5.88264	4.45943	5.67243	5.08746	4.58496	4.16993	5.2854	4.75489	5	5.67243	5.58496	5.20945	5.80735	3.16993	3.90689	4.08746	4.70044	4.58496	4	5.2854	5.2854	5	5.58496	7.08746	6.50779
Rasgef1b	miR-384-5p_Rasgef1b	-0.366629	0.0183873	0.0940489	miR-384-5p	targetscan	6.6865	6.2854	6.83289	6.10852	6.50779	6.2854	6.08746	6.2854	6.71425	6.37504	6.02237	6.56986	6.22882	6.02237	6.33985	6.40939	6	6.35755	6.62936	6.52356	6.06609	5.20945	5.39232	5.55459	5.32193	5.35755	6.39232	5.78136	6.44294	6.70044	6.53916	5.42626	5.42626	5.83289	5.9542	4.80735	5.45943	6.22882	5.97728	5.90689	5.80735	1.58496	2.32193
Scd1	miR-9-5p_Scd1	-0.364682	0.0190647	0.0963151	miR-9-5p	mirtarbase	5.08746	4.9542	5.64386	5.61471	5.04439	5.45943	5.75489	5.78136	6.26679	7.06609	6.56986	7.16993	6.02237	6.70044	6.53916	7.06609	7.24793	7.49985	7	7.17991	7.43463	6.06609	6.93074	6.08746	6.50779	6.45943	7.5157	7.59246	7.15987	7.66534	7.22882	6.24793	5.80735	6.24793	6.76818	6.06609	5.9542	7.39232	7.88264	7.61471	7.8009	12.9527	12.8033
Skap2	miR-214-5p_Skap2	-0.390412	0.0116165	0.0683183	miR-214-5p	targetscan	5.32193	5.24793	5.16993	5.70044	5.2854	5.55459	5.80735	5.70044	5.64386	5.12928	5.70044	5.80735	5.20945	5.85798	5.78136	6.14975	6.39232	6.32193	5.75489	6.12928	6.20945	5.67243	5.52356	6.08746	5.83289	6.32193	6.39232	6.26679	6	5.85798	6.33985	5.97728	5.78136	5.88264	6.67243	6.59991	5.90689	5.88264	6.55459	6.22882	6.61471	8.33092	7.65821
Slc1a7	miR-139-5p_Slc1a7	-0.405373	0.00855539	0.0552	miR-139-5p	mirtarbase	3.45943	3.32193	4.16993	3.90689	4.52356	3.58496	4.85798	4.45943	4.32193	5.16993	4.24793	4.90689	4.16993	3.16993	4.45943	4.16993	5.08746	4.58496	3.90689	4.52356	6.32193	5	4.45943	3.45943	3.70044	4.52356	5.97728	6.26679	4.90689	5.64386	5.49185	4.32193	4.58496	4.64386	3.70044	3.45943	4.85798	3.70044	5.83289	4.90689	5.2854	11.7814	11.5999
Slc24a2	miR-351-5p_Slc24a2	-0.594933	4.09054e-05	0.00124319	miR-351-5p	targetscan	6.76818	7.04439	7.08746	7.33985	6.9542	6.75489	7.31288	7.04439	6.96578	7.04439	6.88264	6.89482	7.20945	6.70044	7.31288	7.27612	7.13955	7.39232	6.56986	7.05528	7.20945	7.13955	7.46761	7.76818	7.35755	7.29462	7.33092	7.2384	7.74819	7.52356	7.32193	7.41785	7.09803	7.72792	7.58496	7.62205	6.85798	7.34873	7.67948	7.49185	7.53138	8.73471	10.062
Slc24a2	miR-9-5p_Slc24a2	-0.474622	0.00171678	0.0179531	miR-9-5p	mirtarbase	6.76818	7.04439	7.08746	7.33985	6.9542	6.75489	7.31288	7.04439	6.96578	7.04439	6.88264	6.89482	7.20945	6.70044	7.31288	7.27612	7.13955	7.39232	6.56986	7.05528	7.20945	7.13955	7.46761	7.76818	7.35755	7.29462	7.33092	7.2384	7.74819	7.52356	7.32193	7.41785	7.09803	7.72792	7.58496	7.62205	6.85798	7.34873	7.67948	7.49185	7.53138	12.9527	12.8033
Slc24a2	miR-758-3p_Slc24a2	-0.422452	0.00593271	0.0429213	miR-758-3p	mirtarbase	6.76818	7.04439	7.08746	7.33985	6.9542	6.75489	7.31288	7.04439	6.96578	7.04439	6.88264	6.89482	7.20945	6.70044	7.31288	7.27612	7.13955	7.39232	6.56986	7.05528	7.20945	7.13955	7.46761	7.76818	7.35755	7.29462	7.33092	7.2384	7.74819	7.52356	7.32193	7.41785	7.09803	7.72792	7.58496	7.62205	6.85798	7.34873	7.67948	7.49185	7.53138	8.40514	8.49586
Slc45a3	miR-218-5p_Slc45a3	-0.44267	0.00375297	0.0310251	miR-218-5p	targetscan	1.58496	3	2	2.32193	3.45943	1.58496	2.80735	1.58496	3.16993	3	4.24793	3.80735	2.32193	2.80735	3.16993	1.58496	1	2.80735	1.58496	2.80735	3.70044	3.32193	3	4	3.45943	3.45943	3.16993	3.80735	4.85798	4.39232	3.58496	3	2.58496	3.58496	3.58496	3.80735	2.58496	4.16993	4.90689	4.52356	3.90689	15.3809	15.0593
Slit1	miR-22-3p_Slit1	-0.757755	9.68717e-09	3.85612e-06	miR-22-3p	targetscan	7.53916	7.06609	6.85798	7	7.59246	7	7.03342	7.20945	7.32193	6.42626	6.24793	6.52356	6.56986	6.76818	6.12928	6.84549	6.26679	6.52356	6.82018	7.44294	6.42626	6.33985	6.67243	5.67243	5.9542	6.40939	6.53916	6.49185	6.52356	6.58496	6.45943	6.06609	5.93074	5.04439	6.04439	6.18982	5.45943	6.30378	5.45943	6.12928	6.39232	12.9217	12.8729
Slit1	miR-7a-5p_Slit1	-0.794266	5.72671e-10	6.49562e-07	miR-7a-5p	targetscan	7.53916	7.06609	6.85798	7	7.59246	7	7.03342	7.20945	7.32193	6.42626	6.24793	6.52356	6.56986	6.76818	6.12928	6.84549	6.26679	6.52356	6.82018	7.44294	6.42626	6.33985	6.67243	5.67243	5.9542	6.40939	6.53916	6.49185	6.52356	6.58496	6.45943	6.06609	5.93074	5.04439	6.04439	6.18982	5.45943	6.30378	5.45943	6.12928	6.39232	19.2678	19.2615
Smim1	miR-205-5p_Smim1	-0.498475	0.000910132	0.0113178	miR-205-5p	targetscan	6.91886	7.01123	7.12928	6.80735	6.89482	6.85798	7.06609	7.01123	7.02237	7.59991	7.49985	7.18982	6.65821	7.35755	7.08746	7.50779	7.54689	7.48382	7.47573	7.32193	7.53138	7.10852	7.62936	6.94251	7.52356	7.24793	7.80735	7.49185	7.49185	7.63662	7.58496	7.33092	6.9542	7.3837	7.44294	7.32193	7.12928	7.88874	7.97728	7.81378	8.21917	10.1536	10.0238
Sorcs1	miR-218-5p_Sorcs1	-0.412623	0.00734048	0.0497014	miR-218-5p	targetscan	4.24793	3.16993	3.80735	2	3.32193	3.32193	3.58496	4	3.45943	4.08746	4.64386	4.9542	2.58496	3.80735	3.45943	3.16993	3.90689	4.08746	4.39232	4.16993	3.58496	4	4.08746	4.16993	4.39232	3.90689	4.32193	3.90689	3.80735	3.58496	3.90689	3.70044	3.32193	4	3.32193	4.32193	3.16993	4.39232	4.52356	4.64386	4.58496	15.3809	15.0593
Spp1	miR-181d-5p_Spp1	-0.450118	0.00314823	0.0272435	miR-181d-5p	mirtarbase	5.08746	5.72792	5.55459	5.2854	4.64386	4.24793	5.04439	5.39232	4.24793	4.80735	5.49185	3.58496	4.85798	5.04439	5.35755	5.58496	6.47573	6.10852	6.2854	5.45943	3.90689	4.70044	5.42626	4.70044	4.16993	4.08746	5.85798	6.26679	6.44294	6.42626	6.33985	6.50779	4.45943	4.90689	5	4.75489	3.80735	6.24793	5.45943	5.72792	6	12.5957	12.4257
Tac1	miR-218-5p_Tac1	-0.521118	0.000476832	0.00720996	miR-218-5p	targetscan	3.45943	3.32193	2.80735	3.70044	2.80735	3.32193	5.04439	3.45943	3.80735	5.58496	2.58496	4.52356	3.70044	4.85798	3.45943	5.20945	4.85798	6.10852	5.49185	5.58496	5.24793	4	4.39232	2.32193	3.45943	3.80735	5.93074	5.08746	4.58496	5.97728	6.61471	2.80735	3.32193	3.32193	3.45943	3	3.32193	3.45943	4.90689	5.55459	6.06609	15.3809	15.0593
Tanc1	miR-29a-3p_Tanc1	-0.503681	0.000787527	0.0102856	miR-29a-3p	targetscan	7.74147	7.86419	7.7211	7.71425	7.63662	7.56986	7.41785	7.3837	7.58496	7.07682	7.49185	7.45121	7.64386	7.49185	7.65105	7.49985	7.30378	7.3837	7.47573	7.76818	7.40088	6.93074	7.14975	7.03342	7.10852	7.20945	6.9542	6.6865	7.65821	7.36632	7.05528	6.6865	6.74147	6.64386	6.89482	7.07682	6.75489	7.66534	7.2384	7.2384	7.57743	12.8455	12.8708
Tanc1	miR-148a-3p_Tanc1	-0.635591	8.00954e-06	0.000384437	miR-148a-3p	targetscan	7.74147	7.86419	7.7211	7.71425	7.63662	7.56986	7.41785	7.3837	7.58496	7.07682	7.49185	7.45121	7.64386	7.49185	7.65105	7.49985	7.30378	7.3837	7.47573	7.76818	7.40088	6.93074	7.14975	7.03342	7.10852	7.20945	6.9542	6.6865	7.65821	7.36632	7.05528	6.6865	6.74147	6.64386	6.89482	7.07682	6.75489	7.66534	7.2384	7.2384	7.57743	18.0989	17.8702
Tmem108	miR-148a-3p_Tmem108	-0.437792	0.00420203	0.0335777	miR-148a-3p	targetscan	5.9542	6.24793	6.06609	6.04439	6.10852	6.30378	6.45943	6.55459	6.44294	6.22882	5.55459	6.08746	5.32193	5.32193	5.83289	5.39232	5.04439	5.52356	5.32193	5.64386	5.88264	5.78136	5.64386	5.52356	5.2854	5.45943	6.58496	5.67243	5.39232	6.80735	7.03342	4.75489	5.55459	5.55459	5.08746	5.90689	4.80735	5.42626	5.04439	5.67243	6.26679	18.0989	17.8702
Tmem132b	miR-758-3p_Tmem132b	-0.425847	0.00550408	0.0404741	miR-758-3p	targetscan	3.70044	4.9542	4.75489	4.39232	3.16993	3.70044	4.90689	4.90689	4	5.35755	5.32193	4.90689	4.39232	4.80735	5.08746	5.24793	5.12928	5.49185	4.90689	4.75489	5.39232	4.80735	5.20945	5.12928	5.12928	5.16993	5	5	5.75489	5.70044	5.64386	5.20945	4.64386	4.90689	4.16993	4.75489	4.70044	5.49185	5.67243	4.90689	5.52356	8.40514	8.49586
Tmem132b	miR-218-5p_Tmem132b	-0.496182	0.00096933	0.0118579	miR-218-5p	targetscan	3.70044	4.9542	4.75489	4.39232	3.16993	3.70044	4.90689	4.90689	4	5.35755	5.32193	4.90689	4.39232	4.80735	5.08746	5.24793	5.12928	5.49185	4.90689	4.75489	5.39232	4.80735	5.20945	5.12928	5.12928	5.16993	5	5	5.75489	5.70044	5.64386	5.20945	4.64386	4.90689	4.16993	4.75489	4.70044	5.49185	5.67243	4.90689	5.52356	15.3809	15.0593
Tmem132b	miR-205-5p_Tmem132b	-0.424637	0.00565356	0.0413263	miR-205-5p	mirtarbase	3.70044	4.9542	4.75489	4.39232	3.16993	3.70044	4.90689	4.90689	4	5.35755	5.32193	4.90689	4.39232	4.80735	5.08746	5.24793	5.12928	5.49185	4.90689	4.75489	5.39232	4.80735	5.20945	5.12928	5.12928	5.16993	5	5	5.75489	5.70044	5.64386	5.20945	4.64386	4.90689	4.16993	4.75489	4.70044	5.49185	5.67243	4.90689	5.52356	10.1536	10.0238
Tmem255a	miR-205-5p_Tmem255a	-0.531708	0.000346913	0.00573428	miR-205-5p	targetscan	4.75489	3.80735	3.90689	3.80735	3.16993	5	4.64386	4.85798	3.80735	4.58496	4.39232	4.85798	4.90689	4.75489	4.70044	4.75489	4.39232	4.08746	5.61471	4.90689	4.85798	3.90689	4.58496	3.80735	4	4.32193	4.24793	4.80735	4.24793	4.90689	4.16993	3.45943	3.80735	3.90689	2.32193	3.90689	2	4.24793	4.90689	3.58496	4.85798	10.1536	10.0238
Tnr	miR-758-3p_Tnr	-0.568186	0.000106579	0.00246254	miR-758-3p	mirtarbase	7.24793	7.35755	7.58496	7.47573	7.45943	7.16993	7.60733	7.12928	7.47573	7.94251	7.56224	7.99435	7.7211	7.26679	8.00562	8.18982	8.09803	7.96	7.72792	7.61471	7.6865	7.59991	7.56986	7.63662	6.9542	7.55459	7.83289	7.85798	7.86419	7.93664	7.9542	7.53138	7.5157	8.04439	7.45121	7.88874	7.15987	7.85175	7.98299	7.63662	8.10852	8.40514	8.49586
Tspan4	miR-141-3p_Tspan4	-0.729427	6.31531e-08	1.44549e-05	miR-141-3p	targetscan	7.32193	7.10852	7.09803	7.14975	7.19967	8.07146	7.19967	6.90689	7.20945	5.61471	6.12928	6.18982	6.74147	6.39232	6.18982	6.84549	6.84549	6.65821	6.62936	7.26679	7.12928	6.24793	6.10852	6.06609	5.78136	5.9542	5.45943	7.04439	5.67243	5.80735	6.65821	5.70044	6.22882	5.97728	5.42626	5.64386	5.85798	6.22882	5.24793	6.02237	5.49185	11.6658	11.2656
Tspan4	miR-29a-3p_Tspan4	-0.742845	2.67824e-08	7.88261e-06	miR-29a-3p	targetscan	7.32193	7.10852	7.09803	7.14975	7.19967	8.07146	7.19967	6.90689	7.20945	5.61471	6.12928	6.18982	6.74147	6.39232	6.18982	6.84549	6.84549	6.65821	6.62936	7.26679	7.12928	6.24793	6.10852	6.06609	5.78136	5.9542	5.45943	7.04439	5.67243	5.80735	6.65821	5.70044	6.22882	5.97728	5.42626	5.64386	5.85798	6.22882	5.24793	6.02237	5.49185	12.8455	12.8708
Unc13c	miR-27a-3p_Unc13c	-0.553561	0.000173899	0.00351463	miR-27a-3p	targetscan	5.97728	6.04439	5.78136	5.64386	5.83289	5.75489	5.93074	6.30378	6.64386	5.49185	5.32193	5.45943	5.67243	5.58496	5.97728	6.40939	6.08746	6.04439	6.06609	6.80735	5.67243	3.90689	4.75489	4.75489	5.32193	4.9542	5.35755	5.35755	6.49185	6.04439	5.75489	4.52356	3.90689	5.20945	5.58496	4.08746	4.32193	5.24793	5.39232	5.24793	5.39232	12.4268	12.3907
Unc13c	miR-34b-5p_Unc13c	-0.460861	0.00242647	0.0228437	miR-34b-5p	targetscan	5.97728	6.04439	5.78136	5.64386	5.83289	5.75489	5.93074	6.30378	6.64386	5.49185	5.32193	5.45943	5.67243	5.58496	5.97728	6.40939	6.08746	6.04439	6.06609	6.80735	5.67243	3.90689	4.75489	4.75489	5.32193	4.9542	5.35755	5.35755	6.49185	6.04439	5.75489	4.52356	3.90689	5.20945	5.58496	4.08746	4.32193	5.24793	5.39232	5.24793	5.39232	5.20945	5.2854
Vangl1	miR-9-5p_Vangl1	-0.362448	0.0198676	0.0990189	miR-9-5p	targetscan	7.70044	7.85798	7.8392	7.70044	8.07682	8.01123	7.89482	7.72792	7.62936	7.82655	7.73471	7.91886	7.5157	7.75489	7.74819	7.7211	7.87652	7.65821	7.6865	7.62936	7.83289	7.55459	7.66534	7.93074	7.75489	7.30378	7.87036	8.0607	8.03342	7.71425	7.66534	7.37504	7.11894	7.76155	7.67243	7.5157	6.9542	8.29002	8.224	8.13443	8.26679	12.9527	12.8033
Vegfa	miR-146a-5p_Vegfa	-0.577503	7.7074e-05	0.00197475	miR-146a-5p	mirtarbase	6.83289	6.56986	6.76818	6.82018	6.32193	6.49185	6.67243	6.24793	6.9542	7.02237	5.97728	5	5.42626	6.33985	5.80735	6.39232	6.04439	6.50779	6.62936	6.40939	6.70044	5.39232	6.30378	5.75489	5.88264	5.75489	5.93074	5.88264	6.56986	6.18982	6.74147	6.16993	5.78136	5.49185	5.78136	5.64386	6.02237	6.12928	5.93074	6.02237	6.44294	12.1746	12.0227
Vegfa	miR-16-5p_Vegfa	-0.443496	0.00368129	0.0305983	miR-16-5p	mirtarbase	6.83289	6.56986	6.76818	6.82018	6.32193	6.49185	6.67243	6.24793	6.9542	7.02237	5.97728	5	5.42626	6.33985	5.80735	6.39232	6.04439	6.50779	6.62936	6.40939	6.70044	5.39232	6.30378	5.75489	5.88264	5.75489	5.93074	5.88264	6.56986	6.18982	6.74147	6.16993	5.78136	5.49185	5.78136	5.64386	6.02237	6.12928	5.93074	6.02237	6.44294	10.5859	10.6707
Vegfa	miR-299a-3p_Vegfa	-0.462571	0.00232613	0.0221382	miR-299a-3p	targetscan	6.83289	6.56986	6.76818	6.82018	6.32193	6.49185	6.67243	6.24793	6.9542	7.02237	5.97728	5	5.42626	6.33985	5.80735	6.39232	6.04439	6.50779	6.62936	6.40939	6.70044	5.39232	6.30378	5.75489	5.88264	5.75489	5.93074	5.88264	6.56986	6.18982	6.74147	6.16993	5.78136	5.49185	5.78136	5.64386	6.02237	6.12928	5.93074	6.02237	6.44294	8.57743	8.77149
Vegfa	miR-29a-3p_Vegfa	-0.437222	0.00425735	0.0339162	miR-29a-3p	targetscan	6.83289	6.56986	6.76818	6.82018	6.32193	6.49185	6.67243	6.24793	6.9542	7.02237	5.97728	5	5.42626	6.33985	5.80735	6.39232	6.04439	6.50779	6.62936	6.40939	6.70044	5.39232	6.30378	5.75489	5.88264	5.75489	5.93074	5.88264	6.56986	6.18982	6.74147	6.16993	5.78136	5.49185	5.78136	5.64386	6.02237	6.12928	5.93074	6.02237	6.44294	12.8455	12.8708
Vegfa	miR-200b-3p_Vegfa	-0.516337	0.000548626	0.00792575	miR-200b-3p	targetscan	6.83289	6.56986	6.76818	6.82018	6.32193	6.49185	6.67243	6.24793	6.9542	7.02237	5.97728	5	5.42626	6.33985	5.80735	6.39232	6.04439	6.50779	6.62936	6.40939	6.70044	5.39232	6.30378	5.75489	5.88264	5.75489	5.93074	5.88264	6.56986	6.18982	6.74147	6.16993	5.78136	5.49185	5.78136	5.64386	6.02237	6.12928	5.93074	6.02237	6.44294	14.8227	14.7684
Vegfa	miR-374c-5p_Vegfa	-0.406092	0.0084276	0.0546161	miR-374c-5p	targetscan	6.83289	6.56986	6.76818	6.82018	6.32193	6.49185	6.67243	6.24793	6.9542	7.02237	5.97728	5	5.42626	6.33985	5.80735	6.39232	6.04439	6.50779	6.62936	6.40939	6.70044	5.39232	6.30378	5.75489	5.88264	5.75489	5.93074	5.88264	6.56986	6.18982	6.74147	6.16993	5.78136	5.49185	5.78136	5.64386	6.02237	6.12928	5.93074	6.02237	6.44294	5.9542	6.04439
Vopp1	miR-218-5p_Vopp1	-0.526375	0.000407707	0.00643302	miR-218-5p	targetscan	6.91886	7.10852	7.20945	7.22882	7.42626	7.40088	7.45943	7.26679	7.39232	6.91886	7.29462	7.88264	7.32193	7.14975	7.36632	8.13955	7.93074	7.67948	7.47573	7.73471	7.82018	7.54689	7.84549	7.8009	7.40939	7.87652	8.00562	8.04439	7.77479	7.76155	7.8009	7.92481	7.59991	7.98299	8.06609	7.88874	7.30378	7.67948	8.67948	8.11374	8.25739	15.3809	15.0593
[truncated: 41 more columns]
